# Supplementary material for: Cross-Talk Between m6A- and m5C-Related lncRNAs to Construct a Novel Signature and Predict the Immune Landscape of Colorectal Cancer Patients
Source: Front Immunol. 2022 Mar 8;13:740960. doi: 10.3389/fimmu.2022.740960 (PMC8957790; doi:10.3389/fimmu.2022.740960)
Supplement: Supplementary file 2 [file Table_1.xlsx]

## Sheet: S1
Table S1: Clinical information of 1364 colorectal cancer patients
Id	futime	fustat	Age	Gender	Tumor_location	Grade	Stage	T_stage	N_stage	M_stage	KRAS_mutation	BRAF_mutation	Dataset
GSE17536_GSM437093	4276.5	0	73	male	unknow	2	1	unknow	unknow	unknow	unknow	unknow	GSE17536
GSE17536_GSM437094	3681.6	0	63	male	unknow	1	1	unknow	unknow	unknow	unknow	unknow	GSE17536
GSE17536_GSM437095	868.8	1	51	male	unknow	2	1	unknow	unknow	unknow	unknow	unknow	GSE17536
GSE17536_GSM437096	3576.3	0	56	female	unknow	1	1	unknow	unknow	unknow	unknow	unknow	GSE17536
GSE17536_GSM437097	1785.9	0	50	male	unknow	2	1	unknow	unknow	unknow	unknow	unknow	GSE17536
GSE17536_GSM437098	2064.3	1	63	female	unknow	2	1	unknow	unknow	unknow	unknow	unknow	GSE17536
GSE17536_GSM437099	2468.7	0	66	male	unknow	1	1	unknow	unknow	unknow	unknow	unknow	GSE17536
GSE17536_GSM437100	3324.6	0	63	male	unknow	2	1	unknow	unknow	unknow	unknow	unknow	GSE17536
GSE17536_GSM437101	1976.4	1	88	male	unknow	2	1	unknow	unknow	unknow	unknow	unknow	GSE17536
GSE17536_GSM437102	2523.9	0	66	male	unknow	2	1	unknow	unknow	unknow	unknow	unknow	GSE17536
GSE17536_GSM437103	494.1	1	80	female	unknow	2	1	unknow	unknow	unknow	unknow	unknow	GSE17536
GSE17536_GSM437104	2692.5	0	62	male	unknow	2	1	unknow	unknow	unknow	unknow	unknow	GSE17536
GSE17536_GSM437105	2282.1	0	82	male	unknow	2	1	unknow	unknow	unknow	unknow	unknow	GSE17536
GSE17536_GSM437106	2034.6	0	78	female	unknow	2	1	unknow	unknow	unknow	unknow	unknow	GSE17536
GSE17536_GSM437107	1567.2	0	76	male	unknow	1	1	unknow	unknow	unknow	unknow	unknow	GSE17536
GSE17536_GSM437108	1923	0	87	female	unknow	2	1	unknow	unknow	unknow	unknow	unknow	GSE17536
GSE17536_GSM437109	1653.9	0	74	female	unknow	2	1	unknow	unknow	unknow	unknow	unknow	GSE17536
GSE17536_GSM437110	1733.7	0	55	male	unknow	2	1	unknow	unknow	unknow	unknow	unknow	GSE17536
GSE17536_GSM437111	1503	0	71	male	unknow	2	1	unknow	unknow	unknow	unknow	unknow	GSE17536
GSE17536_GSM437112	1313.7	0	86	female	unknow	2	1	unknow	unknow	unknow	unknow	unknow	GSE17536
GSE17536_GSM437113	908.1	0	58	male	unknow	2	1	unknow	unknow	unknow	unknow	unknow	GSE17536
GSE17536_GSM437114	109.2	0	78	male	unknow	2	1	unknow	unknow	unknow	unknow	unknow	GSE17536
GSE17536_GSM437115	1097.7	0	57	male	unknow	1	1	unknow	unknow	unknow	unknow	unknow	GSE17536
GSE17536_GSM437116	600.6	0	81	male	unknow	2	1	unknow	unknow	unknow	unknow	unknow	GSE17536
GSE17536_GSM437117	3557.4	0	74	female	unknow	2	2	unknow	unknow	unknow	unknow	unknow	GSE17536
GSE17536_GSM437118	1659.9	0	77	female	unknow	3	2	unknow	unknow	unknow	unknow	unknow	GSE17536
GSE17536_GSM437119	4045.8	1	41	male	unknow	2	2	unknow	unknow	unknow	unknow	unknow	GSE17536
GSE17536_GSM437120	3818.7	0	43	female	unknow	2	2	unknow	unknow	unknow	unknow	unknow	GSE17536
GSE17536_GSM437121	3618.6	0	51	female	unknow	2	2	unknow	unknow	unknow	unknow	unknow	GSE17536
GSE17536_GSM437122	3208.2	0	70	male	unknow	2	2	unknow	unknow	unknow	unknow	unknow	GSE17536
GSE17536_GSM437123	351	1	78	female	unknow	2	2	unknow	unknow	unknow	unknow	unknow	GSE17536
GSE17536_GSM437124	863.7	1	80	male	unknow	2	2	unknow	unknow	unknow	unknow	unknow	GSE17536
GSE17536_GSM437125	804.6	1	66	male	unknow	2	2	unknow	unknow	unknow	unknow	unknow	GSE17536
GSE17536_GSM437126	1575	1	76	female	unknow	2	2	unknow	unknow	unknow	unknow	unknow	GSE17536
GSE17536_GSM437127	720.9	1	58	female	unknow	3	2	unknow	unknow	unknow	unknow	unknow	GSE17536
GSE17536_GSM437128	2669.7	0	74	male	unknow	2	2	unknow	unknow	unknow	unknow	unknow	GSE17536
GSE17536_GSM437129	3073.2	0	49	male	unknow	2	2	unknow	unknow	unknow	unknow	unknow	GSE17536
GSE17536_GSM437130	1011.9	1	54	female	unknow	2	2	unknow	unknow	unknow	unknow	unknow	GSE17536
GSE17536_GSM437131	2558.4	0	71	female	unknow	2	2	unknow	unknow	unknow	unknow	unknow	GSE17536
GSE17536_GSM437132	795.9	0	79	female	unknow	2	2	unknow	unknow	unknow	unknow	unknow	GSE17536
GSE17536_GSM437133	1119.3	1	75	female	unknow	1	2	unknow	unknow	unknow	unknow	unknow	GSE17536
GSE17536_GSM437134	2592.9	0	74	female	unknow	2	2	unknow	unknow	unknow	unknow	unknow	GSE17536
GSE17536_GSM437135	1677.6	0	74	female	unknow	2	2	unknow	unknow	unknow	unknow	unknow	GSE17536
GSE17536_GSM437136	2119.5	0	83	female	unknow	2	2	unknow	unknow	unknow	unknow	unknow	GSE17536
GSE17536_GSM437137	2281.2	0	73	male	unknow	2	2	unknow	unknow	unknow	unknow	unknow	GSE17536
GSE17536_GSM437138	2373.9	0	57	female	unknow	1	2	unknow	unknow	unknow	unknow	unknow	GSE17536
GSE17536_GSM437139	2519.7	0	65	female	unknow	2	2	unknow	unknow	unknow	unknow	unknow	GSE17536
GSE17536_GSM437140	2407.5	0	86	female	unknow	2	2	unknow	unknow	unknow	unknow	unknow	GSE17536
GSE17536_GSM437141	1218	0	89	female	unknow	1	2	unknow	unknow	unknow	unknow	unknow	GSE17536
GSE17536_GSM437142	2861.1	0	56	female	unknow	3	2	unknow	unknow	unknow	unknow	unknow	GSE17536
GSE17536_GSM437143	931.8	1	86	female	unknow	3	2	unknow	unknow	unknow	unknow	unknow	GSE17536
GSE17536_GSM437144	1119.3	1	71	male	unknow	2	2	unknow	unknow	unknow	unknow	unknow	GSE17536
GSE17536_GSM437145	660.6	1	78	female	unknow	2	2	unknow	unknow	unknow	unknow	unknow	GSE17536
GSE17536_GSM437146	1897.5	0	76	male	unknow	2	2	unknow	unknow	unknow	unknow	unknow	GSE17536
GSE17536_GSM437147	1022.7	0	66	female	unknow	3	2	unknow	unknow	unknow	unknow	unknow	GSE17536
GSE17536_GSM437148	1564.2	0	65	female	unknow	2	2	unknow	unknow	unknow	unknow	unknow	GSE17536
GSE17536_GSM437149	1981.2	0	74	female	unknow	2	2	unknow	unknow	unknow	unknow	unknow	GSE17536
GSE17536_GSM437150	1798.8	0	67	male	unknow	1	2	unknow	unknow	unknow	unknow	unknow	GSE17536
GSE17536_GSM437151	1435.8	0	56	male	unknow	2	2	unknow	unknow	unknow	unknow	unknow	GSE17536
GSE17536_GSM437152	1753.5	0	48	female	unknow	2	2	unknow	unknow	unknow	unknow	unknow	GSE17536
GSE17536_GSM437153	1379.7	0	68	male	unknow	2	2	unknow	unknow	unknow	unknow	unknow	GSE17536
GSE17536_GSM437154	1812.6	0	71	male	unknow	2	2	unknow	unknow	unknow	unknow	unknow	GSE17536
GSE17536_GSM437155	1130.1	0	38	female	unknow	2	2	unknow	unknow	unknow	unknow	unknow	GSE17536
GSE17536_GSM437156	471.3	0	73	male	unknow	2	2	unknow	unknow	unknow	unknow	unknow	GSE17536
GSE17536_GSM437157	1177.5	0	59	female	unknow	3	2	unknow	unknow	unknow	unknow	unknow	GSE17536
GSE17536_GSM437158	1496.1	0	76	female	unknow	2	2	unknow	unknow	unknow	unknow	unknow	GSE17536
GSE17536_GSM437159	757.2	0	71	male	unknow	2	2	unknow	unknow	unknow	unknow	unknow	GSE17536
GSE17536_GSM437160	1349.1	0	58	male	unknow	2	2	unknow	unknow	unknow	unknow	unknow	GSE17536
GSE17536_GSM437161	1077	0	60	male	unknow	2	2	unknow	unknow	unknow	unknow	unknow	GSE17536
GSE17536_GSM437162	799.8	0	71	male	unknow	2	2	unknow	unknow	unknow	unknow	unknow	GSE17536
GSE17536_GSM437163	1103.4	0	64	female	unknow	2	2	unknow	unknow	unknow	unknow	unknow	GSE17536
GSE17536_GSM437164	1245.6	0	84	female	unknow	2	2	unknow	unknow	unknow	unknow	unknow	GSE17536
GSE17536_GSM437165	666.6	0	87	female	unknow	2	2	unknow	unknow	unknow	unknow	unknow	GSE17536
GSE17536_GSM437166	996	0	51	male	unknow	2	2	unknow	unknow	unknow	unknow	unknow	GSE17536
GSE17536_GSM437167	1190.4	0	69	male	unknow	2	2	unknow	unknow	unknow	unknow	unknow	GSE17536
GSE17536_GSM437168	768.3	0	78	male	unknow	2	2	unknow	unknow	unknow	unknow	unknow	GSE17536
GSE17536_GSM437169	2519.7	0	65	female	unknow	2	2	unknow	unknow	unknow	unknow	unknow	GSE17536
GSE17536_GSM437170	451.5	0	54	male	unknow	2	2	unknow	unknow	unknow	unknow	unknow	GSE17536
GSE17536_GSM437171	251.4	0	40	female	unknow	1	2	unknow	unknow	unknow	unknow	unknow	GSE17536
GSE17536_GSM437172	545.4	0	68	male	unknow	2	2	unknow	unknow	unknow	unknow	unknow	GSE17536
GSE17536_GSM437173	814.5	1	52	female	unknow	2	2	unknow	unknow	unknow	unknow	unknow	GSE17536
GSE17536_GSM437174	727.8	1	46	male	unknow	2	3	unknow	unknow	unknow	unknow	unknow	GSE17536
GSE17536_GSM437175	3155.1	0	39	male	unknow	2	3	unknow	unknow	unknow	unknow	unknow	GSE17536
GSE17536_GSM437176	352.8	1	38	male	unknow	2	3	unknow	unknow	unknow	unknow	unknow	GSE17536
GSE17536_GSM437177	2113.5	1	26	male	unknow	2	3	unknow	unknow	unknow	unknow	unknow	GSE17536
GSE17536_GSM437178	2852.1	0	71	female	unknow	2	3	unknow	unknow	unknow	unknow	unknow	GSE17536
GSE17536_GSM437179	3369.9	0	64	female	unknow	2	3	unknow	unknow	unknow	unknow	unknow	GSE17536
GSE17536_GSM437180	825.3	1	53	male	unknow	1	3	unknow	unknow	unknow	unknow	unknow	GSE17536
GSE17536_GSM437181	1377.6	1	53	female	unknow	2	3	unknow	unknow	unknow	unknow	unknow	GSE17536
GSE17536_GSM437182	1621.2	1	92	female	unknow	2	3	unknow	unknow	unknow	unknow	unknow	GSE17536
GSE17536_GSM437183	3119.4	0	60	male	unknow	1	3	unknow	unknow	unknow	unknow	unknow	GSE17536
GSE17536_GSM437184	183.3	1	74	male	unknow	3	3	unknow	unknow	unknow	unknow	unknow	GSE17536
GSE17536_GSM437185	2985.3	0	48	female	unknow	1	3	unknow	unknow	unknow	unknow	unknow	GSE17536
GSE17536_GSM437186	613.2	1	63	male	unknow	2	3	unknow	unknow	unknow	unknow	unknow	GSE17536
GSE17536_GSM437187	2298	1	58	male	unknow	3	3	unknow	unknow	unknow	unknow	unknow	GSE17536
GSE17536_GSM437188	300.6	1	75	male	unknow	2	3	unknow	unknow	unknow	unknow	unknow	GSE17536
GSE17536_GSM437189	1243.5	1	63	male	unknow	2	3	unknow	unknow	unknow	unknow	unknow	GSE17536
GSE17536_GSM437190	2887.8	0	46	male	unknow	2	3	unknow	unknow	unknow	unknow	unknow	GSE17536
GSE17536_GSM437191	2568.3	0	71	female	unknow	2	3	unknow	unknow	unknow	unknow	unknow	GSE17536
GSE17536_GSM437192	2366.1	0	63	male	unknow	2	3	unknow	unknow	unknow	unknow	unknow	GSE17536
GSE17536_GSM437193	667.5	1	87	female	unknow	1	3	unknow	unknow	unknow	unknow	unknow	GSE17536
GSE17536_GSM437194	2235.9	0	63	male	unknow	2	3	unknow	unknow	unknow	unknow	unknow	GSE17536
GSE17536_GSM437195	1772.1	1	87	male	unknow	2	3	unknow	unknow	unknow	unknow	unknow	GSE17536
GSE17536_GSM437196	1434	1	30	male	unknow	3	3	unknow	unknow	unknow	unknow	unknow	GSE17536
GSE17536_GSM437197	170.4	1	83	female	unknow	2	3	unknow	unknow	unknow	unknow	unknow	GSE17536
GSE17536_GSM437198	2381.7	0	55	male	unknow	1	3	unknow	unknow	unknow	unknow	unknow	GSE17536
GSE17536_GSM437199	2222.1	0	66	male	unknow	2	3	unknow	unknow	unknow	unknow	unknow	GSE17536
GSE17536_GSM437200	1522.8	1	69	male	unknow	2	3	unknow	unknow	unknow	unknow	unknow	GSE17536
GSE17536_GSM437201	2034.6	1	64	female	unknow	2	3	unknow	unknow	unknow	unknow	unknow	GSE17536
GSE17536_GSM437202	2125.2	0	62	male	unknow	3	3	unknow	unknow	unknow	unknow	unknow	GSE17536
GSE17536_GSM437203	1517.7	0	67	female	unknow	3	3	unknow	unknow	unknow	unknow	unknow	GSE17536
GSE17536_GSM437204	1037.4	1	57	male	unknow	2	3	unknow	unknow	unknow	unknow	unknow	GSE17536
GSE17536_GSM437205	1161.6	1	73	female	unknow	2	3	unknow	unknow	unknow	unknow	unknow	GSE17536
GSE17536_GSM437206	1647	1	83	female	unknow	2	3	unknow	unknow	unknow	unknow	unknow	GSE17536
GSE17536_GSM437207	2037.6	0	65	female	unknow	2	3	unknow	unknow	unknow	unknow	unknow	GSE17536
GSE17536_GSM437208	1753.5	0	63	female	unknow	2	3	unknow	unknow	unknow	unknow	unknow	GSE17536
GSE17536_GSM437209	1780.2	0	69	male	unknow	3	3	unknow	unknow	unknow	unknow	unknow	GSE17536
GSE17536_GSM437210	1636.2	0	71	female	unknow	2	3	unknow	unknow	unknow	unknow	unknow	GSE17536
GSE17536_GSM437211	570.9	1	51	female	unknow	3	3	unknow	unknow	unknow	unknow	unknow	GSE17536
GSE17536_GSM437212	787.8	1	78	female	unknow	3	3	unknow	unknow	unknow	unknow	unknow	GSE17536
GSE17536_GSM437213	1585.8	0	72	male	unknow	3	3	unknow	unknow	unknow	unknow	unknow	GSE17536
GSE17536_GSM437214	961.5	1	46	male	unknow	2	3	unknow	unknow	unknow	unknow	unknow	GSE17536
GSE17536_GSM437215	1678.5	0	67	male	unknow	2	3	unknow	unknow	unknow	unknow	unknow	GSE17536
GSE17536_GSM437216	1700.1	0	67	male	unknow	3	3	unknow	unknow	unknow	unknow	unknow	GSE17536
GSE17536_GSM437217	1512.9	0	26	male	unknow	2	3	unknow	unknow	unknow	unknow	unknow	GSE17536
GSE17536_GSM437218	127.2	1	78	female	unknow	2	3	unknow	unknow	unknow	unknow	unknow	GSE17536
GSE17536_GSM437219	1473.3	0	71	female	unknow	2	3	unknow	unknow	unknow	unknow	unknow	GSE17536
GSE17536_GSM437220	1487.1	0	60	female	unknow	2	3	unknow	unknow	unknow	unknow	unknow	GSE17536
GSE17536_GSM437221	1514.7	0	46	male	unknow	2	3	unknow	unknow	unknow	unknow	unknow	GSE17536
GSE17536_GSM437222	1891.5	0	41	male	unknow	2	3	unknow	unknow	unknow	unknow	unknow	GSE17536
GSE17536_GSM437223	1477.2	1	75	female	unknow	2	3	unknow	unknow	unknow	unknow	unknow	GSE17536
GSE17536_GSM437224	27.6	0	54	male	unknow	2	3	unknow	unknow	unknow	unknow	unknow	GSE17536
GSE17536_GSM437225	940.8	0	78	female	unknow	2	3	unknow	unknow	unknow	unknow	unknow	GSE17536
GSE17536_GSM437226	1209	0	61	female	unknow	2	3	unknow	unknow	unknow	unknow	unknow	GSE17536
GSE17536_GSM437227	3499.2	0	74	male	unknow	2	3	unknow	unknow	unknow	unknow	unknow	GSE17536
GSE17536_GSM437228	957.6	0	79	female	unknow	2	3	unknow	unknow	unknow	unknow	unknow	GSE17536
GSE17536_GSM437229	599.4	0	81	female	unknow	3	3	unknow	unknow	unknow	unknow	unknow	GSE17536
GSE17536_GSM437230	738.6	0	62	female	unknow	2	3	unknow	unknow	unknow	unknow	unknow	GSE17536
GSE17536_GSM437231	556.2	1	64	male	unknow	2	4	unknow	unknow	unknow	unknow	unknow	GSE17536
GSE17536_GSM437232	3922.5	0	72	female	unknow	2	4	unknow	unknow	unknow	unknow	unknow	GSE17536
GSE17536_GSM437233	528.6	1	59	female	unknow	1	4	unknow	unknow	unknow	unknow	unknow	GSE17536
GSE17536_GSM437234	159.6	1	46	male	unknow	2	4	unknow	unknow	unknow	unknow	unknow	GSE17536
GSE17536_GSM437235	70.8	1	69	male	unknow	3	4	unknow	unknow	unknow	unknow	unknow	GSE17536
GSE17536_GSM437236	171.6	1	73	male	unknow	2	4	unknow	unknow	unknow	unknow	unknow	GSE17536
GSE17536_GSM437237	458.4	1	66	male	unknow	2	4	unknow	unknow	unknow	unknow	unknow	GSE17536
GSE17536_GSM437238	2852.1	0	54	male	unknow	2	4	unknow	unknow	unknow	unknow	unknow	GSE17536
GSE17536_GSM437239	148.8	1	88	male	unknow	2	4	unknow	unknow	unknow	unknow	unknow	GSE17536
GSE17536_GSM437240	866.7	1	58	male	unknow	2	4	unknow	unknow	unknow	unknow	unknow	GSE17536
GSE17536_GSM437241	97.5	1	82	female	unknow	3	4	unknow	unknow	unknow	unknow	unknow	GSE17536
GSE17536_GSM437242	27.6	1	58	female	unknow	3	4	unknow	unknow	unknow	unknow	unknow	GSE17536
GSE17536_GSM437243	563.1	1	69	male	unknow	2	4	unknow	unknow	unknow	unknow	unknow	GSE17536
GSE17536_GSM437244	1731.9	1	51	male	unknow	2	4	unknow	unknow	unknow	unknow	unknow	GSE17536
GSE17536_GSM437245	431.7	1	70	female	unknow	2	4	unknow	unknow	unknow	unknow	unknow	GSE17536
GSE17536_GSM437246	153.6	1	82	female	unknow	2	4	unknow	unknow	unknow	unknow	unknow	GSE17536
GSE17536_GSM437247	149.7	1	60	male	unknow	3	4	unknow	unknow	unknow	unknow	unknow	GSE17536
GSE17536_GSM437248	995.1	1	52	male	unknow	3	4	unknow	unknow	unknow	unknow	unknow	GSE17536
GSE17536_GSM437249	1515.9	1	59	male	unknow	2	4	unknow	unknow	unknow	unknow	unknow	GSE17536
GSE17536_GSM437250	171.6	1	56	male	unknow	3	4	unknow	unknow	unknow	unknow	unknow	GSE17536
GSE17536_GSM437251	240.6	1	63	male	unknow	2	4	unknow	unknow	unknow	unknow	unknow	GSE17536
GSE17536_GSM437252	1020.6	1	65	female	unknow	2	4	unknow	unknow	unknow	unknow	unknow	GSE17536
GSE17536_GSM437253	43.2	1	54	male	unknow	3	4	unknow	unknow	unknow	unknow	unknow	GSE17536
GSE17536_GSM437254	1108.5	1	76	male	unknow	3	4	unknow	unknow	unknow	unknow	unknow	GSE17536
GSE17536_GSM437255	1822.5	0	58	female	unknow	2	4	unknow	unknow	unknow	unknow	unknow	GSE17536
GSE17536_GSM437256	1123.2	1	69	female	unknow	2	4	unknow	unknow	unknow	unknow	unknow	GSE17536
GSE17536_GSM437257	692.1	1	42	female	unknow	2	4	unknow	unknow	unknow	unknow	unknow	GSE17536
GSE17536_GSM437258	595.5	1	78	female	unknow	2	4	unknow	unknow	unknow	unknow	unknow	GSE17536
GSE17536_GSM437259	955.5	0	51	male	unknow	2	4	unknow	unknow	unknow	unknow	unknow	GSE17536
GSE17536_GSM437260	258.3	1	63	male	unknow	2	4	unknow	unknow	unknow	unknow	unknow	GSE17536
GSE17536_GSM437261	1268.1	0	66	male	unknow	2	4	unknow	unknow	unknow	unknow	unknow	GSE17536
GSE17536_GSM437262	457.5	1	73	male	unknow	2	4	unknow	unknow	unknow	unknow	unknow	GSE17536
GSE17536_GSM437263	436.8	1	62	male	unknow	2	4	unknow	unknow	unknow	unknow	unknow	GSE17536
GSE17536_GSM437264	298.8	1	82	female	unknow	2	4	unknow	unknow	unknow	unknow	unknow	GSE17536
GSE17536_GSM437265	268.2	1	76	male	unknow	2	4	unknow	unknow	unknow	unknow	unknow	GSE17536
GSE17536_GSM437266	980.1	0	78	female	unknow	3	4	unknow	unknow	unknow	unknow	unknow	GSE17536
GSE17536_GSM437267	62.1	1	66	female	unknow	3	4	unknow	unknow	unknow	unknow	unknow	GSE17536
GSE17536_GSM437268	683.4	1	68	male	unknow	2	4	unknow	unknow	unknow	unknow	unknow	GSE17536
GSE17536_GSM437269	670.5	0	47	male	unknow	2	4	unknow	unknow	unknow	unknow	unknow	GSE17536
GSE38832_GSM950411	47.1	1	unknow	unknow	unknow	unknow	4	unknow	unknow	unknow	unknow	unknow	GSE38832
GSE38832_GSM950412	528	1	unknow	unknow	unknow	unknow	4	unknow	unknow	unknow	unknow	unknow	GSE38832
GSE38832_GSM950413	380.1	1	unknow	unknow	unknow	unknow	4	unknow	unknow	unknow	unknow	unknow	GSE38832
GSE38832_GSM950414	204.9	1	unknow	unknow	unknow	unknow	4	unknow	unknow	unknow	unknow	unknow	GSE38832
GSE38832_GSM950415	975.9	1	unknow	unknow	unknow	unknow	4	unknow	unknow	unknow	unknow	unknow	GSE38832
GSE38832_GSM950416	483	1	unknow	unknow	unknow	unknow	4	unknow	unknow	unknow	unknow	unknow	GSE38832
GSE38832_GSM950417	12.9	0	unknow	unknow	unknow	unknow	2	unknow	unknow	unknow	unknow	unknow	GSE38832
GSE38832_GSM950418	2532.9	0	unknow	unknow	unknow	unknow	2	unknow	unknow	unknow	unknow	unknow	GSE38832
GSE38832_GSM950419	1314.9	0	unknow	unknow	unknow	unknow	3	unknow	unknow	unknow	unknow	unknow	GSE38832
GSE38832_GSM950420	2433	0	unknow	unknow	unknow	unknow	2	unknow	unknow	unknow	unknow	unknow	GSE38832
GSE38832_GSM950421	414.9	1	unknow	unknow	unknow	unknow	3	unknow	unknow	unknow	unknow	unknow	GSE38832
GSE38832_GSM950422	3257.1	0	unknow	unknow	unknow	unknow	3	unknow	unknow	unknow	unknow	unknow	GSE38832
GSE38832_GSM950423	828	0	unknow	unknow	unknow	unknow	2	unknow	unknow	unknow	unknow	unknow	GSE38832
GSE38832_GSM950424	1244.1	0	unknow	unknow	unknow	unknow	3	unknow	unknow	unknow	unknow	unknow	GSE38832
GSE38832_GSM950425	1230	0	unknow	unknow	unknow	unknow	3	unknow	unknow	unknow	unknow	unknow	GSE38832
GSE38832_GSM950426	1620	0	unknow	unknow	unknow	unknow	3	unknow	unknow	unknow	unknow	unknow	GSE38832
GSE38832_GSM950427	384.9	1	unknow	unknow	unknow	unknow	4	unknow	unknow	unknow	unknow	unknow	GSE38832
GSE38832_GSM950428	107.1	0	unknow	unknow	unknow	unknow	1	unknow	unknow	unknow	unknow	unknow	GSE38832
GSE38832_GSM950429	3261.9	0	unknow	unknow	unknow	unknow	3	unknow	unknow	unknow	unknow	unknow	GSE38832
GSE38832_GSM950430	1386	0	unknow	unknow	unknow	unknow	2	unknow	unknow	unknow	unknow	unknow	GSE38832
GSE38832_GSM950431	2118	0	unknow	unknow	unknow	unknow	3	unknow	unknow	unknow	unknow	unknow	GSE38832
GSE38832_GSM950432	3168	0	unknow	unknow	unknow	unknow	3	unknow	unknow	unknow	unknow	unknow	GSE38832
GSE38832_GSM950433	2075.1	1	unknow	unknow	unknow	unknow	3	unknow	unknow	unknow	unknow	unknow	GSE38832
GSE38832_GSM950434	2568.9	0	unknow	unknow	unknow	unknow	3	unknow	unknow	unknow	unknow	unknow	GSE38832
GSE38832_GSM950435	2850.9	0	unknow	unknow	unknow	unknow	2	unknow	unknow	unknow	unknow	unknow	GSE38832
GSE38832_GSM950436	1641	0	unknow	unknow	unknow	unknow	3	unknow	unknow	unknow	unknow	unknow	GSE38832
GSE38832_GSM950437	2771.1	0	unknow	unknow	unknow	unknow	2	unknow	unknow	unknow	unknow	unknow	GSE38832
GSE38832_GSM950438	1446.9	1	unknow	unknow	unknow	unknow	3	unknow	unknow	unknow	unknow	unknow	GSE38832
GSE38832_GSM950439	1716	0	unknow	unknow	unknow	unknow	3	unknow	unknow	unknow	unknow	unknow	GSE38832
GSE38832_GSM950440	3039	0	unknow	unknow	unknow	unknow	1	unknow	unknow	unknow	unknow	unknow	GSE38832
GSE38832_GSM950441	2925.9	0	unknow	unknow	unknow	unknow	1	unknow	unknow	unknow	unknow	unknow	GSE38832
GSE38832_GSM950442	3213	0	unknow	unknow	unknow	unknow	1	unknow	unknow	unknow	unknow	unknow	GSE38832
GSE38832_GSM950443	1634.1	0	unknow	unknow	unknow	unknow	1	unknow	unknow	unknow	unknow	unknow	GSE38832
GSE38832_GSM950444	2513.1	0	unknow	unknow	unknow	unknow	2	unknow	unknow	unknow	unknow	unknow	GSE38832
GSE38832_GSM950445	1050	0	unknow	unknow	unknow	unknow	1	unknow	unknow	unknow	unknow	unknow	GSE38832
GSE38832_GSM950446	927.9	0	unknow	unknow	unknow	unknow	3	unknow	unknow	unknow	unknow	unknow	GSE38832
GSE38832_GSM950447	438.9	0	unknow	unknow	unknow	unknow	1	unknow	unknow	unknow	unknow	unknow	GSE38832
GSE38832_GSM950448	365.1	0	unknow	unknow	unknow	unknow	2	unknow	unknow	unknow	unknow	unknow	GSE38832
GSE38832_GSM950449	9	0	unknow	unknow	unknow	unknow	3	unknow	unknow	unknow	unknow	unknow	GSE38832
GSE38832_GSM950450	909.9	0	unknow	unknow	unknow	unknow	3	unknow	unknow	unknow	unknow	unknow	GSE38832
GSE38832_GSM950451	255.9	1	unknow	unknow	unknow	unknow	4	unknow	unknow	unknow	unknow	unknow	GSE38832
GSE38832_GSM950452	573	0	unknow	unknow	unknow	unknow	3	unknow	unknow	unknow	unknow	unknow	GSE38832
GSE38832_GSM950453	941.1	0	unknow	unknow	unknow	unknow	2	unknow	unknow	unknow	unknow	unknow	GSE38832
GSE38832_GSM950454	342.9	0	unknow	unknow	unknow	unknow	2	unknow	unknow	unknow	unknow	unknow	GSE38832
GSE38832_GSM950455	684.9	0	unknow	unknow	unknow	unknow	3	unknow	unknow	unknow	unknow	unknow	GSE38832
GSE38832_GSM950456	29.1	1	unknow	unknow	unknow	unknow	4	unknow	unknow	unknow	unknow	unknow	GSE38832
GSE38832_GSM950457	804	0	unknow	unknow	unknow	unknow	3	unknow	unknow	unknow	unknow	unknow	GSE38832
GSE38832_GSM950458	813	0	unknow	unknow	unknow	unknow	4	unknow	unknow	unknow	unknow	unknow	GSE38832
GSE38832_GSM950459	623.1	0	unknow	unknow	unknow	unknow	3	unknow	unknow	unknow	unknow	unknow	GSE38832
GSE38832_GSM950460	1905.9	0	unknow	unknow	unknow	unknow	2	unknow	unknow	unknow	unknow	unknow	GSE38832
GSE38832_GSM950461	1115.1	0	unknow	unknow	unknow	unknow	2	unknow	unknow	unknow	unknow	unknow	GSE38832
GSE38832_GSM950462	1214.1	0	unknow	unknow	unknow	unknow	2	unknow	unknow	unknow	unknow	unknow	GSE38832
GSE38832_GSM950463	221.1	0	unknow	unknow	unknow	unknow	3	unknow	unknow	unknow	unknow	unknow	GSE38832
GSE38832_GSM950464	284.1	1	unknow	unknow	unknow	unknow	4	unknow	unknow	unknow	unknow	unknow	GSE38832
GSE38832_GSM950465	744.9	0	unknow	unknow	unknow	unknow	2	unknow	unknow	unknow	unknow	unknow	GSE38832
GSE38832_GSM950466	1080	1	unknow	unknow	unknow	unknow	4	unknow	unknow	unknow	unknow	unknow	GSE38832
GSE38832_GSM950467	1110	0	unknow	unknow	unknow	unknow	1	unknow	unknow	unknow	unknow	unknow	GSE38832
GSE38832_GSM950468	114.9	0	unknow	unknow	unknow	unknow	2	unknow	unknow	unknow	unknow	unknow	GSE38832
GSE38832_GSM950469	416.1	0	unknow	unknow	unknow	unknow	1	unknow	unknow	unknow	unknow	unknow	GSE38832
GSE38832_GSM950470	753	0	unknow	unknow	unknow	unknow	3	unknow	unknow	unknow	unknow	unknow	GSE38832
GSE38832_GSM950471	3315	0	unknow	unknow	unknow	unknow	3	unknow	unknow	unknow	unknow	unknow	GSE38832
GSE38832_GSM950472	939.9	0	unknow	unknow	unknow	unknow	1	unknow	unknow	unknow	unknow	unknow	GSE38832
GSE38832_GSM950473	1083.9	0	unknow	unknow	unknow	unknow	4	unknow	unknow	unknow	unknow	unknow	GSE38832
GSE38832_GSM950474	1286.1	0	unknow	unknow	unknow	unknow	2	unknow	unknow	unknow	unknow	unknow	GSE38832
GSE38832_GSM950475	1653	0	unknow	unknow	unknow	unknow	1	unknow	unknow	unknow	unknow	unknow	GSE38832
GSE38832_GSM950476	1770.9	0	unknow	unknow	unknow	unknow	1	unknow	unknow	unknow	unknow	unknow	GSE38832
GSE38832_GSM950477	648.9	0	unknow	unknow	unknow	unknow	1	unknow	unknow	unknow	unknow	unknow	GSE38832
GSE38832_GSM950478	1080.9	0	unknow	unknow	unknow	unknow	3	unknow	unknow	unknow	unknow	unknow	GSE38832
GSE38832_GSM950479	624.9	0	unknow	unknow	unknow	unknow	2	unknow	unknow	unknow	unknow	unknow	GSE38832
GSE38832_GSM950480	389.1	0	unknow	unknow	unknow	unknow	3	unknow	unknow	unknow	unknow	unknow	GSE38832
GSE38832_GSM950481	1692	0	unknow	unknow	unknow	unknow	2	unknow	unknow	unknow	unknow	unknow	GSE38832
GSE38832_GSM950482	486	1	unknow	unknow	unknow	unknow	4	unknow	unknow	unknow	unknow	unknow	GSE38832
GSE38832_GSM950483	924	0	unknow	unknow	unknow	unknow	1	unknow	unknow	unknow	unknow	unknow	GSE38832
GSE38832_GSM950484	612.9	0	unknow	unknow	unknow	unknow	3	unknow	unknow	unknow	unknow	unknow	GSE38832
GSE38832_GSM950485	593.1	0	unknow	unknow	unknow	unknow	2	unknow	unknow	unknow	unknow	unknow	GSE38832
GSE38832_GSM950486	542.1	0	unknow	unknow	unknow	unknow	3	unknow	unknow	unknow	unknow	unknow	GSE38832
GSE38832_GSM950487	635.1	0	unknow	unknow	unknow	unknow	2	unknow	unknow	unknow	unknow	unknow	GSE38832
GSE38832_GSM950488	581.1	0	unknow	unknow	unknow	unknow	4	unknow	unknow	unknow	unknow	unknow	GSE38832
GSE38832_GSM950489	1202.1	0	unknow	unknow	unknow	unknow	1	unknow	unknow	unknow	unknow	unknow	GSE38832
GSE38832_GSM950490	1590.9	0	unknow	unknow	unknow	unknow	2	unknow	unknow	unknow	unknow	unknow	GSE38832
GSE38832_GSM950491	33	1	unknow	unknow	unknow	unknow	4	unknow	unknow	unknow	unknow	unknow	GSE38832
GSE38832_GSM950492	1341	0	unknow	unknow	unknow	unknow	3	unknow	unknow	unknow	unknow	unknow	GSE38832
GSE38832_GSM950493	540	1	unknow	unknow	unknow	unknow	4	unknow	unknow	unknow	unknow	unknow	GSE38832
GSE38832_GSM950494	383.1	1	unknow	unknow	unknow	unknow	4	unknow	unknow	unknow	unknow	unknow	GSE38832
GSE38832_GSM950495	276	0	unknow	unknow	unknow	unknow	2	unknow	unknow	unknow	unknow	unknow	GSE38832
GSE38832_GSM950496	729.9	0	unknow	unknow	unknow	unknow	1	unknow	unknow	unknow	unknow	unknow	GSE38832
GSE38832_GSM950497	129.9	0	unknow	unknow	unknow	unknow	2	unknow	unknow	unknow	unknow	unknow	GSE38832
GSE38832_GSM950498	1692.9	0	unknow	unknow	unknow	unknow	4	unknow	unknow	unknow	unknow	unknow	GSE38832
GSE38832_GSM950499	723	0	unknow	unknow	unknow	unknow	1	unknow	unknow	unknow	unknow	unknow	GSE38832
GSE38832_GSM950500	609.9	0	unknow	unknow	unknow	unknow	2	unknow	unknow	unknow	unknow	unknow	GSE38832
GSE38832_GSM950501	35.1	0	unknow	unknow	unknow	unknow	4	unknow	unknow	unknow	unknow	unknow	GSE38832
GSE38832_GSM950502	60.9	1	unknow	unknow	unknow	unknow	4	unknow	unknow	unknow	unknow	unknow	GSE38832
GSE38832_GSM950503	1485	0	unknow	unknow	unknow	unknow	1	unknow	unknow	unknow	unknow	unknow	GSE38832
GSE38832_GSM950504	1061.1	0	unknow	unknow	unknow	unknow	2	unknow	unknow	unknow	unknow	unknow	GSE38832
GSE38832_GSM950505	342.9	0	unknow	unknow	unknow	unknow	3	unknow	unknow	unknow	unknow	unknow	GSE38832
GSE38832_GSM950506	252.9	0	unknow	unknow	unknow	unknow	2	unknow	unknow	unknow	unknow	unknow	GSE38832
GSE38832_GSM950507	288	0	unknow	unknow	unknow	unknow	2	unknow	unknow	unknow	unknow	unknow	GSE38832
GSE38832_GSM950508	1229.1	1	unknow	unknow	unknow	unknow	4	unknow	unknow	unknow	unknow	unknow	GSE38832
GSE38832_GSM950509	1625.1	0	unknow	unknow	unknow	unknow	3	unknow	unknow	unknow	unknow	unknow	GSE38832
GSE38832_GSM950510	246	1	unknow	unknow	unknow	unknow	4	unknow	unknow	unknow	unknow	unknow	GSE38832
GSE38832_GSM950511	107.1	1	unknow	unknow	unknow	unknow	4	unknow	unknow	unknow	unknow	unknow	GSE38832
GSE38832_GSM950512	2411.1	0	unknow	unknow	unknow	unknow	2	unknow	unknow	unknow	unknow	unknow	GSE38832
GSE38832_GSM950513	2850.9	0	unknow	unknow	unknow	unknow	2	unknow	unknow	unknow	unknow	unknow	GSE38832
GSE38832_GSM950514	1505.1	0	unknow	unknow	unknow	unknow	3	unknow	unknow	unknow	unknow	unknow	GSE38832
GSE38832_GSM950515	924	1	unknow	unknow	unknow	unknow	4	unknow	unknow	unknow	unknow	unknow	GSE38832
GSE38832_GSM950516	2675.1	0	unknow	unknow	unknow	unknow	2	unknow	unknow	unknow	unknow	unknow	GSE38832
GSE38832_GSM950517	1562.1	0	unknow	unknow	unknow	unknow	3	unknow	unknow	unknow	unknow	unknow	GSE38832
GSE38832_GSM950518	156	1	unknow	unknow	unknow	unknow	4	unknow	unknow	unknow	unknow	unknow	GSE38832
GSE38832_GSM950519	2526	0	unknow	unknow	unknow	unknow	2	unknow	unknow	unknow	unknow	unknow	GSE38832
GSE38832_GSM950520	3342	0	unknow	unknow	unknow	unknow	3	unknow	unknow	unknow	unknow	unknow	GSE38832
GSE38832_GSM950521	234.9	0	unknow	unknow	unknow	unknow	3	unknow	unknow	unknow	unknow	unknow	GSE38832
GSE38832_GSM950522	2864.1	0	unknow	unknow	unknow	unknow	2	unknow	unknow	unknow	unknow	unknow	GSE38832
GSE38832_GSM950523	3194.1	0	unknow	unknow	unknow	unknow	2	unknow	unknow	unknow	unknow	unknow	GSE38832
GSE38832_GSM950524	192	1	unknow	unknow	unknow	unknow	4	unknow	unknow	unknow	unknow	unknow	GSE38832
GSE38832_GSM950525	2774.1	0	unknow	unknow	unknow	unknow	3	unknow	unknow	unknow	unknow	unknow	GSE38832
GSE38832_GSM950526	2783.1	1	unknow	unknow	unknow	unknow	4	unknow	unknow	unknow	unknow	unknow	GSE38832
GSE38832_GSM950527	1470	1	unknow	unknow	unknow	unknow	4	unknow	unknow	unknow	unknow	unknow	GSE38832
GSE38832_GSM950528	2766	0	unknow	unknow	unknow	unknow	3	unknow	unknow	unknow	unknow	unknow	GSE38832
GSE38832_GSM950529	2754	0	unknow	unknow	unknow	unknow	3	unknow	unknow	unknow	unknow	unknow	GSE38832
GSE38832_GSM950530	702	1	unknow	unknow	unknow	unknow	4	unknow	unknow	unknow	unknow	unknow	GSE38832
GSE38832_GSM950531	647.1	0	unknow	unknow	unknow	unknow	3	unknow	unknow	unknow	unknow	unknow	GSE38832
GSE38832_GSM950532	992.1	0	unknow	unknow	unknow	unknow	2	unknow	unknow	unknow	unknow	unknow	GSE38832
TCGA_TCGA-3L-AA1B	475	0	61	Female	Right-side	unknow	1	T2	N0	M0	unknow	unknow	TCGA
TCGA_TCGA-4N-A93T	146	0	67	Male	Right-side	unknow	3	T4	N1	M0	unknow	unknow	TCGA
TCGA_TCGA-4T-AA8H	385	0	42	Female	Left-side	unknow	2	T3	N0	unknow	unknow	unknow	TCGA
TCGA_TCGA-5M-AAT4	49	1	74	Male	Right-side	unknow	4	T3	N0	M1	unknow	unknow	TCGA
TCGA_TCGA-5M-AAT6	290	1	40	Female	Right-side	unknow	4	T4	N2	M1	unknow	unknow	TCGA
TCGA_TCGA-5M-AATE	1200	0	76	Male	Right-side	unknow	2	T3	N0	M0	YES	unknow	TCGA
TCGA_TCGA-A6-2670	775	0	45	Male	Left-side	unknow	2	T3	N0	M0	unknow	unknow	TCGA
TCGA_TCGA-A6-2671	1331	1	85	Male	Left-side	unknow	4	T3	N2	M1	unknow	unknow	TCGA
TCGA_TCGA-A6-2674	1331	0	71	Male	Left-side	unknow	4	T3	N2	M1	unknow	unknow	TCGA
TCGA_TCGA-A6-2675	1321	0	78	Male	Left-side	unknow	2	T3	N0	unknow	unknow	unknow	TCGA
TCGA_TCGA-A6-2676	1305	1	75	Female	Right-side	unknow	2	T4	N0	M0	unknow	unknow	TCGA
TCGA_TCGA-A6-2677	740	1	68	Female	Right-side	unknow	3	T3	N2	M0	unknow	unknow	TCGA
TCGA_TCGA-A6-2678	1286	0	43	Female	Right-side	unknow	3	T3	N1	M0	unknow	unknow	TCGA
TCGA_TCGA-A6-2679	1366	0	73	Female	Right-side	unknow	2	T3	N0	unknow	unknow	unknow	TCGA
TCGA_TCGA-A6-2680	1068	0	72	Female	Right-side	unknow	2	T3	N0	M0	unknow	unknow	TCGA
TCGA_TCGA-A6-2681	1387	0	73	Female	Right-side	unknow	2	T3	N0	M0	unknow	unknow	TCGA
TCGA_TCGA-A6-2683	504	1	57	Female	Right-side	unknow	4	T4	N0	M1	YES	unknow	TCGA
TCGA_TCGA-A6-2684	1127	0	75	Female	Right-side	unknow	1	T2	N0	M0	unknow	unknow	TCGA
TCGA_TCGA-A6-2685	1133	0	48	Female	Left-side	unknow	2	T3	N0	M0	unknow	unknow	TCGA
TCGA_TCGA-A6-2686	1126	1	81	Female	Right-side	unknow	2	T3	N0	M0	unknow	unknow	TCGA
TCGA_TCGA-A6-3807	1054	0	53	Female	Left-side	unknow	3	T3	N2	M0	unknow	unknow	TCGA
TCGA_TCGA-A6-3808	1014	0	73	Male	Right-side	unknow	2	T3	N0	M0	unknow	unknow	TCGA
TCGA_TCGA-A6-3809	996	0	71	Female	Right-side	unknow	2	T4	N0	M0	unknow	unknow	TCGA
TCGA_TCGA-A6-3810	1111	0	62	Male	Left-side	unknow	2	T3	N0	M0	unknow	unknow	TCGA
TCGA_TCGA-A6-4105	442	1	79	Male	Right-side	unknow	2	T3	N0	M0	unknow	unknow	TCGA
TCGA_TCGA-A6-4107	987	0	57	Female	Right-side	unknow	3	T3	N1	M0	unknow	unknow	TCGA
TCGA_TCGA-A6-5656	1001	0	74	Male	Left-side	unknow	1	T2	N0	M0	unknow	unknow	TCGA
TCGA_TCGA-A6-5659	926	0	82	Male	Right-side	unknow	1	T2	N0	M0	unknow	unknow	TCGA
TCGA_TCGA-A6-5660	888	0	73	Male	Right-side	unknow	3	T3	N2	M0	unknow	unknow	TCGA
TCGA_TCGA-A6-5661	1020	0	80	Female	Right-side	unknow	2	T3	N0	M0	unknow	unknow	TCGA
TCGA_TCGA-A6-5662	718	0	46	Male	Left-side	unknow	4	T3	N2	M1	YES	unknow	TCGA
TCGA_TCGA-A6-5664	672	0	80	Male	Right-side	unknow	3	T4	N2	unknow	unknow	unknow	TCGA
TCGA_TCGA-A6-5665	671	0	84	Female	Right-side	unknow	2	T3	N0	M0	unknow	Abnormal	TCGA
TCGA_TCGA-A6-5666	995	0	78	Male	Left-side	unknow	2	T4	N0	M0	unknow	unknow	TCGA
TCGA_TCGA-A6-5667	887	0	40	Female	Left-side	unknow	3	T3	N1	unknow	unknow	unknow	TCGA
TCGA_TCGA-A6-6137	824	0	55	Male	Right-side	unknow	3	T3	N1	M0	unknow	unknow	TCGA
TCGA_TCGA-A6-6138	685	0	61	Male	Right-side	unknow	1	T2	N0	M0	unknow	unknow	TCGA
TCGA_TCGA-A6-6140	734	0	62	Male	Left-side	unknow	2	T3	N0	M0	unknow	unknow	TCGA
TCGA_TCGA-A6-6141	255	0	31	Male	Right-side	unknow	2	T3	N0	M0	unknow	unknow	TCGA
TCGA_TCGA-A6-6142	763	0	56	Female	Left-side	unknow	4	T3	N1	M1	NO	unknow	TCGA
TCGA_TCGA-A6-6651	662	0	55	Female	Right-side	unknow	3	T3	N1	unknow	unknow	unknow	TCGA
TCGA_TCGA-A6-6652	751	0	59	Male	Left-side	unknow	4	T3	N0	M1	unknow	unknow	TCGA
TCGA_TCGA-A6-6653	742	0	82	Male	Right-side	unknow	1	T2	N0	M0	unknow	Abnormal	TCGA
TCGA_TCGA-A6-6654	726	0	65	Female	Left-side	unknow	3	T3	N1	M0	unknow	unknow	TCGA
TCGA_TCGA-A6-A565	494	1	34	Female	Right-side	unknow	3	T3	N2	unknow	unknow	unknow	TCGA
TCGA_TCGA-A6-A566	758	1	55	Female	Left-side	unknow	3	T4	N1	M0	NO	unknow	TCGA
TCGA_TCGA-A6-A567	1881	1	56	Male	Left-side	unknow	4	T3	N1	M1	unknow	unknow	TCGA
TCGA_TCGA-A6-A56B	1711	1	57	Male	Left-side	unknow	3	T3	N1	M0	unknow	unknow	TCGA
TCGA_TCGA-A6-A5ZU	293	0	59	Male	Right-side	unknow	3	T3	N1	M0	unknow	unknow	TCGA
TCGA_TCGA-AA-3489	214	1	75	Male	Left-side	unknow	2	T3	N0	M0	unknow	unknow	TCGA
TCGA_TCGA-AA-3492	1	1	90	Female	Right-side	unknow	2	T3	N0	M0	unknow	unknow	TCGA
TCGA_TCGA-AA-3494	31	0	55	Male	Left-side	unknow	4	T3	N0	M1	unknow	unknow	TCGA
TCGA_TCGA-AA-3495	1127	0	79	Male	Right-side	unknow	1	T2	N0	M0	unknow	unknow	TCGA
TCGA_TCGA-AA-3496	31	0	83	Female	Right-side	unknow	2	T3	N0	M0	unknow	unknow	TCGA
TCGA_TCGA-AA-3502	1065	0	73	Male	Right-side	unknow	1	T2	N0	M0	unknow	unknow	TCGA
TCGA_TCGA-AA-3506	1765	0	77	Male	Right-side	unknow	1	T2	N0	M0	unknow	unknow	TCGA
TCGA_TCGA-AA-3509	1915	0	54	Female	Left-side	unknow	2	T3	N0	M0	unknow	unknow	TCGA
TCGA_TCGA-AA-3510	1946	0	70	Male	Right-side	unknow	2	T3	N0	M0	unknow	unknow	TCGA
TCGA_TCGA-AA-3511	212	0	64	Male	Left-side	unknow	2	T4	N0	M0	unknow	unknow	TCGA
TCGA_TCGA-AA-3514	31	0	81	Female	Right-side	unknow	1	T2	N0	M0	unknow	unknow	TCGA
TCGA_TCGA-AA-3516	396	1	74	Female	Right-side	unknow	3	T3	N2	M0	unknow	unknow	TCGA
TCGA_TCGA-AA-3517	1186	0	60	Male	Left-side	unknow	2	T3	N0	M0	unknow	unknow	TCGA
TCGA_TCGA-AA-3518	31	0	81	Female	Right-side	unknow	2	T3	N0	M0	unknow	unknow	TCGA
TCGA_TCGA-AA-3519	276	0	63	Male	Left-side	unknow	3	T3	N1	M0	unknow	unknow	TCGA
TCGA_TCGA-AA-3520	731	0	86	Female	Right-side	unknow	2	T3	N0	M0	unknow	unknow	TCGA
TCGA_TCGA-AA-3522	1127	0	67	Male	Right-side	unknow	2	T3	N0	M0	unknow	unknow	TCGA
TCGA_TCGA-AA-3524	1096	0	85	Male	Left-side	unknow	2	T3	N0	M0	unknow	unknow	TCGA
TCGA_TCGA-AA-3525	1	0	90	Male	Right-side	unknow	3	T3	N1	M0	unknow	unknow	TCGA
TCGA_TCGA-AA-3526	580	0	57	Male	Left-side	unknow	1	T2	N0	M0	unknow	unknow	TCGA
TCGA_TCGA-AA-3530	580	0	80	Male	Right-side	unknow	1	T2	N0	M0	unknow	unknow	TCGA
TCGA_TCGA-AA-3531	1035	0	75	Female	Left-side	unknow	2	T3	N0	M0	unknow	unknow	TCGA
TCGA_TCGA-AA-3532	882	0	63	Male	Left-side	unknow	2	T3	N0	M0	unknow	unknow	TCGA
TCGA_TCGA-AA-3534	882	0	78	Female	Right-side	unknow	2	T3	N0	M0	unknow	unknow	TCGA
TCGA_TCGA-AA-3538	791	0	54	Female	Left-side	unknow	1	T2	N0	M0	unknow	unknow	TCGA
TCGA_TCGA-AA-3542	395	0	69	Male	Left-side	unknow	3	T3	N2	M0	unknow	unknow	TCGA
TCGA_TCGA-AA-3543	30	0	84	Male	Right-side	unknow	1	T2	N0	M0	unknow	unknow	TCGA
TCGA_TCGA-AA-3544	426	0	68	Male	Left-side	unknow	1	T2	N0	M0	unknow	unknow	TCGA
TCGA_TCGA-AA-3548	1034	0	71	Female	Right-side	unknow	3	T3	N2	M0	unknow	unknow	TCGA
TCGA_TCGA-AA-3549	639	0	69	Male	Right-side	unknow	1	T2	N0	M0	unknow	unknow	TCGA
TCGA_TCGA-AA-3552	396	1	85	Male	Right-side	unknow	3	T3	N2	M0	unknow	unknow	TCGA
TCGA_TCGA-AA-3553	730	0	61	Female	Left-side	unknow	1	T2	N0	M0	unknow	unknow	TCGA
TCGA_TCGA-AA-3554	546	0	62	Female	Right-side	unknow	2	T3	N0	M0	unknow	unknow	TCGA
TCGA_TCGA-AA-3555	911	0	81	Female	Right-side	unknow	2	T3	N0	M0	unknow	unknow	TCGA
TCGA_TCGA-AA-3556	700	0	78	Male	Left-side	unknow	1	T2	N0	M0	unknow	unknow	TCGA
TCGA_TCGA-AA-3558	638	0	70	Male	Left-side	unknow	1	T2	N0	M0	unknow	unknow	TCGA
TCGA_TCGA-AA-3560	608	0	72	Female	Left-side	unknow	3	T3	N2	M0	unknow	unknow	TCGA
TCGA_TCGA-AA-3561	424	0	72	Male	Right-side	unknow	2	T3	N0	M0	unknow	unknow	TCGA
TCGA_TCGA-AA-3562	608	0	82	Male	Left-side	unknow	3	T3	N2	M0	unknow	unknow	TCGA
TCGA_TCGA-AA-3655	1856	0	68	Male	Left-side	unknow	2	T3	N0	M0	unknow	unknow	TCGA
TCGA_TCGA-AA-3660	2375	0	51	Female	Left-side	unknow	2	T3	N0	M0	unknow	unknow	TCGA
TCGA_TCGA-AA-3662	184	0	80	Female	Left-side	unknow	4	T4	N2	M1	unknow	unknow	TCGA
TCGA_TCGA-AA-3663	212	0	42	Male	Right-side	unknow	2	T3	N0	M0	unknow	unknow	TCGA
TCGA_TCGA-AA-3664	1643	0	74	Female	Right-side	unknow	2	T3	N0	M0	unknow	unknow	TCGA
TCGA_TCGA-AA-3666	61	1	68	Male	Right-side	unknow	3	T3	N1	M0	unknow	unknow	TCGA
TCGA_TCGA-AA-3667	426	0	36	Female	Left-side	unknow	1	T2	N0	M0	unknow	unknow	TCGA
TCGA_TCGA-AA-3673	1522	0	53	Female	Right-side	unknow	2	T3	N0	M0	unknow	unknow	TCGA
TCGA_TCGA-AA-3675	1431	0	84	Male	Right-side	unknow	2	T3	N0	M0	unknow	unknow	TCGA
TCGA_TCGA-AA-3678	1430	0	60	Female	Left-side	unknow	3	T2	N1	M0	unknow	unknow	TCGA
TCGA_TCGA-AA-3679	457	0	59	Male	Left-side	unknow	4	T3	N2	M1	unknow	unknow	TCGA
TCGA_TCGA-AA-3680	335	1	67	Female	Right-side	unknow	4	T4	N2	M1	unknow	unknow	TCGA
TCGA_TCGA-AA-3681	182	0	77	Female	Right-side	unknow	3	T3	N1	M0	unknow	unknow	TCGA
TCGA_TCGA-AA-3685	1127	0	69	Male	Left-side	unknow	2	T3	N0	M0	unknow	unknow	TCGA
TCGA_TCGA-AA-3688	578	0	80	Male	Left-side	unknow	4	T3	N1	M1	unknow	unknow	TCGA
TCGA_TCGA-AA-3692	1095	1	47	Female	Left-side	unknow	4	T3	N2	M1	unknow	unknow	TCGA
TCGA_TCGA-AA-3696	153	1	75	Female	Left-side	unknow	4	T3	N1	M1	unknow	unknow	TCGA
TCGA_TCGA-AA-3697	2587	0	77	Male	Left-side	unknow	2	T3	N0	M0	unknow	unknow	TCGA
TCGA_TCGA-AA-3710	821	0	80	Female	Right-side	unknow	2	T3	N0	M0	unknow	unknow	TCGA
TCGA_TCGA-AA-3713	579	0	68	Male	Right-side	unknow	4	T3	N0	M1	unknow	unknow	TCGA
TCGA_TCGA-AA-3715	579	1	77	Male	Right-side	unknow	2	T3	N0	M0	unknow	unknow	TCGA
TCGA_TCGA-AA-3811	306	1	84	Female	Right-side	unknow	3	T3	N2	M0	unknow	unknow	TCGA
TCGA_TCGA-AA-3812	1066	0	82	Female	Left-side	unknow	2	T3	N0	M0	unknow	unknow	TCGA
TCGA_TCGA-AA-3815	1005	0	65	Female	Right-side	unknow	2	T3	N0	M0	unknow	unknow	TCGA
TCGA_TCGA-AA-3818	30	1	78	Female	Right-side	unknow	2	T3	N0	M0	unknow	unknow	TCGA
TCGA_TCGA-AA-3819	761	0	41	Female	Left-side	unknow	2	T3	N0	M0	unknow	unknow	TCGA
TCGA_TCGA-AA-3821	31	0	81	Female	Right-side	unknow	1	T2	N0	M0	unknow	unknow	TCGA
TCGA_TCGA-AA-3831	547	0	66	Male	Left-side	unknow	2	T3	N0	M0	unknow	unknow	TCGA
TCGA_TCGA-AA-3833	485	0	63	Female	Right-side	unknow	2	T3	N0	M0	unknow	unknow	TCGA
TCGA_TCGA-AA-3837	1186	0	67	Male	Right-side	unknow	2	T3	N0	M0	unknow	unknow	TCGA
TCGA_TCGA-AA-3841	1124	0	66	Male	Left-side	unknow	2	T3	N0	M0	unknow	unknow	TCGA
TCGA_TCGA-AA-3842	1126	0	51	Male	Left-side	unknow	3	T2	N1	M0	unknow	unknow	TCGA
TCGA_TCGA-AA-3844	454	0	78	Female	Left-side	unknow	3	T3	N2	M0	unknow	unknow	TCGA
TCGA_TCGA-AA-3846	518	0	74	Female	Left-side	unknow	2	T3	N0	M0	unknow	unknow	TCGA
TCGA_TCGA-AA-3848	306	1	82	Female	Left-side	unknow	3	T3	N2	M0	unknow	unknow	TCGA
TCGA_TCGA-AA-3851	1006	0	74	Male	Right-side	unknow	2	T3	N0	M0	unknow	unknow	TCGA
TCGA_TCGA-AA-3854	1096	0	71	Female	Left-side	unknow	1	T2	N0	M0	unknow	unknow	TCGA
TCGA_TCGA-AA-3855	975	0	72	Male	Left-side	unknow	1	T2	N0	M0	unknow	unknow	TCGA
TCGA_TCGA-AA-3856	30	0	59	Male	Left-side	unknow	2	T3	N0	M0	unknow	unknow	TCGA
TCGA_TCGA-AA-3858	945	0	67	Male	Left-side	unknow	1	T2	N0	M0	unknow	unknow	TCGA
TCGA_TCGA-AA-3860	945	0	53	Female	Left-side	unknow	3	T3	N1	M0	unknow	unknow	TCGA
TCGA_TCGA-AA-3861	914	0	72	Male	Right-side	unknow	2	T3	N0	M0	unknow	unknow	TCGA
TCGA_TCGA-AA-3862	914	0	82	Male	Right-side	unknow	2	T3	N0	M0	unknow	unknow	TCGA
TCGA_TCGA-AA-3864	1612	0	71	Male	Right-side	unknow	2	T3	N0	M0	unknow	unknow	TCGA
TCGA_TCGA-AA-3866	518	0	78	Female	Right-side	unknow	1	T2	N0	M0	unknow	unknow	TCGA
TCGA_TCGA-AA-3867	731	0	74	Male	Left-side	unknow	4	T3	N2	M1	unknow	unknow	TCGA
TCGA_TCGA-AA-3869	822	1	76	Male	Right-side	unknow	4	T4	N2	M1	unknow	unknow	TCGA
TCGA_TCGA-AA-3870	912	0	71	Female	Right-side	unknow	4	T3	N2	M1	unknow	unknow	TCGA
TCGA_TCGA-AA-3875	549	0	78	Female	Right-side	unknow	1	T1	N0	M0	unknow	unknow	TCGA
TCGA_TCGA-AA-3877	943	0	83	Female	Right-side	unknow	1	T1	N0	M0	unknow	unknow	TCGA
TCGA_TCGA-AA-3930	61	1	66	Male	Right-side	unknow	4	T3	N2	M1	unknow	unknow	TCGA
TCGA_TCGA-AA-3939	395	0	83	Male	Right-side	unknow	2	T3	N0	M0	unknow	unknow	TCGA
TCGA_TCGA-AA-3941	730	0	84	Female	Right-side	unknow	4	T4	N1	M1	unknow	unknow	TCGA
TCGA_TCGA-AA-3947	1004	0	60	Female	Right-side	unknow	2	T4	N0	M0	unknow	unknow	TCGA
TCGA_TCGA-AA-3949	791	0	87	Female	Right-side	unknow	3	T3	N1	M0	unknow	unknow	TCGA
TCGA_TCGA-AA-3950	730	0	79	Female	Right-side	unknow	2	T3	N0	M0	unknow	unknow	TCGA
TCGA_TCGA-AA-3952	61	1	68	Male	Left-side	unknow	3	T3	N2	M0	unknow	unknow	TCGA
TCGA_TCGA-AA-3955	638	0	38	Male	Left-side	unknow	3	T2	N2	M0	unknow	unknow	TCGA
TCGA_TCGA-AA-3956	1035	0	65	Male	Right-side	unknow	2	T3	N0	M0	unknow	unknow	TCGA
TCGA_TCGA-AA-3966	61	0	89	Female	Right-side	unknow	2	T3	N0	M0	unknow	unknow	TCGA
TCGA_TCGA-AA-3967	943	0	77	Male	Left-side	unknow	3	T3	N1	M0	unknow	unknow	TCGA
TCGA_TCGA-AA-3968	669	0	55	Female	Left-side	unknow	1	T2	N0	M0	unknow	unknow	TCGA
TCGA_TCGA-AA-3970	1096	0	65	Male	Left-side	unknow	2	T3	N0	M0	unknow	unknow	TCGA
TCGA_TCGA-AA-3971	489	0	58	Male	Left-side	unknow	3	T3	N1	M0	unknow	unknow	TCGA
TCGA_TCGA-AA-3972	1551	0	72	Male	Left-side	unknow	4	T3	N1	M1	unknow	unknow	TCGA
TCGA_TCGA-AA-3973	397	0	69	Male	Left-side	unknow	4	T4	N1	M1	unknow	unknow	TCGA
TCGA_TCGA-AA-3975	1036	0	80	Male	Left-side	unknow	1	T2	N0	M0	unknow	unknow	TCGA
TCGA_TCGA-AA-3979	730	0	84	Male	Left-side	unknow	2	T3	N0	M0	unknow	unknow	TCGA
TCGA_TCGA-AA-3980	242	0	89	Female	Left-side	unknow	1	T2	N0	M0	unknow	unknow	TCGA
TCGA_TCGA-AA-3982	822	0	75	Male	Left-side	unknow	3	T3	N1	M0	unknow	unknow	TCGA
TCGA_TCGA-AA-3986	580	0	73	Male	Right-side	unknow	1	T2	N0	M0	unknow	unknow	TCGA
TCGA_TCGA-AA-3989	242	1	84	Male	Right-side	unknow	4	T3	N2	M1	unknow	unknow	TCGA
TCGA_TCGA-AA-3994	822	0	69	Male	Right-side	unknow	3	T3	N1	M0	unknow	unknow	TCGA
TCGA_TCGA-AA-A004	424	0	76	Male	Left-side	unknow	2	T3	N0	M0	unknow	unknow	TCGA
TCGA_TCGA-AA-A00A	1157	0	80	Male	Right-side	unknow	2	T3	N0	M0	unknow	unknow	TCGA
TCGA_TCGA-AA-A00D	578	0	70	Male	Right-side	unknow	1	T2	N0	M0	unknow	unknow	TCGA
TCGA_TCGA-AA-A00E	913	0	65	Male	Right-side	unknow	2	T3	N0	M0	unknow	unknow	TCGA
TCGA_TCGA-AA-A00F	1035	0	66	Male	Left-side	unknow	3	T3	N2	M0	unknow	unknow	TCGA
TCGA_TCGA-AA-A00J	549	0	80	Male	Right-side	unknow	3	T4	N1	M0	unknow	unknow	TCGA
TCGA_TCGA-AA-A00K	549	0	79	Male	Left-side	unknow	2	T3	N0	M0	unknow	unknow	TCGA
TCGA_TCGA-AA-A00L	1157	0	66	Male	Right-side	unknow	2	T3	N0	M0	unknow	unknow	TCGA
TCGA_TCGA-AA-A00N	122	1	75	Male	Right-side	unknow	2	T4	N0	M0	unknow	unknow	TCGA
TCGA_TCGA-AA-A00O	822	0	83	Female	Left-side	unknow	3	T3	N2	M0	unknow	unknow	TCGA
TCGA_TCGA-AA-A00Q	1278	0	66	Female	Left-side	unknow	3	T4	N1	M0	unknow	unknow	TCGA
TCGA_TCGA-AA-A00R	30	0	64	Female	Right-side	unknow	1	T2	N0	M0	unknow	unknow	TCGA
TCGA_TCGA-AA-A00U	518	0	50	Male	Right-side	unknow	3	T3	N1	M0	unknow	unknow	TCGA
TCGA_TCGA-AA-A00W	456	0	80	Male	Left-side	unknow	1	T1	N0	M0	unknow	unknow	TCGA
TCGA_TCGA-AA-A00Z	669	0	70	Male	Left-side	unknow	2	T3	N0	M0	unknow	unknow	TCGA
TCGA_TCGA-AA-A010	1064	0	46	Female	Right-side	unknow	2	T4	N0	M0	unknow	unknow	TCGA
TCGA_TCGA-AA-A017	457	0	57	Female	Left-side	unknow	2	T3	N0	M0	unknow	unknow	TCGA
TCGA_TCGA-AA-A01C	457	0	75	Male	Right-side	unknow	3	T2	N1	M0	unknow	unknow	TCGA
TCGA_TCGA-AA-A01F	974	0	72	Male	Left-side	unknow	3	T3	N1	M0	unknow	unknow	TCGA
TCGA_TCGA-AA-A01G	365	0	63	Male	Right-side	unknow	2	T3	N0	M0	unknow	unknow	TCGA
TCGA_TCGA-AA-A01I	943	0	76	Male	Left-side	unknow	1	T2	N0	M0	unknow	unknow	TCGA
TCGA_TCGA-AA-A01K	943	0	74	Female	Left-side	unknow	3	T3	N2	M0	unknow	unknow	TCGA
TCGA_TCGA-AA-A01P	1158	1	80	Female	Right-side	unknow	3	T3	N1	M0	unknow	unknow	TCGA
TCGA_TCGA-AA-A01Q	31	0	48	Female	Right-side	unknow	2	T3	N0	M0	unknow	unknow	TCGA
TCGA_TCGA-AA-A01R	1065	0	47	Male	Right-side	unknow	3	T3	N2	M0	unknow	unknow	TCGA
TCGA_TCGA-AA-A01S	31	0	47	Female	Left-side	unknow	3	T3	N1	M0	unknow	unknow	TCGA
TCGA_TCGA-AA-A01T	1005	0	63	Female	Left-side	unknow	3	T3	N1	M0	unknow	unknow	TCGA
TCGA_TCGA-AA-A01V	31	0	59	Male	Right-side	unknow	1	T2	N0	M0	unknow	unknow	TCGA
TCGA_TCGA-AA-A01X	791	0	80	Female	Left-side	unknow	3	T2	N1	M0	unknow	unknow	TCGA
TCGA_TCGA-AA-A01Z	1126	0	68	Male	Right-side	unknow	2	T3	N0	M0	unknow	unknow	TCGA
TCGA_TCGA-AA-A024	1188	1	81	Male	Left-side	unknow	2	T3	N0	M0	unknow	unknow	TCGA
TCGA_TCGA-AA-A029	1581	0	67	Male	Right-side	unknow	2	T3	N0	M0	unknow	unknow	TCGA
TCGA_TCGA-AA-A02E	90	1	82	Female	Right-side	unknow	4	T3	N1	M1	unknow	unknow	TCGA
TCGA_TCGA-AA-A02F	1216	0	68	Female	Left-side	unknow	4	T3	N1	M1	unknow	unknow	TCGA
TCGA_TCGA-AA-A02H	61	1	74	Female	Left-side	unknow	4	T3	N2	M1	unknow	unknow	TCGA
TCGA_TCGA-AA-A02J	153	1	70	Female	Left-side	unknow	4	T3	N0	M1	unknow	unknow	TCGA
TCGA_TCGA-AA-A02K	426	1	50	Male	Right-side	unknow	4	T4	N2	M1	unknow	unknow	TCGA
TCGA_TCGA-AA-A02O	28	0	82	Male	Right-side	unknow	2	T3	N0	M0	unknow	unknow	TCGA
TCGA_TCGA-AA-A02R	670	1	84	Female	Right-side	unknow	2	T3	N0	M0	unknow	unknow	TCGA
TCGA_TCGA-AA-A02W	1247	0	73	Female	Left-side	unknow	1	T2	N0	M0	unknow	unknow	TCGA
TCGA_TCGA-AA-A02Y	1216	0	73	Male	Right-side	unknow	1	T2	N0	M0	unknow	unknow	TCGA
TCGA_TCGA-AA-A03J	1246	0	65	Female	Left-side	unknow	1	T2	N0	M0	unknow	unknow	TCGA
TCGA_TCGA-AD-5900	370	0	67	Male	Right-side	unknow	1	T2	N0	unknow	unknow	unknow	TCGA
TCGA_TCGA-AD-6548	650	0	81	Female	Left-side	unknow	1	T2	N0	M0	unknow	unknow	TCGA
TCGA_TCGA-AD-6888	472	1	73	Male	Right-side	unknow	3	T3	N1	M0	unknow	unknow	TCGA
TCGA_TCGA-AD-6889	2532	1	76	Male	Right-side	unknow	2	T3	N0	M0	unknow	unknow	TCGA
TCGA_TCGA-AD-6895	763	0	84	Male	Right-side	unknow	3	T3	N1	M0	unknow	unknow	TCGA
TCGA_TCGA-AD-6899	176	1	84	Male	Right-side	unknow	3	T4	N2	unknow	unknow	unknow	TCGA
TCGA_TCGA-AD-6965	805	0	62	Male	Right-side	unknow	3	T4	N2	M0	unknow	unknow	TCGA
TCGA_TCGA-AD-A5EK	500	0	51	Male	Right-side	unknow	1	T2	N0	unknow	unknow	unknow	TCGA
TCGA_TCGA-AF-2690	524	1	76	Female	Left-side	unknow	3	T3	N2	M0	unknow	unknow	TCGA
TCGA_TCGA-AF-3911	1148	0	48	Male	Left-side	unknow	3	T3	N2	unknow	unknow	unknow	TCGA
TCGA_TCGA-AF-4110	912	0	77	Male	Left-side	unknow	4	T4	N2	unknow	unknow	unknow	TCGA
TCGA_TCGA-AG-3574	91	1	89	Female	Left-side	unknow	2	T3	N0	M0	unknow	unknow	TCGA
TCGA_TCGA-AG-3575	365	0	51	Male	Left-side	unknow	2	T3	N0	M0	unknow	unknow	TCGA
TCGA_TCGA-AG-3582	1096	1	75	Male	Left-side	unknow	4	T3	N1	M1	unknow	unknow	TCGA
TCGA_TCGA-AG-3584	730	1	60	Male	Left-side	unknow	4	T3	N2	M1	unknow	unknow	TCGA
TCGA_TCGA-AG-3587	1400	0	65	Male	Left-side	unknow	1	T2	N0	M0	NO	unknow	TCGA
TCGA_TCGA-AG-3608	485	0	79	Female	Left-side	unknow	2	T3	N0	M0	unknow	unknow	TCGA
TCGA_TCGA-AG-3612	608	0	55	Female	Left-side	unknow	3	T3	N1	M0	unknow	unknow	TCGA
TCGA_TCGA-AG-3726	243	0	63	Female	Left-side	unknow	1	T2	N0	M0	unknow	unknow	TCGA
TCGA_TCGA-AG-3728	912	0	73	Male	Left-side	unknow	3	T3	N1	M0	unknow	unknow	TCGA
TCGA_TCGA-AG-3731	1126	0	65	Male	Left-side	unknow	4	T3	N1	M1	unknow	unknow	TCGA
TCGA_TCGA-AG-3742	30	0	85	Female	Left-side	unknow	1	T1	N0	M0	unknow	unknow	TCGA
TCGA_TCGA-AG-3878	30	0	64	Male	Left-side	unknow	1	T2	N0	M0	unknow	unknow	TCGA
TCGA_TCGA-AG-3882	608	0	66	Female	Left-side	unknow	1	T2	N0	M0	unknow	unknow	TCGA
TCGA_TCGA-AG-3883	31	0	69	Male	Left-side	unknow	1	T2	N0	M0	unknow	unknow	TCGA
TCGA_TCGA-AG-3885	546	0	71	Female	Left-side	unknow	3	T3	N1	M0	unknow	unknow	TCGA
TCGA_TCGA-AG-3887	1124	0	68	Male	Left-side	unknow	2	T3	N0	M0	unknow	unknow	TCGA
TCGA_TCGA-AG-3890	518	0	62	Male	Left-side	unknow	1	T2	N0	M0	unknow	unknow	TCGA
TCGA_TCGA-AG-3891	548	0	66	Female	Left-side	unknow	1	T2	N0	M0	unknow	unknow	TCGA
TCGA_TCGA-AG-3892	396	0	57	Female	Left-side	unknow	1	T1	N0	M0	unknow	unknow	TCGA
TCGA_TCGA-AG-3894	426	0	65	Male	Left-side	unknow	2	T3	N0	M0	unknow	unknow	TCGA
TCGA_TCGA-AG-3896	31	0	85	Female	Left-side	unknow	1	T2	N0	M0	unknow	unknow	TCGA
TCGA_TCGA-AG-3898	1461	0	61	Male	Left-side	unknow	2	T3	N0	M0	unknow	unknow	TCGA
TCGA_TCGA-AG-4005	427	0	64	Male	Left-side	unknow	4	T3	N2	M1	unknow	unknow	TCGA
TCGA_TCGA-AG-4007	31	0	87	Male	Left-side	unknow	4	T4	N2	M1	unknow	unknow	TCGA
TCGA_TCGA-AG-4008	518	0	63	Male	Left-side	unknow	2	T3	N0	M0	unknow	unknow	TCGA
TCGA_TCGA-AG-4009	426	0	83	Male	Left-side	unknow	1	T2	N0	M0	unknow	unknow	TCGA
TCGA_TCGA-AG-4021	121	1	84	Female	Left-side	unknow	4	T3	N2	M1	unknow	unknow	TCGA
TCGA_TCGA-AG-4022	1400	0	59	Female	Left-side	unknow	2	T3	N0	M0	unknow	unknow	TCGA
TCGA_TCGA-AG-A002	638	0	35	Male	Left-side	unknow	1	T2	N0	M0	unknow	unknow	TCGA
TCGA_TCGA-AG-A008	424	0	50	Female	Left-side	unknow	1	T2	N0	M0	unknow	unknow	TCGA
TCGA_TCGA-AG-A00C	183	0	49	Female	Left-side	unknow	3	T3	N1	M0	unknow	unknow	TCGA
TCGA_TCGA-AG-A00H	790	0	75	Male	Left-side	unknow	2	T3	N0	M0	unknow	unknow	TCGA
TCGA_TCGA-AG-A00Y	700	0	68	Male	Left-side	unknow	2	T3	N0	M0	unknow	unknow	TCGA
TCGA_TCGA-AG-A011	1126	0	80	Male	Left-side	unknow	2	T3	N0	M0	unknow	unknow	TCGA
TCGA_TCGA-AG-A014	485	0	86	Male	Left-side	unknow	1	T2	N0	M0	unknow	unknow	TCGA
TCGA_TCGA-AG-A015	1096	0	64	Female	Left-side	unknow	1	T1	N0	M0	unknow	unknow	TCGA
TCGA_TCGA-AG-A016	276	0	55	Male	Left-side	unknow	4	T3	N2	M1	unknow	unknow	TCGA
TCGA_TCGA-AG-A01J	31	0	59	Female	Left-side	unknow	2	T3	N0	M0	unknow	unknow	TCGA
TCGA_TCGA-AG-A01N	943	0	68	Female	Left-side	unknow	4	T2	N0	M1	unknow	unknow	TCGA
TCGA_TCGA-AG-A020	31	0	57	Female	Left-side	unknow	3	T3	N1	M0	unknow	unknow	TCGA
TCGA_TCGA-AG-A023	1581	1	62	Female	Left-side	unknow	4	T4	N2	M1	unknow	unknow	TCGA
TCGA_TCGA-AG-A025	1520	0	62	Female	Left-side	unknow	1	T1	N0	M0	unknow	unknow	TCGA
TCGA_TCGA-AG-A026	59	1	66	Male	Left-side	unknow	2	T4	N0	M0	unknow	unknow	TCGA
TCGA_TCGA-AG-A02G	1185	1	66	Male	Left-side	unknow	4	T2	N1	M1	unknow	unknow	TCGA
TCGA_TCGA-AG-A02N	1885	0	67	Male	Left-side	unknow	2	T3	N0	M0	unknow	unknow	TCGA
TCGA_TCGA-AG-A02X	1247	0	77	Male	Left-side	unknow	1	T2	N0	M0	unknow	unknow	TCGA
TCGA_TCGA-AG-A032	1157	0	68	Male	Left-side	unknow	3	T3	N1	M0	unknow	unknow	TCGA
TCGA_TCGA-AG-A036	3562	0	71	Male	Left-side	unknow	3	T3	N2	M0	unknow	unknow	TCGA
TCGA_TCGA-AM-5820	14	0	59	Female	Left-side	unknow	4	T4	N2	M1	unknow	unknow	TCGA
TCGA_TCGA-AM-5821	28	0	68	Female	Left-side	unknow	2	T3	N0	M0	unknow	unknow	TCGA
TCGA_TCGA-AU-3779	441	0	80	Female	Left-side	unknow	2	T3	N0	M0	unknow	unknow	TCGA
TCGA_TCGA-AU-6004	824	0	69	Female	Right-side	unknow	1	T2	N0	M0	unknow	unknow	TCGA
TCGA_TCGA-AY-4070	496	1	50	Female	Right-side	unknow	3	T3	N2	M0	NO	unknow	TCGA
TCGA_TCGA-AY-6196	6	0	47	Male	Right-side	unknow	3	T3	N2	unknow	unknow	unknow	TCGA
TCGA_TCGA-AY-6197	652	0	60	Male	Right-side	unknow	2	T3	N0	unknow	unknow	unknow	TCGA
TCGA_TCGA-AY-6386	542	0	66	Female	Right-side	unknow	3	T3	N1	M0	unknow	unknow	TCGA
TCGA_TCGA-AY-A54L	525	0	74	Female	Right-side	unknow	1	T2	N0	M0	unknow	unknow	TCGA
TCGA_TCGA-AY-A69D	543	0	55	Female	Right-side	unknow	2	T3	N0	M0	unknow	unknow	TCGA
TCGA_TCGA-AY-A71X	588	0	54	Female	Right-side	unknow	1	T2	N0	M0	unknow	unknow	TCGA
TCGA_TCGA-AY-A8YK	573	0	44	Male	Left-side	unknow	4	T3	N2	M1	unknow	unknow	TCGA
TCGA_TCGA-AZ-4308	3324	0	47	Female	Left-side	unknow	3	T3	N1	M0	unknow	unknow	TCGA
TCGA_TCGA-AZ-4313	2310	0	51	Female	Left-side	unknow	1	T1	N0	M0	unknow	unknow	TCGA
TCGA_TCGA-AZ-4315	1776	0	61	Male	Right-side	unknow	2	T3	N0	M0	unknow	unknow	TCGA
TCGA_TCGA-AZ-4323	43	1	37	Male	Right-side	unknow	4	T4	N2	M1	unknow	unknow	TCGA
TCGA_TCGA-AZ-4616	156	1	82	Female	Right-side	unknow	4	T3	N2	M1	unknow	unknow	TCGA
TCGA_TCGA-AZ-4681	3247	0	79	Female	Right-side	unknow	2	T3	N0	M0	unknow	unknow	TCGA
TCGA_TCGA-AZ-5403	1910	1	43	Male	Left-side	unknow	2	T3	N0	unknow	unknow	unknow	TCGA
TCGA_TCGA-AZ-5407	2683	0	51	Female	Right-side	unknow	1	T1	N0	M0	unknow	unknow	TCGA
TCGA_TCGA-AZ-6599	206	1	72	Male	Right-side	unknow	1	T2	N0	unknow	unknow	unknow	TCGA
TCGA_TCGA-AZ-6600	368	1	64	Male	Right-side	unknow	4	T4	N1	M1	unknow	unknow	TCGA
TCGA_TCGA-AZ-6601	3042	1	68	Male	Left-side	unknow	2	T3	N0	M0	unknow	unknow	TCGA
TCGA_TCGA-AZ-6605	159	1	77	Male	Right-side	unknow	3	T4	N1	M0	unknow	unknow	TCGA
TCGA_TCGA-AZ-6606	357	1	81	Male	Right-side	unknow	4	T4	N2	M1	unknow	unknow	TCGA
TCGA_TCGA-AZ-6607	97	1	69	Male	Left-side	unknow	4	T4	N2	M1	unknow	unknow	TCGA
TCGA_TCGA-AZ-6608	59	1	55	Female	Left-side	unknow	3	T2	N1	M0	unknow	unknow	TCGA
TCGA_TCGA-BM-6198	646	0	73	Male	Left-side	unknow	3	T3	N1	unknow	unknow	unknow	TCGA
TCGA_TCGA-CA-5254	386	0	42	Female	Right-side	unknow	2	T3	N0	M0	unknow	unknow	TCGA
TCGA_TCGA-CA-5255	376	0	45	Male	Right-side	unknow	2	T3	N0	M0	unknow	unknow	TCGA
TCGA_TCGA-CA-5256	379	0	54	Female	Right-side	unknow	2	T3	N0	M0	unknow	unknow	TCGA
TCGA_TCGA-CA-5796	377	0	52	Female	Right-side	unknow	2	T3	N0	M0	unknow	unknow	TCGA
TCGA_TCGA-CA-5797	383	0	56	Male	Left-side	unknow	2	T3	N0	M0	unknow	unknow	TCGA
TCGA_TCGA-CA-6715	383	0	63	Male	Left-side	unknow	3	T3	N1	M0	unknow	unknow	TCGA
TCGA_TCGA-CA-6716	371	0	65	Male	Right-side	unknow	2	T3	N0	M0	unknow	unknow	TCGA
TCGA_TCGA-CA-6717	388	0	57	Male	Right-side	unknow	2	T3	N0	M0	unknow	unknow	TCGA
TCGA_TCGA-CA-6718	306	1	46	Male	Right-side	unknow	2	T3	N0	M0	unknow	unknow	TCGA
TCGA_TCGA-CA-6719	435	0	77	Male	Left-side	unknow	2	T3	N0	M0	unknow	unknow	TCGA
TCGA_TCGA-CI-6619	184	0	41	Male	Left-side	unknow	4	T3	N1	M1	unknow	unknow	TCGA
TCGA_TCGA-CI-6620	1009	0	41	Female	Left-side	unknow	4	T3	N1	M1	unknow	unknow	TCGA
TCGA_TCGA-CI-6621	419	0	63	Male	Left-side	unknow	3	T3	N1	unknow	unknow	unknow	TCGA
TCGA_TCGA-CI-6622	1362	0	74	Male	Left-side	unknow	2	T4	N0	M0	unknow	unknow	TCGA
TCGA_TCGA-CI-6623	1443	0	44	Male	Left-side	unknow	1	T1	N0	M0	unknow	unknow	TCGA
TCGA_TCGA-CI-6624	1466	0	53	Female	Left-side	unknow	1	T2	N0	M0	unknow	unknow	TCGA
TCGA_TCGA-CK-4947	534	0	46	Female	Left-side	unknow	3	T4	N1	M0	unknow	unknow	TCGA
TCGA_TCGA-CK-4948	4502	0	45	Female	Left-side	unknow	3	T3	N1	M0	unknow	unknow	TCGA
TCGA_TCGA-CK-4950	2599	0	68	Female	Right-side	unknow	3	T3	N1	M0	unknow	unknow	TCGA
TCGA_TCGA-CK-4951	2134	1	79	Female	Right-side	unknow	2	T3	N0	M0	unknow	unknow	TCGA
TCGA_TCGA-CK-4952	475	0	48	Female	Right-side	unknow	3	T4	N2	M0	unknow	unknow	TCGA
TCGA_TCGA-CK-5912	1493	1	81	Male	Right-side	unknow	1	T2	N0	unknow	unknow	unknow	TCGA
TCGA_TCGA-CK-5913	1561	0	58	Female	Right-side	unknow	2	T3	N0	unknow	unknow	Normal	TCGA
TCGA_TCGA-CK-5914	669	0	81	Male	Left-side	unknow	3	T3	N1	unknow	unknow	unknow	TCGA
TCGA_TCGA-CK-5916	643	1	71	Female	Right-side	unknow	1	T1	N0	M0	unknow	unknow	TCGA
TCGA_TCGA-CK-6747	820	0	87	Female	Right-side	unknow	2	T3	N0	unknow	unknow	unknow	TCGA
TCGA_TCGA-CK-6748	61	0	45	Female	Left-side	unknow	4	T3	N1	M1	YES	unknow	TCGA
TCGA_TCGA-CK-6751	518	0	88	Female	Right-side	unknow	1	T2	N0	unknow	unknow	unknow	TCGA
TCGA_TCGA-CM-4743	701	0	69	Male	Right-side	unknow	2	T3	N0	M0	unknow	unknow	TCGA
TCGA_TCGA-CM-4744	609	0	69	Male	Right-side	unknow	1	T2	N0	M0	unknow	unknow	TCGA
TCGA_TCGA-CM-4746	1126	0	61	Male	Left-side	unknow	1	T2	N0	M0	unknow	unknow	TCGA
TCGA_TCGA-CM-4747	761	0	47	Male	Right-side	unknow	4	T4	N1	M1	unknow	unknow	TCGA
TCGA_TCGA-CM-4748	792	0	53	Male	Right-side	unknow	3	T4	N1	M0	unknow	unknow	TCGA
TCGA_TCGA-CM-4751	822	0	62	Male	Right-side	unknow	3	T3	N1	M0	unknow	unknow	TCGA
TCGA_TCGA-CM-4752	396	0	58	Male	Right-side	unknow	2	T3	N0	M0	unknow	unknow	TCGA
TCGA_TCGA-CM-5341	884	0	82	Female	Left-side	unknow	3	T2	N1	M0	unknow	unknow	TCGA
TCGA_TCGA-CM-5344	670	0	39	Female	Left-side	unknow	3	T3	N1	M0	unknow	unknow	TCGA
TCGA_TCGA-CM-5348	699	0	72	Male	Right-side	unknow	3	T3	N1	M0	unknow	unknow	TCGA
TCGA_TCGA-CM-5349	915	0	68	Female	Right-side	unknow	2	T3	N0	M0	unknow	unknow	TCGA
TCGA_TCGA-CM-5860	974	0	44	Male	Right-side	unknow	2	T3	N0	M0	unknow	unknow	TCGA
TCGA_TCGA-CM-5861	457	0	63	Female	Right-side	unknow	2	T3	N0	M0	unknow	unknow	TCGA
TCGA_TCGA-CM-5862	153	1	80	Male	Right-side	unknow	4	T3	N1	M1	NO	Normal	TCGA
TCGA_TCGA-CM-5863	457	0	60	Female	Right-side	unknow	3	T3	N1	M0	unknow	unknow	TCGA
TCGA_TCGA-CM-5864	457	0	60	Male	Right-side	unknow	1	T2	N0	M0	unknow	unknow	TCGA
TCGA_TCGA-CM-5868	518	0	59	Female	Left-side	unknow	4	T4	N1	M1	NO	Normal	TCGA
TCGA_TCGA-CM-6161	457	0	36	Female	Left-side	unknow	1	T2	N0	M0	unknow	unknow	TCGA
TCGA_TCGA-CM-6162	365	0	48	Female	Right-side	unknow	3	T3	N1	M0	unknow	unknow	TCGA
TCGA_TCGA-CM-6163	427	0	74	Male	Left-side	unknow	1	T1	N0	M0	unknow	unknow	TCGA
TCGA_TCGA-CM-6164	883	0	46	Female	Left-side	unknow	2	T3	N0	M0	unknow	unknow	TCGA
TCGA_TCGA-CM-6165	488	0	74	Male	Left-side	unknow	2	T3	N0	M0	unknow	unknow	TCGA
TCGA_TCGA-CM-6166	669	0	48	Female	Right-side	unknow	1	T2	N0	M0	unknow	unknow	TCGA
TCGA_TCGA-CM-6167	456	0	57	Female	Right-side	unknow	3	T3	N2	M0	unknow	unknow	TCGA
TCGA_TCGA-CM-6168	395	0	84	Female	Right-side	unknow	2	T3	N0	M0	unknow	unknow	TCGA
TCGA_TCGA-CM-6169	396	0	67	Male	Right-side	unknow	2	T3	N0	M0	unknow	unknow	TCGA
TCGA_TCGA-CM-6170	457	0	73	Female	Left-side	unknow	1	T2	N0	M0	unknow	unknow	TCGA
TCGA_TCGA-CM-6171	427	0	77	Female	Right-side	unknow	1	T2	N0	M0	unknow	unknow	TCGA
TCGA_TCGA-CM-6172	335	0	70	Female	Left-side	unknow	3	T3	N1	M0	unknow	unknow	TCGA
TCGA_TCGA-CM-6674	394	0	39	Male	Right-side	unknow	2	T3	N0	M0	unknow	unknow	TCGA
TCGA_TCGA-CM-6675	397	0	35	Male	Right-side	unknow	4	T3	N2	M1	unknow	unknow	TCGA
TCGA_TCGA-CM-6676	337	0	82	Male	Left-side	unknow	1	T2	N0	M0	unknow	unknow	TCGA
TCGA_TCGA-CM-6677	337	0	75	Female	Right-side	unknow	2	T3	N0	M0	unknow	unknow	TCGA
TCGA_TCGA-CM-6678	335	0	63	Female	Left-side	unknow	4	T4	N1	M1	YES	Normal	TCGA
TCGA_TCGA-CM-6679	306	0	58	Male	Left-side	unknow	2	T3	N0	M0	unknow	unknow	TCGA
TCGA_TCGA-CM-6680	366	0	78	Female	Right-side	unknow	3	T3	N2	M0	unknow	unknow	TCGA
TCGA_TCGA-D5-5538	1661	1	60	Female	Right-side	unknow	3	T3	N1	M0	unknow	unknow	TCGA
TCGA_TCGA-D5-5539	596	0	60	Male	Right-side	unknow	3	T3	N1	M0	unknow	unknow	TCGA
TCGA_TCGA-D5-5540	1706	0	73	Male	Right-side	unknow	2	T3	N0	M0	unknow	unknow	TCGA
TCGA_TCGA-D5-5541	1701	0	63	Male	Left-side	unknow	3	T3	N1	M0	unknow	unknow	TCGA
TCGA_TCGA-D5-6531	540	0	75	Male	Right-side	unknow	2	T3	N0	M0	unknow	unknow	TCGA
TCGA_TCGA-D5-6532	555	0	61	Male	Left-side	unknow	2	T3	N0	M0	unknow	unknow	TCGA
TCGA_TCGA-D5-6534	1316	0	62	Female	Right-side	unknow	2	T3	N0	M0	unknow	unknow	TCGA
TCGA_TCGA-D5-6535	460	0	80	Female	Right-side	unknow	3	T3	N1	unknow	unknow	unknow	TCGA
TCGA_TCGA-D5-6536	543	0	73	Male	Left-side	unknow	2	T3	N0	M0	unknow	unknow	TCGA
TCGA_TCGA-D5-6537	146	1	64	Male	Right-side	unknow	3	T3	N1	unknow	unknow	unknow	TCGA
TCGA_TCGA-D5-6538	521	0	79	Female	Right-side	unknow	3	T3	N2	M0	unknow	unknow	TCGA
TCGA_TCGA-D5-6540	491	0	66	Male	Right-side	unknow	1	T2	N0	M0	unknow	unknow	TCGA
TCGA_TCGA-D5-6541	474	0	49	Male	Left-side	unknow	2	T3	N0	M0	unknow	unknow	TCGA
TCGA_TCGA-D5-6898	229	0	51	Female	Left-side	unknow	1	T2	N0	M0	unknow	unknow	TCGA
TCGA_TCGA-D5-6920	377	0	77	Female	Left-side	unknow	2	T3	N0	M0	unknow	unknow	TCGA
TCGA_TCGA-D5-6922	308	0	76	Male	Left-side	unknow	3	T3	N1	M0	unknow	unknow	TCGA
TCGA_TCGA-D5-6923	378	0	57	Male	Left-side	unknow	1	T2	N0	M0	unknow	unknow	TCGA
TCGA_TCGA-D5-6924	435	0	68	Male	Left-side	unknow	2	T3	N0	M0	unknow	unknow	TCGA
TCGA_TCGA-D5-6926	275	0	65	Male	Left-side	unknow	3	T4	N1	M0	unknow	unknow	TCGA
TCGA_TCGA-D5-6927	287	0	34	Male	Right-side	unknow	2	T3	N0	M0	unknow	unknow	TCGA
TCGA_TCGA-D5-6928	354	0	80	Male	Right-side	unknow	2	T3	N0	M0	unknow	unknow	TCGA
TCGA_TCGA-D5-6929	408	0	49	Female	Left-side	unknow	4	T3	N1	M1	unknow	unknow	TCGA
TCGA_TCGA-D5-6930	406	0	67	Male	Right-side	unknow	2	T3	N0	M0	unknow	unknow	TCGA
TCGA_TCGA-D5-6931	365	0	77	Male	Right-side	unknow	3	T4	N2	M0	unknow	unknow	TCGA
TCGA_TCGA-D5-6932	346	0	69	Male	Right-side	unknow	2	T3	N0	M0	unknow	unknow	TCGA
TCGA_TCGA-D5-7000	312	0	79	Female	Right-side	unknow	1	T2	N0	M0	unknow	unknow	TCGA
TCGA_TCGA-DC-5869	943	0	62	Female	Left-side	unknow	3	T3	N1	M0	unknow	unknow	TCGA
TCGA_TCGA-DC-6158	334	1	70	Male	Left-side	unknow	1	T2	N0	M0	unknow	unknow	TCGA
TCGA_TCGA-DM-A1D0	3974	0	79	Female	Left-side	unknow	2	T3	N0	M0	YES	Normal	TCGA
TCGA_TCGA-DM-A1D4	2821	1	80	Male	Right-side	unknow	2	T3	N0	M0	unknow	Normal	TCGA
TCGA_TCGA-DM-A1D6	570	1	88	Male	Left-side	unknow	2	T3	N0	M0	YES	Normal	TCGA
TCGA_TCGA-DM-A1D7	405	1	82	Male	Left-side	unknow	2	T3	N0	M0	NO	Normal	TCGA
TCGA_TCGA-DM-A1D9	4270	0	67	Female	Right-side	unknow	2	T3	N0	M0	unknow	unknow	TCGA
TCGA_TCGA-DM-A1DA	228	1	71	Female	Right-side	unknow	3	T3	N2	M0	NO	Normal	TCGA
TCGA_TCGA-DM-A1DB	1348	1	68	Male	Left-side	unknow	2	T3	N0	M0	NO	Normal	TCGA
TCGA_TCGA-DM-A1HA	2600	0	82	Male	Right-side	unknow	3	T3	N2	M0	YES	Normal	TCGA
TCGA_TCGA-DM-A1HB	4126	0	75	Male	Right-side	unknow	3	T3	N1	M0	NO	Abnormal	TCGA
TCGA_TCGA-DM-A280	236	1	70	Female	Right-side	unknow	2	T3	N0	M0	YES	Normal	TCGA
TCGA_TCGA-DM-A282	4233	0	60	Female	Right-side	unknow	2	T3	N0	M0	NO	Normal	TCGA
TCGA_TCGA-DM-A285	179	1	71	Female	Right-side	unknow	4	T3	N2	M1	NO	Normal	TCGA
TCGA_TCGA-DM-A288	427	1	68	Male	Right-side	unknow	3	T3	N2	M0	YES	unknow	TCGA
TCGA_TCGA-DM-A28A	805	1	78	Male	Right-side	unknow	3	T3	N2	M0	YES	Normal	TCGA
TCGA_TCGA-DM-A28C	2475	1	74	Male	Left-side	unknow	2	T3	N0	M0	unknow	unknow	TCGA
TCGA_TCGA-DM-A28E	3648	0	72	Female	Left-side	unknow	2	T3	N0	M0	YES	Normal	TCGA
TCGA_TCGA-DM-A28F	1094	1	73	Male	Left-side	unknow	3	T3	N1	M0	NO	Normal	TCGA
TCGA_TCGA-DM-A28G	1849	1	75	Male	Right-side	unknow	2	T3	N0	M0	NO	Normal	TCGA
TCGA_TCGA-DM-A28H	3561	0	50	Male	Right-side	unknow	3	T3	N2	M0	NO	Normal	TCGA
TCGA_TCGA-DM-A28K	2988	0	75	Male	Right-side	unknow	2	T3	N0	M0	unknow	unknow	TCGA
TCGA_TCGA-DM-A28M	2895	0	63	Male	Left-side	unknow	2	T3	N0	M0	YES	Normal	TCGA
TCGA_TCGA-DT-5265	384	0	51	Male	Left-side	unknow	2	T3	N0	M0	unknow	unknow	TCGA
TCGA_TCGA-DY-A1DE	3932	0	56	Female	Left-side	unknow	2	T3	N0	M0	YES	Normal	TCGA
TCGA_TCGA-DY-A1DG	1566	1	75	Male	Left-side	unknow	4	T3	N1	M1	NO	Normal	TCGA
TCGA_TCGA-DY-A1H8	992	1	77	Female	Left-side	unknow	3	T2	N1	M0	YES	unknow	TCGA
TCGA_TCGA-EF-5830	106	0	54	Male	Left-side	unknow	2	T4	N0	M0	unknow	unknow	TCGA
TCGA_TCGA-EF-5831	127	0	72	Male	Left-side	unknow	2	T3	N0	M0	unknow	unknow	TCGA
TCGA_TCGA-EI-6506	625	0	78	Female	Left-side	unknow	2	T3	N0	M0	unknow	unknow	TCGA
TCGA_TCGA-EI-6507	607	0	60	Male	Left-side	unknow	2	T3	N0	M0	unknow	unknow	TCGA
TCGA_TCGA-EI-6508	636	0	48	Female	Left-side	unknow	3	T3	N1	M0	unknow	unknow	TCGA
TCGA_TCGA-EI-6509	517	0	53	Male	Left-side	unknow	3	T3	N2	M0	unknow	unknow	TCGA
TCGA_TCGA-EI-6511	482	0	52	Male	Left-side	unknow	3	T3	N1	M0	unknow	unknow	TCGA
TCGA_TCGA-EI-6512	538	0	64	Female	Left-side	unknow	3	T3	N1	M0	unknow	unknow	TCGA
TCGA_TCGA-EI-6513	497	0	59	Male	Left-side	unknow	3	T3	N1	M0	unknow	unknow	TCGA
TCGA_TCGA-EI-6514	496	0	59	Female	Left-side	unknow	2	T3	N0	M0	unknow	unknow	TCGA
TCGA_TCGA-EI-6881	499	0	60	Male	Left-side	unknow	3	T3	N1	M0	unknow	unknow	TCGA
TCGA_TCGA-EI-6882	262	0	59	Male	Left-side	unknow	2	T3	N0	M0	unknow	unknow	TCGA
TCGA_TCGA-EI-6883	350	0	63	Male	Left-side	unknow	2	T3	N0	M0	unknow	unknow	TCGA
TCGA_TCGA-EI-6884	328	0	71	Male	Left-side	unknow	3	T3	N1	M0	unknow	unknow	TCGA
TCGA_TCGA-EI-6885	415	0	57	Female	Left-side	unknow	4	T3	N1	M1	unknow	unknow	TCGA
TCGA_TCGA-EI-6917	531	0	33	Male	Left-side	unknow	3	T3	N1	M0	unknow	unknow	TCGA
TCGA_TCGA-EI-7002	364	0	58	Male	Left-side	unknow	4	T3	N2	M1	unknow	unknow	TCGA
TCGA_TCGA-F4-6459	262	1	61	Female	Left-side	unknow	3	T3	N2	M0	unknow	unknow	TCGA
TCGA_TCGA-F4-6460	972	1	51	Female	Left-side	unknow	3	T3	N1	M0	unknow	unknow	TCGA
TCGA_TCGA-F4-6461	338	1	41	Female	Right-side	unknow	3	T4	N2	M0	unknow	unknow	TCGA
TCGA_TCGA-F4-6463	1087	0	51	Male	Right-side	unknow	2	T3	N0	M0	unknow	unknow	TCGA
TCGA_TCGA-F4-6569	1087	0	60	Male	Right-side	unknow	1	T2	N0	M0	unknow	unknow	TCGA
TCGA_TCGA-F4-6570	188	1	78	Female	Right-side	unknow	2	T3	N0	M0	unknow	unknow	TCGA
TCGA_TCGA-F4-6703	1456	0	64	Male	Right-side	unknow	2	T3	N0	M0	unknow	unknow	TCGA
TCGA_TCGA-F4-6704	47	0	60	Male	Left-side	unknow	3	T3	N2	unknow	unknow	unknow	TCGA
TCGA_TCGA-F4-6805	1047	0	58	Female	Left-side	unknow	2	T3	N0	M0	unknow	unknow	TCGA
TCGA_TCGA-F4-6806	1260	0	59	Female	Left-side	unknow	1	T2	N0	M0	unknow	unknow	TCGA
TCGA_TCGA-F4-6807	1309	0	51	Female	Right-side	unknow	3	T3	N2	M0	unknow	unknow	TCGA
TCGA_TCGA-F4-6808	1024	0	54	Female	Left-side	unknow	1	T1	N0	M0	unknow	unknow	TCGA
TCGA_TCGA-F4-6809	403	1	52	Female	Left-side	unknow	4	T3	N1	M1	unknow	unknow	TCGA
TCGA_TCGA-F4-6854	16	0	77	Female	Left-side	unknow	2	T3	N0	M0	NO	unknow	TCGA
TCGA_TCGA-F4-6855	1442	0	70	Female	Left-side	unknow	2	T3	N0	M0	unknow	unknow	TCGA
TCGA_TCGA-F4-6856	1074	0	45	Male	Right-side	unknow	1	T2	N0	M0	unknow	unknow	TCGA
TCGA_TCGA-F5-6571	1288	0	62	Female	Left-side	unknow	2	T3	N0	M0	unknow	unknow	TCGA
TCGA_TCGA-F5-6814	1131	0	57	Male	Left-side	unknow	2	T3	N0	M0	unknow	unknow	TCGA
TCGA_TCGA-F5-6861	1160	0	60	Female	Left-side	unknow	2	T3	N0	M0	unknow	unknow	TCGA
TCGA_TCGA-F5-6863	361	1	71	Female	Left-side	unknow	3	T4	N1	M0	unknow	unknow	TCGA
TCGA_TCGA-F5-6864	379	0	74	Female	Left-side	unknow	3	T3	N2	M0	unknow	unknow	TCGA
TCGA_TCGA-G4-6293	4051	0	49	Female	Right-side	unknow	3	T3	N1	M0	unknow	unknow	TCGA
TCGA_TCGA-G4-6294	858	1	75	Male	Right-side	unknow	4	T3	N1	M1	unknow	unknow	TCGA
TCGA_TCGA-G4-6295	254	0	70	Female	Right-side	unknow	2	T3	N0	M0	unknow	unknow	TCGA
TCGA_TCGA-G4-6297	2506	0	55	Female	Right-side	unknow	4	T3	N2	M1	unknow	unknow	TCGA
TCGA_TCGA-G4-6299	2268	0	69	Male	Left-side	unknow	3	T3	N2	M0	unknow	unknow	TCGA
TCGA_TCGA-G4-6303	2003	1	54	Female	Left-side	unknow	4	T3	N1	M1	NO	unknow	TCGA
TCGA_TCGA-G4-6304	1631	0	66	Female	Right-side	unknow	2	T4	N0	M0	unknow	unknow	TCGA
TCGA_TCGA-G4-6307	1674	0	37	Female	Left-side	unknow	3	T3	N1	M0	unknow	unknow	TCGA
TCGA_TCGA-G4-6309	2600	0	40	Female	Left-side	unknow	3	T3	N1	M0	unknow	unknow	TCGA
TCGA_TCGA-G4-6310	1935	0	69	Male	Right-side	unknow	3	T3	N1	M0	unknow	unknow	TCGA
TCGA_TCGA-G4-6311	1199	0	80	Male	Right-side	unknow	3	T3	N1	unknow	unknow	unknow	TCGA
TCGA_TCGA-G4-6314	1093	0	76	Female	Right-side	unknow	4	T3	N2	M1	NO	Normal	TCGA
TCGA_TCGA-G4-6315	1883	0	66	Male	Left-side	unknow	4	T3	N1	M1	NO	unknow	TCGA
TCGA_TCGA-G4-6317	1095	0	51	Female	Left-side	unknow	3	T3	N2	unknow	NO	unknow	TCGA
TCGA_TCGA-G4-6320	804	0	73	Male	Right-side	unknow	3	T3	N1	unknow	unknow	unknow	TCGA
TCGA_TCGA-G4-6321	672	0	60	Female	Right-side	unknow	3	T2	N1	unknow	unknow	unknow	TCGA
TCGA_TCGA-G4-6322	792	0	65	Male	Left-side	unknow	3	T3	N1	unknow	unknow	unknow	TCGA
TCGA_TCGA-G4-6323	419	0	50	Male	Right-side	unknow	1	T1	N0	unknow	unknow	unknow	TCGA
TCGA_TCGA-G4-6586	1089	0	73	Female	Right-side	unknow	2	T3	N0	M0	unknow	unknow	TCGA
TCGA_TCGA-G4-6588	796	0	58	Female	Right-side	unknow	2	T3	N0	M0	unknow	unknow	TCGA
TCGA_TCGA-G4-6625	2792	0	77	Female	Left-side	unknow	2	T3	N0	M0	unknow	unknow	TCGA
TCGA_TCGA-G4-6626	1	1	90	Male	Right-side	unknow	2	T3	N0	M0	unknow	unknow	TCGA
TCGA_TCGA-G4-6627	2175	0	84	Male	Right-side	unknow	2	T3	N0	M0	unknow	unknow	TCGA
TCGA_TCGA-G4-6628	2424	0	78	Male	Right-side	unknow	1	T2	N0	M0	unknow	unknow	TCGA
TCGA_TCGA-NH-A50T	553	0	68	Female	Left-side	unknow	2	T3	N0	unknow	unknow	unknow	TCGA
TCGA_TCGA-NH-A50U	334	1	42	Male	Right-side	unknow	4	T4	N0	M1	YES	unknow	TCGA
TCGA_TCGA-NH-A50V	588	0	69	Male	Right-side	unknow	3	T3	N2	M0	unknow	unknow	TCGA
TCGA_TCGA-NH-A6GA	302	1	58	Male	Right-side	unknow	3	T4	N2	unknow	YES	unknow	TCGA
TCGA_TCGA-NH-A6GB	476	0	71	Female	Right-side	unknow	3	T3	N2	unknow	NO	unknow	TCGA
TCGA_TCGA-NH-A6GC	389	0	66	Female	Left-side	unknow	4	T4	N1	M1	YES	unknow	TCGA
TCGA_TCGA-NH-A8F7	543	0	53	Female	Left-side	unknow	2	T3	N0	unknow	NO	unknow	TCGA
TCGA_TCGA-NH-A8F8	511	1	79	Male	Right-side	unknow	4	T4	N2	M1	YES	unknow	TCGA
TCGA_TCGA-QG-A5YV	1301	0	64	Female	Left-side	unknow	3	T4	N1	unknow	unknow	unknow	TCGA
TCGA_TCGA-QG-A5YW	896	0	55	Female	Right-side	unknow	3	T3	N2	unknow	unknow	unknow	TCGA
TCGA_TCGA-QG-A5YX	1003	0	61	Female	Left-side	unknow	2	T3	N0	unknow	unknow	unknow	TCGA
TCGA_TCGA-QG-A5Z2	952	0	61	Male	Right-side	unknow	1	T2	N0	M0	unknow	unknow	TCGA
TCGA_TCGA-QL-A97D	666	0	84	Female	Right-side	unknow	1	T2	N0	unknow	unknow	unknow	TCGA
TCGA_TCGA-RU-A8FL	1177	0	51	Male	Right-side	unknow	3	T3	N2	unknow	NO	unknow	TCGA
TCGA_TCGA-SS-A7HO	1829	0	44	Female	Right-side	unknow	2	T4	N0	M0	unknow	unknow	TCGA
TCGA_TCGA-T9-A92H	362	0	82	Male	Left-side	unknow	2	T3	N0	M0	unknow	unknow	TCGA
TCGA_TCGA-WS-AB45	2130	0	52	Female	Right-side	unknow	2	T3	N0	unknow	unknow	unknow	TCGA
GSE39582_GSM971957	300	1	34.5	Male	Left-side	unknow	4	T4	N2	M1	YES	Normal	GSE39582
GSE39582_GSM972400	330	1	67.8	Female	Left-side	unknow	4	T4	N2	M1	YES	Normal	GSE39582
GSE39582_GSM972401	0	1	69	Male	Right-side	unknow	2	T3	N0	M0	YES	Normal	GSE39582
GSE39582_GSM972402	930	1	71	Male	Right-side	unknow	2	T3	N0	M1	YES	Normal	GSE39582
GSE39582_GSM972403	1680	0	70	Female	Right-side	unknow	2	T3	N0	M0	YES	Normal	GSE39582
GSE39582_GSM972404	1440	0	68	Male	Left-side	unknow	2	T3	N0	M0	NO	Normal	GSE39582
GSE39582_GSM972405	2370	1	70	Female	Left-side	unknow	2	T4	N0	M0	NO	Normal	GSE39582
GSE39582_GSM972406	3180	0	66	Female	Left-side	unknow	2	T3	N0	M0	NO	Normal	GSE39582
GSE39582_GSM972407	3960	0	42	Female	Left-side	unknow	2	T4	N0	M0	NO	Normal	GSE39582
GSE39582_GSM972408	960	1	66	Male	Left-side	unknow	2	T3	N0	M0	NO	Normal	GSE39582
GSE39582_GSM972409	3120	0	72	Female	Left-side	unknow	2	T4	N0	M0	NO	Normal	GSE39582
GSE39582_GSM972410	2730	0	68	Female	Left-side	unknow	2	T3	N0	M0	NO	Normal	GSE39582
GSE39582_GSM972411	3750	0	48	Female	Left-side	unknow	3	T1	N1	M0	YES	unknow	GSE39582
GSE39582_GSM972412	240	1	78	Male	Right-side	unknow	3	T3	N2	M0	NO	unknow	GSE39582
GSE39582_GSM972413	600	1	66	Male	Left-side	unknow	3	T3	N1	M0	NO	Normal	GSE39582
GSE39582_GSM972414	1590	0	52	Female	Left-side	unknow	2	T3	N0	M0	NO	Normal	GSE39582
GSE39582_GSM972415	1260	1	69	Male	Left-side	unknow	3	T3	N1	M0	YES	unknow	GSE39582
GSE39582_GSM972416	240	1	49	Male	Left-side	unknow	2	T4	N0	M0	YES	Normal	GSE39582
GSE39582_GSM972417	4380	0	59	Male	Left-side	unknow	2	T3	N0	M0	NO	Normal	GSE39582
GSE39582_GSM972418	2100	0	64	Male	Left-side	unknow	2	T3	N0	M0	NO	Normal	GSE39582
GSE39582_GSM972419	960	1	85	Female	Left-side	unknow	3	T3	N2	M0	NO	Normal	GSE39582
GSE39582_GSM972420	180	1	83	Male	Right-side	unknow	3	T3	N2	M0	NO	Abnormal	GSE39582
GSE39582_GSM972421	840	0	66	Male	Left-side	unknow	3	unknow	unknow	unknow	NO	Normal	GSE39582
GSE39582_GSM972422	1110	1	74	Male	Right-side	unknow	2	unknow	unknow	unknow	YES	Normal	GSE39582
GSE39582_GSM972423	1200	0	52	Female	Left-side	unknow	2	unknow	unknow	unknow	NO	Normal	GSE39582
GSE39582_GSM972424	3120	0	70	Male	Left-side	unknow	2	T3	N0	M0	NO	Normal	GSE39582
GSE39582_GSM972425	1770	0	72	Female	Right-side	unknow	3	T3	N1	M0	YES	Normal	GSE39582
GSE39582_GSM972426	2430	0	49	Male	Right-side	unknow	2	T3	N0	M0	NO	Normal	GSE39582
GSE39582_GSM972427	1590	0	63	Male	Left-side	unknow	2	T3	N0	M0	NO	Normal	GSE39582
GSE39582_GSM972428	1650	0	62	Male	Left-side	unknow	3	T3	N2	M0	NO	Normal	GSE39582
GSE39582_GSM972429	1860	0	64	Male	Left-side	unknow	3	T4	N2	M0	YES	Normal	GSE39582
GSE39582_GSM972430	1590	0	43	Female	Right-side	unknow	2	T3	N0	M0	NO	Normal	GSE39582
GSE39582_GSM972431	1620	0	59	Male	Right-side	unknow	3	T3	N1	M0	YES	Normal	GSE39582
GSE39582_GSM972432	1650	0	71	Male	Left-side	unknow	3	unknow	unknow	unknow	YES	Normal	GSE39582
GSE39582_GSM972433	480	1	85	Male	Left-side	unknow	3	unknow	unknow	unknow	NO	Normal	GSE39582
GSE39582_GSM972434	1260	1	70	Male	Left-side	unknow	2	unknow	unknow	unknow	NO	Normal	GSE39582
GSE39582_GSM972435	1200	0	71	Male	Left-side	unknow	3	unknow	unknow	unknow	NO	Normal	GSE39582
GSE39582_GSM972436	540	1	81	Male	Left-side	unknow	2	unknow	unknow	unknow	YES	Normal	GSE39582
GSE39582_GSM972437	210	1	48	Female	Left-side	unknow	4	T3	N2	M1	NO	Normal	GSE39582
GSE39582_GSM972438	900	1	44	Male	Right-side	unknow	4	T4	N1	M1	NO	Normal	GSE39582
GSE39582_GSM972439	60	1	65	Male	Left-side	unknow	4	T3	N1	M1	NO	Normal	GSE39582
GSE39582_GSM972440	1560	0	50	Male	Left-side	unknow	2	T3	N0	M0	YES	Normal	GSE39582
GSE39582_GSM972441	2040	0	49	Female	Left-side	unknow	4	T4	N2	M1	NO	Normal	GSE39582
GSE39582_GSM972442	180	1	54	Female	Left-side	unknow	4	T3	N2	M1	YES	Normal	GSE39582
GSE39582_GSM972443	1440	0	49	Male	Left-side	unknow	2	T3	N0	M0	NO	Normal	GSE39582
GSE39582_GSM972444	420	1	73	Male	Right-side	unknow	3	T4	N2	unknow	YES	Normal	GSE39582
GSE39582_GSM972445	1050	0	48	Male	Right-side	unknow	2	T4	N0	M0	NO	Normal	GSE39582
GSE39582_GSM972447	930	0	71	Male	Right-side	unknow	2	T3	N0	M0	NO	Abnormal	GSE39582
GSE39582_GSM972449	1230	1	51	Female	Right-side	unknow	3	T4	N1	M0	YES	Normal	GSE39582
GSE39582_GSM972450	1410	1	80	Male	Left-side	unknow	2	T3	N0	M0	NO	Normal	GSE39582
GSE39582_GSM972451	2910	0	58	Male	Left-side	unknow	2	T4	N0	M0	NO	Normal	GSE39582
GSE39582_GSM972452	2970	0	75	Female	Right-side	unknow	3	T3	N2	M0	NO	Abnormal	GSE39582
GSE39582_GSM972453	3000	0	51	Female	Right-side	unknow	3	T3	N1	M0	YES	Normal	GSE39582
GSE39582_GSM972454	2250	0	62	Male	Left-side	unknow	1	T2	N0	M0	YES	Normal	GSE39582
GSE39582_GSM972455	2220	0	89	Female	Right-side	unknow	3	T3	N1	M0	NO	Abnormal	GSE39582
GSE39582_GSM972456	0	1	82	Female	Left-side	unknow	2	T3	N0	M0	NO	Normal	GSE39582
GSE39582_GSM972457	2040	0	74	Female	Left-side	unknow	3	T3	N1	M0	YES	Normal	GSE39582
GSE39582_GSM972458	510	1	65	Male	Right-side	unknow	2	T3	N0	M0	YES	Normal	GSE39582
GSE39582_GSM972459	360	0	80	Male	Right-side	unknow	2	T3	N0	M0	NO	Normal	GSE39582
GSE39582_GSM972460	2880	0	70	Female	Left-side	unknow	2	T3	N0	M0	NO	Normal	GSE39582
GSE39582_GSM972461	2880	0	56	Male	Left-side	unknow	2	T3	N0	M0	NO	Normal	GSE39582
GSE39582_GSM972462	2640	0	72	Male	Left-side	unknow	1	T2	N0	M0	YES	Normal	GSE39582
GSE39582_GSM972463	60	1	67	Male	Right-side	unknow	3	T4	N2	M0	YES	Normal	GSE39582
GSE39582_GSM972464	2580	0	76	Female	Left-side	unknow	1	T2	N0	M0	NO	Normal	GSE39582
GSE39582_GSM972465	2520	1	73	Male	Right-side	unknow	2	T3	N0	M0	NO	Normal	GSE39582
GSE39582_GSM972466	2250	0	73	Female	Right-side	unknow	3	T3	N1	M0	YES	Normal	GSE39582
GSE39582_GSM972467	2160	0	54	Male	Left-side	unknow	3	T3	N2	M0	YES	Normal	GSE39582
GSE39582_GSM972468	720	1	73	Male	Left-side	unknow	2	T3	N0	M0	NO	Normal	GSE39582
GSE39582_GSM972469	2580	0	69	Male	Left-side	unknow	1	T2	N0	M0	YES	Normal	GSE39582
GSE39582_GSM972470	2550	0	50	Male	Right-side	unknow	2	T3	N0	M0	NO	Normal	GSE39582
GSE39582_GSM972472	2400	0	58	Male	Right-side	unknow	2	T4	N0	M0	NO	Normal	GSE39582
GSE39582_GSM972473	3510	0	67	Male	Left-side	unknow	2	T3	N0	M0	YES	Normal	GSE39582
GSE39582_GSM972474	3570	0	49	Female	Left-side	unknow	3	T3	N1	M0	NO	Normal	GSE39582
GSE39582_GSM972475	2610	0	68	Female	Left-side	unknow	2	T3	N0	M0	YES	Normal	GSE39582
GSE39582_GSM972476	1920	0	61	Male	Left-side	unknow	3	T4	N1	M0	NO	Normal	GSE39582
GSE39582_GSM972477	2430	0	75	Male	Right-side	unknow	2	T3	N0	M0	YES	Normal	GSE39582
GSE39582_GSM972478	2070	0	80	Male	Left-side	unknow	2	T3	N0	M0	NO	Normal	GSE39582
GSE39582_GSM972479	90	0	79	Male	Right-side	unknow	3	T4	N2	M0	YES	Normal	GSE39582
GSE39582_GSM972480	2070	0	78	Male	Right-side	unknow	2	T3	N0	M0	YES	Normal	GSE39582
GSE39582_GSM972481	1950	1	67	Male	Left-side	unknow	3	T3	N2	M0	NO	Normal	GSE39582
GSE39582_GSM972482	1260	0	90	Female	Right-side	unknow	2	T3	N0	M0	YES	Normal	GSE39582
GSE39582_GSM972483	840	1	80	Female	Left-side	unknow	2	T3	N0	M0	NO	Normal	GSE39582
GSE39582_GSM972484	2280	0	68	Male	Left-side	unknow	2	T3	N0	M0	NO	Normal	GSE39582
GSE39582_GSM972485	2250	0	69	Male	Right-side	unknow	2	T3	N0	M0	YES	Normal	GSE39582
GSE39582_GSM972486	990	0	87	Male	Right-side	unknow	2	T3	N0	M0	unknow	Normal	GSE39582
GSE39582_GSM972487	2010	0	84	Male	Left-side	unknow	2	T3	N0	M0	YES	Normal	GSE39582
GSE39582_GSM972488	1470	0	65	Male	Right-side	unknow	2	T3	N0	M0	YES	Normal	GSE39582
GSE39582_GSM972489	2220	0	77	Female	Right-side	unknow	2	T3	N0	M0	YES	Normal	GSE39582
GSE39582_GSM972490	2220	0	67	Male	Left-side	unknow	2	T3	N0	M0	NO	Normal	GSE39582
GSE39582_GSM972491	2100	0	74	Male	Left-side	unknow	2	T3	N0	M0	NO	Normal	GSE39582
GSE39582_GSM972492	2040	0	69	Male	Right-side	unknow	1	T2	N0	M0	NO	Normal	GSE39582
GSE39582_GSM972493	1770	0	89	Female	Right-side	unknow	2	T3	N0	M0	YES	Normal	GSE39582
GSE39582_GSM972494	1710	0	43	Female	Left-side	unknow	1	T2	N0	M0	NO	Normal	GSE39582
GSE39582_GSM972495	810	1	69	Female	Right-side	unknow	3	T3	N1	M0	NO	Normal	GSE39582
GSE39582_GSM972496	4260	0	65	Female	Left-side	unknow	1	T2	N0	M0	NO	Normal	GSE39582
GSE39582_GSM972497	30	0	77	Female	Left-side	unknow	3	T2	N1	M0	unknow	Normal	GSE39582
GSE39582_GSM972498	1770	1	50	Female	Left-side	unknow	3	T3	N1	M0	NO	Normal	GSE39582
GSE39582_GSM972499	2160	0	82	Male	Right-side	unknow	3	T4	N2	M0	NO	Normal	GSE39582
GSE39582_GSM972501	3180	1	76	Female	Left-side	unknow	3	T3	N1	M0	NO	Normal	GSE39582
GSE39582_GSM972502	3930	0	69	Male	Left-side	unknow	2	T3	N0	M0	NO	Normal	GSE39582
GSE39582_GSM972503	4380	0	42	Female	Left-side	unknow	2	T3	N0	M0	NO	Normal	GSE39582
GSE39582_GSM972504	900	1	80	Male	Left-side	unknow	3	T3	N2	M0	YES	Normal	GSE39582
GSE39582_GSM972505	4320	0	69	Male	Left-side	unknow	2	T3	N0	M0	NO	Normal	GSE39582
GSE39582_GSM972506	4230	0	68	Male	Left-side	unknow	2	T3	N0	M0	NO	Normal	GSE39582
GSE39582_GSM972507	1260	0	83	Female	Right-side	unknow	3	T3	N1	M0	NO	Abnormal	GSE39582
GSE39582_GSM972508	4020	0	69	Female	Left-side	unknow	1	T1	N0	M0	YES	Normal	GSE39582
GSE39582_GSM972509	420	0	73	Female	Left-side	unknow	1	T2	N0	M0	NO	Normal	GSE39582
GSE39582_GSM972510	2580	0	89	Male	Left-side	unknow	2	T3	N0	M0	NO	Normal	GSE39582
GSE39582_GSM972511	1410	1	75	Male	Right-side	unknow	3	T3	N2	M0	NO	Normal	GSE39582
GSE39582_GSM972512	690	1	62	Male	Right-side	unknow	3	T4	N2	M0	YES	Normal	GSE39582
GSE39582_GSM972513	1440	1	85	Male	Right-side	unknow	3	T3	N1	M0	YES	Normal	GSE39582
GSE39582_GSM972514	960	1	79	Female	Left-side	unknow	3	T2	N1	M0	NO	Normal	GSE39582
GSE39582_GSM972515	3540	0	72	Female	Left-side	unknow	2	T3	N0	M0	NO	Normal	GSE39582
GSE39582_GSM972516	1980	0	82	Male	Left-side	unknow	2	T3	N0	M0	YES	Normal	GSE39582
GSE39582_GSM972517	1110	1	88	Female	Left-side	unknow	2	T3	N0	M0	NO	Normal	GSE39582
GSE39582_GSM972518	1050	1	82	Female	Right-side	unknow	3	T4	N1	M0	YES	Normal	GSE39582
GSE39582_GSM972519	420	1	58	Male	Left-side	unknow	2	T3	N0	M0	NO	Normal	GSE39582
GSE39582_GSM972520	1860	1	76	Male	Left-side	unknow	3	T3	N1	M0	NO	Normal	GSE39582
GSE39582_GSM972521	2280	1	90	Female	Right-side	unknow	2	T3	N0	M0	NO	Normal	GSE39582
GSE39582_GSM972522	2970	0	53	Female	Right-side	unknow	2	T3	N0	M0	YES	Normal	GSE39582
GSE39582_GSM1681353	3930	0	69	Male	Left-side	unknow	2	T3	N0	M0	unknow	unknow	GSE39582
GSE39582_GSM1681354	4260	0	65	Female	Left-side	unknow	1	T2	N0	M0	unknow	unknow	GSE39582
GSE39582_GSM1681355	4230	0	54	Female	Left-side	unknow	3	T3	N1	M0	unknow	unknow	GSE39582
GSE39582_GSM1681356	4020	0	69	Female	Left-side	unknow	1	T1	N0	M0	unknow	unknow	GSE39582
GSE39582_GSM1681357	3690	0	62	Male	Left-side	unknow	2	T3	N0	M0	unknow	unknow	GSE39582
GSE39582_GSM1681359	1080	1	84	Female	Right-side	unknow	2	T3	N0	M0	unknow	unknow	GSE39582
GSE39582_GSM1681360	900	1	85	Male	Right-side	unknow	2	T3	N0	M0	unknow	unknow	GSE39582
GSE39582_GSM1681361	2580	0	76	Female	Left-side	unknow	1	T2	N0	M0	unknow	unknow	GSE39582
GSE39582_GSM1681362	2580	0	69	Male	Left-side	unknow	1	T2	N0	M0	unknow	unknow	GSE39582
GSE39582_GSM1681363	2550	0	50	Male	Right-side	unknow	2	T3	N0	M0	unknow	unknow	GSE39582
GSE39582_GSM1681364	2550	0	71	Female	Left-side	unknow	2	T3	N0	M0	unknow	unknow	GSE39582
GSE39582_GSM1681365	2580	0	78	Male	Right-side	unknow	3	T3	N2	M0	unknow	unknow	GSE39582
GSE39582_GSM1681367	2280	0	67	Male	Right-side	unknow	3	T3	N1	M0	unknow	unknow	GSE39582
GSE39582_GSM1681368	2430	0	47	Male	Right-side	unknow	3	T3	N1	M0	unknow	unknow	GSE39582
GSE39582_GSM1681369	1950	1	67	Male	Left-side	unknow	3	T3	N2	M0	unknow	unknow	GSE39582
GSE39582_GSM1681370	2220	0	77	Female	Right-side	unknow	2	T3	N0	M0	unknow	unknow	GSE39582
GSE39582_GSM1681371	2040	0	69	Male	Right-side	unknow	1	T2	N0	M0	unknow	unknow	GSE39582
GSE39582_GSM971958	270	1	36.4	Female	Left-side	unknow	4	T3	N2	M1	NO	Normal	GSE39582
GSE39582_GSM971959	1560	0	36.9	Male	Right-side	unknow	2	T4	N0	M0	NO	Normal	GSE39582
GSE39582_GSM971960	2220	0	38.2	Female	Left-side	unknow	1	T2	N0	M0	NO	Normal	GSE39582
GSE39582_GSM971961	960	1	39.2	Female	Left-side	unknow	4	T3	N1	M1	NO	Normal	GSE39582
GSE39582_GSM971962	2190	0	60.9	Male	Right-side	unknow	3	T4	N2	M0	NO	Normal	GSE39582
GSE39582_GSM971963	600	1	78.2	Male	Right-side	unknow	2	T3	N0	M0	NO	Normal	GSE39582
GSE39582_GSM971964	1050	0	35.4	Female	Left-side	unknow	3	T2	N2	M0	NO	Normal	GSE39582
GSE39582_GSM971965	990	0	37.5	Female	Left-side	unknow	2	T3	N0	M0	YES	Normal	GSE39582
GSE39582_GSM971966	1890	0	40.5	Female	Left-side	unknow	3	T3	N1	M0	YES	Normal	GSE39582
GSE39582_GSM971967	930	1	42.6	Male	Right-side	unknow	2	T3	N0	M0	YES	Normal	GSE39582
GSE39582_GSM971968	3360	0	44.9	Female	Right-side	unknow	2	T4	N0	M0	YES	Normal	GSE39582
GSE39582_GSM971969	1890	0	30.2	Male	Left-side	unknow	1	T1	N0	M0	NO	Normal	GSE39582
GSE39582_GSM971970	2580	0	31.7	Female	Right-side	unknow	1	T2	N0	M0	YES	Normal	GSE39582
GSE39582_GSM971971	1950	0	34.7	Female	Right-side	unknow	4	T4	N2	M1	YES	Normal	GSE39582
GSE39582_GSM971972	2250	0	40.2	Male	Left-side	unknow	1	T2	N0	M0	NO	Normal	GSE39582
GSE39582_GSM971973	1380	0	24.9	Male	Left-side	unknow	2	T3	N0	M0	NO	Normal	GSE39582
GSE39582_GSM971974	1680	0	40.7	Female	Left-side	unknow	4	T4	N1	M1	YES	Normal	GSE39582
GSE39582_GSM971975	1380	0	41.9	Female	Left-side	unknow	2	T3	N0	M0	NO	Normal	GSE39582
GSE39582_GSM971976	1080	0	45.2	Female	Left-side	unknow	2	T4	N0	M0	NO	Normal	GSE39582
GSE39582_GSM971977	1470	0	40.8	Female	Right-side	unknow	3	T4	N1	M0	YES	Normal	GSE39582
GSE39582_GSM971978	3270	0	71.4	Female	Right-side	unknow	1	T2	N0	M0	YES	Normal	GSE39582
GSE39582_GSM971979	1590	0	66.4	Female	Right-side	unknow	2	T3	N0	M0	NO	Normal	GSE39582
GSE39582_GSM971980	1770	0	76.9	Male	Right-side	unknow	3	T4	N1	M0	NO	Abnormal	GSE39582
GSE39582_GSM971981	1440	0	81.8	Male	Right-side	unknow	2	T3	N0	M0	YES	Normal	GSE39582
GSE39582_GSM971982	1260	1	79.3	Male	Right-side	unknow	3	T4	N2	M0	YES	Normal	GSE39582
GSE39582_GSM971983	2610	0	75.3	Male	Right-side	unknow	3	T3	N1	M0	NO	Abnormal	GSE39582
GSE39582_GSM971984	2430	0	68	Female	Right-side	unknow	2	T4	N0	M0	NO	Abnormal	GSE39582
GSE39582_GSM971985	210	0	66.6	Male	Right-side	unknow	0	T1	N0	M0	YES	Normal	GSE39582
GSE39582_GSM971986	2040	0	66.3	Male	Right-side	unknow	2	T3	N0	M0	NO	Normal	GSE39582
GSE39582_GSM971987	2040	0	66.7	Male	Right-side	unknow	2	T3	N0	M0	NO	Normal	GSE39582
GSE39582_GSM971988	540	1	77.2	Female	Right-side	unknow	4	T4	N1	M1	NO	Abnormal	GSE39582
GSE39582_GSM971989	720	1	71.3	Male	Right-side	unknow	1	T2	N0	M0	YES	Normal	GSE39582
GSE39582_GSM971990	360	1	83.1	Male	Right-side	unknow	1	T2	N0	M0	YES	Normal	GSE39582
GSE39582_GSM971991	1650	1	71.3	Male	Left-side	unknow	2	T3	N0	M0	NO	Normal	GSE39582
GSE39582_GSM971992	600	1	85.6	Male	Left-side	unknow	2	T4	N0	M0	NO	Normal	GSE39582
GSE39582_GSM971993	1680	0	67.5	Male	Left-side	unknow	2	T3	N0	M0	YES	Normal	GSE39582
GSE39582_GSM971994	1290	0	80.9	Male	Right-side	unknow	2	T3	N0	M0	NO	Normal	GSE39582
GSE39582_GSM971995	750	0	61.8	Female	Left-side	unknow	2	T4	N0	M0	NO	Normal	GSE39582
GSE39582_GSM971996	2280	0	63	Female	Right-side	unknow	3	T3	N1	M0	NO	Normal	GSE39582
GSE39582_GSM971997	2670	0	72	Male	Right-side	unknow	3	T3	N2	M0	NO	Abnormal	GSE39582
GSE39582_GSM971998	690	1	74.8	Male	Right-side	unknow	3	T3	N1	M0	YES	Normal	GSE39582
GSE39582_GSM971999	30	0	61.5	Male	Left-side	unknow	3	T3	N1	M0	NO	Normal	GSE39582
GSE39582_GSM972000	270	0	76.4	Female	Left-side	unknow	3	T3	N2	M0	NO	Normal	GSE39582
GSE39582_GSM972001	2190	0	71.5	Male	Left-side	unknow	3	T2	N1	M0	NO	Normal	GSE39582
GSE39582_GSM972002	780	0	77.8	Male	Left-side	unknow	3	T4	N1	M0	YES	Normal	GSE39582
GSE39582_GSM972003	810	1	64.6	Male	Right-side	unknow	4	T3	N2	M1	YES	Normal	GSE39582
GSE39582_GSM972004	2670	0	62.9	Female	Right-side	unknow	4	T3	N1	M1	YES	Normal	GSE39582
GSE39582_GSM972005	1320	0	66.1	Male	Right-side	unknow	4	T4	N1	M1	YES	Normal	GSE39582
GSE39582_GSM972006	690	1	67.5	Female	Left-side	unknow	4	T3	N0	M1	NO	Normal	GSE39582
GSE39582_GSM972007	60	1	71	Male	Right-side	unknow	4	T4	N2	M1	NO	Abnormal	GSE39582
GSE39582_GSM972008	2160	1	67.3	Male	Left-side	unknow	4	T4	N2	M1	NO	Abnormal	GSE39582
GSE39582_GSM972009	300	1	68.1	Male	Left-side	unknow	4	T3	N2	M1	YES	Normal	GSE39582
GSE39582_GSM972010	1380	1	74.5	Male	Left-side	unknow	4	T3	N1	M1	YES	Normal	GSE39582
GSE39582_GSM972011	600	1	75.3	Female	Left-side	unknow	4	T4	N1	M1	NO	Abnormal	GSE39582
GSE39582_GSM972012	3030	0	86.8	Female	Right-side	unknow	4	T3	N1	M1	YES	Normal	GSE39582
GSE39582_GSM972013	1290	1	89.4	Female	Left-side	unknow	4	T2	N1	M1	NO	Normal	GSE39582
GSE39582_GSM972014	870	1	65.8	Male	Left-side	unknow	4	T3	N0	M1	NO	Normal	GSE39582
GSE39582_GSM972015	2730	0	92.4	Female	Left-side	unknow	2	T3	N0	M0	YES	Normal	GSE39582
GSE39582_GSM972016	480	1	74.5	Female	Right-side	unknow	2	T3	N0	M0	NO	Normal	GSE39582
GSE39582_GSM972017	1290	0	73	Female	Right-side	unknow	3	T3	N2	M0	YES	Normal	GSE39582
GSE39582_GSM972018	3510	0	68	Female	Left-side	unknow	3	T2	N2	M0	NO	Normal	GSE39582
GSE39582_GSM972019	750	1	54	Male	Right-side	unknow	3	T3	N3	M0	NO	Abnormal	GSE39582
GSE39582_GSM972020	2340	0	49	Female	Left-side	unknow	3	T3	N2	M0	NO	Normal	GSE39582
GSE39582_GSM972021	1110	1	58	Female	Left-side	unknow	3	T3	N2	M0	NO	Normal	GSE39582
GSE39582_GSM972022	2460	0	76	Female	Right-side	unknow	3	T3	N2	M0	YES	Normal	GSE39582
GSE39582_GSM972023	480	0	59	Female	Left-side	unknow	3	T3	N1	M0	YES	Normal	GSE39582
GSE39582_GSM972024	1290	0	62	Male	Left-side	unknow	3	T2	N2	M0	NO	Normal	GSE39582
GSE39582_GSM972025	1590	0	49	Male	Left-side	unknow	3	T3	N2	M0	NO	Normal	GSE39582
GSE39582_GSM972026	1020	1	75	Male	Left-side	unknow	3	T3	N2	M0	NO	unknow	GSE39582
GSE39582_GSM972027	2820	0	70	Female	Right-side	unknow	3	T3	N2	M0	NO	Normal	GSE39582
GSE39582_GSM972028	2340	0	46	Female	Right-side	unknow	3	T3	N2	M0	YES	Normal	GSE39582
GSE39582_GSM972029	1080	0	58	Male	Left-side	unknow	3	T4	N2	M0	NO	Normal	GSE39582
GSE39582_GSM972030	1560	0	68	Female	Right-side	unknow	3	T3	N3	M0	NO	Abnormal	GSE39582
GSE39582_GSM972031	1650	0	81	Male	Left-side	unknow	2	T3	N0	M0	unknow	unknow	GSE39582
GSE39582_GSM972032	1800	0	64	Female	Right-side	unknow	2	T3	N0	M0	NO	Normal	GSE39582
GSE39582_GSM972033	1500	0	45	Female	Left-side	unknow	2	T4	N0	M0	unknow	unknow	GSE39582
GSE39582_GSM972034	1500	0	77	Male	Right-side	unknow	2	T3	N0	M0	YES	Normal	GSE39582
GSE39582_GSM972035	1170	0	94	Female	Right-side	unknow	2	T3	N0	M0	NO	Normal	GSE39582
GSE39582_GSM972036	1500	0	47	Female	Right-side	unknow	2	T4	N0	M0	unknow	unknow	GSE39582
GSE39582_GSM972037	990	0	78	Male	Right-side	unknow	2	T4	N0	M0	YES	Normal	GSE39582
GSE39582_GSM972038	30	1	61	Male	Left-side	unknow	2	T3	N0	M0	NO	Normal	GSE39582
GSE39582_GSM972039	1560	1	65	Male	Left-side	unknow	4	T4	N0	M1	NO	Normal	GSE39582
GSE39582_GSM972040	1890	0	81	Male	Left-side	unknow	2	T3	N0	M0	NO	Normal	GSE39582
GSE39582_GSM972041	1650	0	78	Male	Left-side	unknow	2	T3	N0	M0	YES	Normal	GSE39582
GSE39582_GSM972042	1530	0	83	Male	Right-side	unknow	2	T3	N0	M0	YES	Normal	GSE39582
GSE39582_GSM972043	810	1	56	Male	Left-side	unknow	4	T3	N0	M1	NO	Normal	GSE39582
GSE39582_GSM972044	1260	0	58	Male	Right-side	unknow	2	T4	N0	M0	NO	Normal	GSE39582
GSE39582_GSM972045	330	1	71	Male	Right-side	unknow	4	T3	N0	M1	YES	Normal	GSE39582
GSE39582_GSM972046	1740	0	54	Male	Left-side	unknow	2	T3	N0	M0	NO	Normal	GSE39582
GSE39582_GSM972047	990	0	93	Female	Right-side	unknow	2	T3	N0	M0	YES	Normal	GSE39582
GSE39582_GSM972048	900	0	50	Female	Left-side	unknow	4	T4	N0	M1	YES	Normal	GSE39582
GSE39582_GSM972049	780	0	79	Male	Right-side	unknow	2	T3	N0	M0	YES	Normal	GSE39582
GSE39582_GSM972050	570	0	75	Female	Left-side	unknow	2	T3	N0	M0	YES	Normal	GSE39582
GSE39582_GSM972051	840	1	34	Female	Left-side	unknow	4	T3	N0	M1	YES	Normal	GSE39582
GSE39582_GSM972052	450	0	68	Male	Left-side	unknow	2	T2	N0	M0	YES	Normal	GSE39582
GSE39582_GSM972053	870	0	55	Male	Right-side	unknow	2	T2	N0	M0	NO	Normal	GSE39582
GSE39582_GSM972054	780	0	82	Male	Right-side	unknow	2	T3	N0	M0	YES	Normal	GSE39582
GSE39582_GSM972055	2790	0	31	Female	Left-side	unknow	2	T4	N0	M0	NO	Normal	GSE39582
GSE39582_GSM972056	2760	0	78	Female	Right-side	unknow	2	T4	N0	M0	NO	Abnormal	GSE39582
GSE39582_GSM972057	780	1	70	Male	Left-side	unknow	2	T3	N0	M0	NO	Normal	GSE39582
GSE39582_GSM972058	1800	0	75	Female	Right-side	unknow	2	T3	N0	M0	NO	Abnormal	GSE39582
GSE39582_GSM972059	1770	0	76	Female	Left-side	unknow	2	T3	N0	M0	NO	Abnormal	GSE39582
GSE39582_GSM972060	2460	0	66	Male	Left-side	unknow	2	T3	N0	M0	NO	Normal	GSE39582
GSE39582_GSM972061	1290	1	78	Female	Left-side	unknow	2	T4	N0	M0	NO	Normal	GSE39582
GSE39582_GSM972062	690	1	43	Female	Left-side	unknow	2	T4	N0	M0	YES	Normal	GSE39582
GSE39582_GSM972063	2100	0	54	Male	Left-side	unknow	2	T3	N0	M0	YES	Normal	GSE39582
GSE39582_GSM972064	660	1	60	Male	Left-side	unknow	4	T4	N0	M1	YES	Normal	GSE39582
GSE39582_GSM972065	1380	0	48	Male	Left-side	unknow	2	T3	N0	M0	NO	Normal	GSE39582
GSE39582_GSM972066	1470	0	69	Male	Left-side	unknow	4	T4	N0	M1	NO	Normal	GSE39582
GSE39582_GSM972067	5490	1	83	Female	Left-side	unknow	2	T3	N0	M0	NO	Normal	GSE39582
GSE39582_GSM972068	660	1	44	Male	Left-side	unknow	2	T4	N0	M0	YES	Normal	GSE39582
GSE39582_GSM972069	6030	0	68	Male	Right-side	unknow	2	T3	N0	M0	YES	Normal	GSE39582
GSE39582_GSM972070	2040	1	64	Female	Left-side	unknow	2	T4	N0	M0	YES	Normal	GSE39582
GSE39582_GSM972071	5490	0	68	Female	Left-side	unknow	2	T3	N0	M0	NO	Normal	GSE39582
GSE39582_GSM972072	5160	0	70	Female	Right-side	unknow	2	T4	N0	M0	NO	Abnormal	GSE39582
GSE39582_GSM972073	4890	0	80	Female	Right-side	unknow	2	T3	N0	M0	YES	Normal	GSE39582
GSE39582_GSM972074	2250	1	70	Female	Left-side	unknow	2	T4	N0	M0	NO	Normal	GSE39582
GSE39582_GSM972075	1320	1	42	Male	Left-side	unknow	2	T4	N0	M0	NO	Normal	GSE39582
GSE39582_GSM972076	4590	0	48	Male	Right-side	unknow	2	T3	N0	M0	NO	Normal	GSE39582
GSE39582_GSM972077	930	1	58	Female	Left-side	unknow	2	T3	N0	M0	YES	Normal	GSE39582
GSE39582_GSM972078	4350	1	63	Male	Left-side	unknow	2	T3	N0	M0	NO	Normal	GSE39582
GSE39582_GSM972079	5040	0	44	Male	Left-side	unknow	2	T3	N0	M0	NO	Normal	GSE39582
GSE39582_GSM972080	4950	0	61	Male	Left-side	unknow	2	T4	N0	M0	YES	Normal	GSE39582
GSE39582_GSM972081	780	0	68	Female	Left-side	unknow	2	T3	N0	M0	YES	Normal	GSE39582
GSE39582_GSM972082	3960	1	75	Male	Left-side	unknow	2	T3	N0	M0	YES	Normal	GSE39582
GSE39582_GSM972083	3810	0	65	Female	Left-side	unknow	2	T3	N0	M0	NO	Normal	GSE39582
GSE39582_GSM972084	3870	0	73	Female	Left-side	unknow	2	T3	N0	M0	NO	Normal	GSE39582
GSE39582_GSM972085	2910	0	56	Male	Right-side	unknow	2	T3	N0	M0	NO	Normal	GSE39582
GSE39582_GSM972086	1290	1	81	Male	Left-side	unknow	2	T3	N0	M0	NO	Normal	GSE39582
GSE39582_GSM972087	960	1	84	Female	Right-side	unknow	2	T3	N0	M0	NO	Normal	GSE39582
GSE39582_GSM972088	2370	0	73	Female	Left-side	unknow	2	T4	N0	M0	NO	Normal	GSE39582
GSE39582_GSM972089	2610	0	68	Female	Right-side	unknow	2	T3	N0	M0	NO	Normal	GSE39582
GSE39582_GSM972090	2070	0	72	Female	Left-side	unknow	2	T3	N0	M0	NO	Normal	GSE39582
GSE39582_GSM972091	2100	0	67	Male	Left-side	unknow	2	T3	N0	M0	YES	Normal	GSE39582
GSE39582_GSM972092	1410	0	76	Female	Left-side	unknow	2	T3	N0	M0	YES	Normal	GSE39582
GSE39582_GSM972093	2220	0	55	Female	Left-side	unknow	2	T4	N0	M0	NO	Normal	GSE39582
GSE39582_GSM972094	1830	0	67	Female	Right-side	unknow	2	T3	N0	M0	YES	Normal	GSE39582
GSE39582_GSM972095	2010	0	50	Male	Left-side	unknow	2	T3	N0	M0	YES	Normal	GSE39582
GSE39582_GSM972096	450	0	63	Female	Left-side	unknow	3	T2	N1	M0	NO	Normal	GSE39582
GSE39582_GSM972097	360	1	64	Male	Right-side	unknow	3	T4	N1	M0	YES	Normal	GSE39582
GSE39582_GSM972098	450	1	66	Male	Left-side	unknow	3	T4	N2	M0	YES	Normal	GSE39582
GSE39582_GSM972099	450	0	78	Male	Left-side	unknow	3	T3	N1	M0	NO	Normal	GSE39582
GSE39582_GSM972100	750	0	71	Female	Right-side	unknow	3	T4	N2	M0	YES	Normal	GSE39582
GSE39582_GSM972101	1050	0	56	Male	Left-side	unknow	3	T3	N1	M0	unknow	unknow	GSE39582
GSE39582_GSM972102	1380	0	22	Male	Left-side	unknow	3	T3	N1	M0	unknow	unknow	GSE39582
GSE39582_GSM972103	1740	0	66	Male	Left-side	unknow	3	T3	N2	M0	YES	Normal	GSE39582
GSE39582_GSM972104	1230	0	72	Female	Right-side	unknow	3	T3	N3	M0	YES	Normal	GSE39582
GSE39582_GSM972105	960	0	53	Male	Left-side	unknow	3	T2	N3	M0	NO	Normal	GSE39582
GSE39582_GSM972106	2160	0	96	Female	Left-side	unknow	3	T3	N1	M0	unknow	unknow	GSE39582
GSE39582_GSM972107	1800	1	76	Male	Left-side	unknow	3	T3	N1	M0	NO	Normal	GSE39582
GSE39582_GSM972108	3090	0	64	Male	Left-side	unknow	3	T4	N1	M0	unknow	unknow	GSE39582
GSE39582_GSM972109	1080	0	96	Male	Right-side	unknow	3	T3	N1	M0	NO	Normal	GSE39582
GSE39582_GSM972110	210	1	76	Male	Right-side	unknow	3	T4	N2	M0	unknow	unknow	GSE39582
GSE39582_GSM972111	660	0	63	Male	Left-side	unknow	3	T3	N2	M0	unknow	unknow	GSE39582
GSE39582_GSM972112	960	1	64	Female	Right-side	unknow	3	T3	N2	M0	unknow	unknow	GSE39582
GSE39582_GSM972113	810	0	63	Female	Right-side	unknow	3	T3	N1	M0	unknow	unknow	GSE39582
GSE39582_GSM972114	1380	0	73	Male	Right-side	unknow	3	T3	N1	M0	NO	Abnormal	GSE39582
GSE39582_GSM972115	2250	1	59	Female	Left-side	unknow	3	T3	N3	M0	NO	Normal	GSE39582
GSE39582_GSM972116	870	1	79	Female	Left-side	unknow	3	T3	N2	M0	NO	Normal	GSE39582
GSE39582_GSM972117	960	0	78	Female	Right-side	unknow	3	T3	N1	M0	NO	Abnormal	GSE39582
GSE39582_GSM972118	900	0	64	Male	Left-side	unknow	3	T3	N2	M0	YES	Normal	GSE39582
GSE39582_GSM972119	1110	0	96	Male	Left-side	unknow	3	T4	N1	M0	unknow	unknow	GSE39582
GSE39582_GSM972120	1080	0	96	Female	Right-side	unknow	3	T3	N1	M0	unknow	unknow	GSE39582
GSE39582_GSM972121	1050	0	96	Male	Left-side	unknow	3	T3	N1	M0	YES	Normal	GSE39582
GSE39582_GSM972122	570	1	97	Female	Right-side	unknow	3	T4	N1	M0	unknow	unknow	GSE39582
GSE39582_GSM972123	2130	0	53	Male	Right-side	unknow	2	T3	N0	M0	unknow	unknow	GSE39582
GSE39582_GSM972124	2250	0	49	Female	Left-side	unknow	2	T3	N0	M0	NO	Normal	GSE39582
GSE39582_GSM972125	2040	0	64	Female	Left-side	unknow	2	T3	N0	M0	NO	Normal	GSE39582
GSE39582_GSM972126	1890	0	61	Male	Left-side	unknow	2	T3	N0	M0	unknow	unknow	GSE39582
GSE39582_GSM972127	2550	0	66	Female	Left-side	unknow	2	T3	N0	M0	YES	Normal	GSE39582
GSE39582_GSM972128	2790	0	64	Male	Left-side	unknow	2	T3	N0	M0	NO	Normal	GSE39582
GSE39582_GSM972129	330	0	76	Male	Left-side	unknow	2	T2	N0	M0	YES	Normal	GSE39582
GSE39582_GSM972130	1650	0	76	Male	Left-side	unknow	2	T4	N0	M0	NO	Normal	GSE39582
GSE39582_GSM972131	2580	0	78	Female	Right-side	unknow	2	T3	N0	M0	YES	Normal	GSE39582
GSE39582_GSM972132	1830	1	87	Female	Left-side	unknow	2	T3	N0	M0	YES	Normal	GSE39582
GSE39582_GSM972133	1590	1	64	Male	Left-side	unknow	3	T3	unknow	M0	NO	unknow	GSE39582
GSE39582_GSM972134	420	1	74	Male	Left-side	unknow	3	T3	N2	M0	NO	unknow	GSE39582
GSE39582_GSM972135	390	1	78	Female	Left-side	unknow	2	T3	N0	M0	YES	unknow	GSE39582
GSE39582_GSM972136	3900	0	54	Male	Left-side	unknow	3	T3	N1	M0	NO	Normal	GSE39582
GSE39582_GSM972137	3870	0	68	Male	Left-side	unknow	2	T3	N0	M0	NO	unknow	GSE39582
GSE39582_GSM972138	1590	1	77	Male	Left-side	unknow	2	T3	N0	M0	NO	unknow	GSE39582
GSE39582_GSM972139	3060	0	69	Female	Left-side	unknow	3	T3	N1	M0	NO	unknow	GSE39582
GSE39582_GSM972140	5160	0	64	Male	Left-side	unknow	2	T4	N0	M0	YES	unknow	GSE39582
GSE39582_GSM972141	2520	0	58	Male	Left-side	unknow	3	T3	N2	M0	NO	unknow	GSE39582
GSE39582_GSM972142	1050	1	86	Female	Right-side	unknow	3	T3	N2	M0	YES	Normal	GSE39582
GSE39582_GSM972143	4620	0	57	Male	Left-side	unknow	2	T4	N0	M0	NO	Normal	GSE39582
GSE39582_GSM972144	3630	0	63	Female	Left-side	unknow	2	T3	N0	M0	NO	Normal	GSE39582
GSE39582_GSM972145	4050	0	63	Female	Left-side	unknow	3	T3	N2	M0	NO	unknow	GSE39582
GSE39582_GSM972146	1980	0	60	Male	Left-side	unknow	3	T3	N2	M0	YES	unknow	GSE39582
GSE39582_GSM972147	4200	0	79	Male	Left-side	unknow	2	T3	N0	M0	NO	Normal	GSE39582
GSE39582_GSM972148	3810	0	59	Male	Left-side	unknow	3	T3	N1	M0	YES	unknow	GSE39582
GSE39582_GSM972149	3960	0	64	Male	Left-side	unknow	2	T3	N0	M0	NO	unknow	GSE39582
GSE39582_GSM972150	3270	0	55	Female	Left-side	unknow	3	T3	N1	M0	NO	unknow	GSE39582
GSE39582_GSM972151	2310	0	75	Female	Left-side	unknow	3	T3	N1	M0	YES	unknow	GSE39582
GSE39582_GSM972152	1680	0	70	Female	Right-side	unknow	3	T3	N1	M0	YES	unknow	GSE39582
GSE39582_GSM972153	1980	1	71	Male	Left-side	unknow	2	T3	N0	M0	NO	Normal	GSE39582
GSE39582_GSM972154	1320	1	49	Female	Left-side	unknow	3	T4	N2	M0	YES	unknow	GSE39582
GSE39582_GSM972155	720	1	42	Male	Left-side	unknow	3	T3	N2	M0	YES	unknow	GSE39582
GSE39582_GSM972156	3360	1	67	Male	Left-side	unknow	3	T3	N1	M0	NO	unknow	GSE39582
GSE39582_GSM972157	3540	0	57	Male	Left-side	unknow	3	T3	N1	M0	NO	unknow	GSE39582
GSE39582_GSM972158	3600	0	45	Female	Right-side	unknow	3	T3	N2	M0	YES	unknow	GSE39582
GSE39582_GSM972159	2790	0	67	Male	Right-side	unknow	3	T3	N1	M0	YES	Normal	GSE39582
GSE39582_GSM972160	2310	0	73	Male	Left-side	unknow	2	T3	N0	M0	NO	unknow	GSE39582
GSE39582_GSM972161	330	1	91	Female	Left-side	unknow	2	T3	N0	M0	YES	unknow	GSE39582
GSE39582_GSM972162	2310	0	73	Female	Left-side	unknow	3	T3	N1	M0	NO	unknow	GSE39582
GSE39582_GSM972163	1230	0	71	Male	Left-side	unknow	2	T4	N0	M0	NO	unknow	GSE39582
GSE39582_GSM972164	2070	1	70	Male	Left-side	unknow	3	T3	unknow	M0	NO	unknow	GSE39582
GSE39582_GSM972165	2610	1	67	Male	Right-side	unknow	2	T4	N0	M0	NO	unknow	GSE39582
GSE39582_GSM972166	360	1	42	Female	Left-side	unknow	3	T3	unknow	M0	YES	unknow	GSE39582
GSE39582_GSM972167	1350	1	47	Male	Left-side	unknow	2	T3	N0	M0	NO	Normal	GSE39582
GSE39582_GSM972168	240	1	76	Male	Right-side	unknow	3	T4	unknow	M0	NO	unknow	GSE39582
GSE39582_GSM972169	4920	0	50	Male	Left-side	unknow	2	T4	N0	M0	NO	unknow	GSE39582
GSE39582_GSM972170	2190	0	67	Female	Left-side	unknow	3	T2	N2	M0	NO	unknow	GSE39582
GSE39582_GSM972171	3900	0	70	Female	Right-side	unknow	3	T4	N1	M0	NO	unknow	GSE39582
GSE39582_GSM972172	150	1	88	Female	Right-side	unknow	2	T4	N0	M0	YES	Normal	GSE39582
GSE39582_GSM972173	780	1	59	Female	Left-side	unknow	2	T4	N0	M0	YES	Normal	GSE39582
GSE39582_GSM972174	2910	0	75	Male	Left-side	unknow	3	T3	N1	M0	NO	Normal	GSE39582
GSE39582_GSM972175	1290	1	83	Female	Left-side	unknow	3	T3	N1	M0	YES	Normal	GSE39582
GSE39582_GSM972176	1080	1	85	Female	Right-side	unknow	3	T4	N2	M0	NO	Normal	GSE39582
GSE39582_GSM972177	660	1	71	Male	Right-side	unknow	2	unknow	unknow	unknow	YES	Normal	GSE39582
GSE39582_GSM972178	2010	0	69	Female	Right-side	unknow	3	unknow	unknow	unknow	YES	Normal	GSE39582
GSE39582_GSM972179	540	1	77	Male	Left-side	unknow	2	unknow	unknow	unknow	NO	Normal	GSE39582
GSE39582_GSM972180	720	1	66	Female	Left-side	unknow	2	unknow	unknow	unknow	NO	Normal	GSE39582
GSE39582_GSM972181	1020	1	69	Male	Right-side	unknow	3	unknow	unknow	unknow	YES	Normal	GSE39582
GSE39582_GSM972182	1740	1	53	Male	Left-side	unknow	2	T4	N0	M0	NO	Normal	GSE39582
GSE39582_GSM972183	960	1	62	Female	Left-side	unknow	3	unknow	unknow	unknow	YES	Normal	GSE39582
GSE39582_GSM972184	1170	1	70	Female	Right-side	unknow	2	unknow	unknow	unknow	NO	Abnormal	GSE39582
GSE39582_GSM972185	1170	0	58	Female	Left-side	unknow	3	unknow	unknow	unknow	NO	Normal	GSE39582
GSE39582_GSM972186	1410	1	50	Female	Right-side	unknow	3	unknow	unknow	unknow	YES	Normal	GSE39582
GSE39582_GSM972187	1470	0	62	Male	Right-side	unknow	2	T3	N0	M0	NO	Normal	GSE39582
GSE39582_GSM972188	660	0	58	Female	Left-side	unknow	3	T3	N2	M0	YES	Normal	GSE39582
GSE39582_GSM972189	5760	0	63	Male	Right-side	unknow	3	T4	unknow	M0	NO	Normal	GSE39582
GSE39582_GSM972190	3240	0	68	Male	Left-side	unknow	2	T3	N0	M0	NO	Normal	GSE39582
GSE39582_GSM972191	3660	0	49	Male	Left-side	unknow	3	T3	N1	M0	YES	Normal	GSE39582
GSE39582_GSM972192	4740	0	72	Female	Right-side	unknow	2	T3	N0	M0	YES	Normal	GSE39582
GSE39582_GSM972193	2190	0	51	Female	Left-side	unknow	3	T3	N1	M0	YES	Normal	GSE39582
GSE39582_GSM972194	2490	0	43	Male	Left-side	unknow	3	T3	N2	M0	NO	Normal	GSE39582
GSE39582_GSM972195	3600	0	54	Female	Right-side	unknow	2	T3	N0	M0	YES	Normal	GSE39582
GSE39582_GSM972196	2190	0	69	Female	Right-side	unknow	2	T3	N0	M0	YES	Normal	GSE39582
GSE39582_GSM972197	1500	0	78	Female	Right-side	unknow	2	T3	N0	M0	NO	Abnormal	GSE39582
GSE39582_GSM972198	1710	0	52	Female	Left-side	unknow	3	T3	N1	M0	YES	Normal	GSE39582
GSE39582_GSM972199	1980	0	73	Male	Left-side	unknow	3	T3	N2	M0	NO	Normal	GSE39582
GSE39582_GSM972200	1620	0	61	Male	Left-side	unknow	2	T3	N0	M0	NO	Normal	GSE39582
GSE39582_GSM972201	2010	0	78	Male	Right-side	unknow	3	T3	N2	M0	NO	Normal	GSE39582
GSE39582_GSM972202	1590	0	57	Female	Left-side	unknow	3	T3	N1	M0	NO	Normal	GSE39582
GSE39582_GSM972203	1620	0	66	Female	Left-side	unknow	3	T3	N2	M0	NO	Normal	GSE39582
GSE39582_GSM972204	1320	0	78	Male	Left-side	unknow	2	unknow	unknow	unknow	NO	Normal	GSE39582
GSE39582_GSM972205	1050	1	76	Male	Left-side	unknow	2	unknow	unknow	unknow	NO	Normal	GSE39582
GSE39582_GSM972206	1260	0	74	Male	Left-side	unknow	2	unknow	unknow	unknow	YES	Normal	GSE39582
GSE39582_GSM972207	2460	0	65	Male	Left-side	unknow	3	T3	N1	M0	NO	Normal	GSE39582
GSE39582_GSM972208	750	1	63	Male	Left-side	unknow	4	T4	N2	M1	NO	Normal	GSE39582
GSE39582_GSM972209	390	1	54	Male	Right-side	unknow	4	T3	N2	M1	NO	Abnormal	GSE39582
GSE39582_GSM972210	1380	1	50	Male	Left-side	unknow	4	T3	unknow	M1	NO	Normal	GSE39582
GSE39582_GSM972211	1710	0	65	Male	Left-side	unknow	3	T3	N1	M0	NO	Normal	GSE39582
GSE39582_GSM972212	540	1	54	Female	Left-side	unknow	4	T3	N1	M1	YES	Normal	GSE39582
GSE39582_GSM972213	30	1	71	Female	Left-side	unknow	4	T3	N0	M1	YES	Normal	GSE39582
GSE39582_GSM972214	60	1	88	Female	Right-side	unknow	4	T3	N2	M1	NO	Abnormal	GSE39582
GSE39582_GSM972215	1410	0	73	Female	Right-side	unknow	3	T4	N2	M0	YES	Normal	GSE39582
GSE39582_GSM972216	2820	0	45	Female	Left-side	unknow	4	T3	N2	M1	NO	Normal	GSE39582
GSE39582_GSM972217	2100	0	73	Male	Left-side	unknow	4	T3	N1	M1	YES	Normal	GSE39582
GSE39582_GSM972218	210	1	75	Female	Right-side	unknow	4	T4	N3	M1	YES	Normal	GSE39582
GSE39582_GSM972219	1590	0	60	Male	Left-side	unknow	4	T3	N2	M1	YES	Normal	GSE39582
GSE39582_GSM972220	30	0	81	Male	Right-side	unknow	3	T3	N1	M0	NO	Abnormal	GSE39582
GSE39582_GSM972221	1950	0	75	Female	Right-side	unknow	2	T3	N0	M0	NO	Abnormal	GSE39582
GSE39582_GSM972222	1710	0	69	Female	Right-side	unknow	2	T3	N0	M0	NO	Normal	GSE39582
GSE39582_GSM972223	990	1	78	Male	Right-side	unknow	2	T3	N0	M0	NO	Abnormal	GSE39582
GSE39582_GSM972224	750	1	74	Male	Right-side	unknow	3	T4	N2	M0	unknow	unknow	GSE39582
GSE39582_GSM972225	1110	0	51	Male	Left-side	unknow	2	T3	N0	M0	NO	Normal	GSE39582
GSE39582_GSM972226	600	0	57	Male	Right-side	unknow	2	T4	N0	M0	YES	Normal	GSE39582
GSE39582_GSM972227	600	1	61	Male	Right-side	unknow	4	T3	N2	M1	YES	Normal	GSE39582
GSE39582_GSM972228	30	0	68	Male	Right-side	unknow	2	T3	N0	M0	NO	Abnormal	GSE39582
GSE39582_GSM972229	0	0	81	Female	Left-side	unknow	2	T3	N0	M0	YES	Normal	GSE39582
GSE39582_GSM972230	810	0	55	Male	Left-side	unknow	3	T3	N1	M0	NO	Normal	GSE39582
GSE39582_GSM972231	420	0	54	Male	Left-side	unknow	4	T3	N1	M1	NO	Normal	GSE39582
GSE39582_GSM972232	630	0	69	Male	Left-side	unknow	4	T4	N2	M1	YES	Normal	GSE39582
GSE39582_GSM972233	450	0	67	Male	Left-side	unknow	2	T3	N0	M0	NO	Normal	GSE39582
GSE39582_GSM972234	300	1	79	Male	Right-side	unknow	4	T3	N1	M1	NO	Normal	GSE39582
GSE39582_GSM972235	210	0	57	Female	Left-side	unknow	3	T2	N1	M0	YES	Normal	GSE39582
GSE39582_GSM972236	360	0	71	Male	Left-side	unknow	4	T1	N0	M1	NO	Normal	GSE39582
GSE39582_GSM972237	750	0	55	Female	Left-side	unknow	1	T1	N0	M0	NO	Normal	GSE39582
GSE39582_GSM972238	570	0	53	Female	Left-side	unknow	3	T2	N1	M0	NO	Normal	GSE39582
GSE39582_GSM972239	420	0	59	Male	Left-side	unknow	2	T3	N0	M0	NO	Normal	GSE39582
GSE39582_GSM972240	420	0	67	Female	Left-side	unknow	4	T3	N1	M1	NO	Normal	GSE39582
GSE39582_GSM972241	510	1	61	Male	Left-side	unknow	2	T3	N0	M0	NO	Normal	GSE39582
GSE39582_GSM972242	510	0	69	Male	Right-side	unknow	1	T2	N0	M0	YES	Normal	GSE39582
GSE39582_GSM972243	60	0	66	Male	Left-side	unknow	2	T3	N0	M0	YES	Normal	GSE39582
GSE39582_GSM972244	420	0	51	Female	Left-side	unknow	1	T1	N0	M0	NO	Normal	GSE39582
GSE39582_GSM972245	0	1	77	Male	Left-side	unknow	4	T4	N1	M1	YES	Normal	GSE39582
GSE39582_GSM972246	0	0	92	Female	Left-side	unknow	3	T3	N1	M0	NO	Normal	GSE39582
GSE39582_GSM972247	180	0	79	Male	Left-side	unknow	2	T4	N0	M0	NO	Normal	GSE39582
GSE39582_GSM972248	420	0	58	Male	Right-side	unknow	2	T3	N0	M0	unknow	unknow	GSE39582
GSE39582_GSM972249	420	0	74	Female	Right-side	unknow	1	T1	N0	M0	YES	Normal	GSE39582
GSE39582_GSM972250	360	0	52	Male	Left-side	unknow	3	T3	N1	M0	YES	Normal	GSE39582
GSE39582_GSM972251	210	1	57	Male	Left-side	unknow	4	T4	N1	M1	YES	Normal	GSE39582
GSE39582_GSM972252	480	0	37	Female	Right-side	unknow	4	T3	N1	M1	YES	Normal	GSE39582
GSE39582_GSM972253	480	0	56	Female	Right-side	unknow	4	T3	N2	M1	NO	Normal	GSE39582
GSE39582_GSM972254	420	0	77	Female	Left-side	unknow	4	T3	N0	M1	NO	Normal	GSE39582
GSE39582_GSM972255	150	0	81	Female	Right-side	unknow	2	T3	N0	M0	NO	Normal	GSE39582
GSE39582_GSM972256	570	0	63	Female	Left-side	unknow	4	T4	N1	M1	NO	Normal	GSE39582
GSE39582_GSM972257	630	1	88	Female	Left-side	unknow	2	T4	N0	M0	YES	Normal	GSE39582
GSE39582_GSM972258	0	1	77	Female	Left-side	unknow	2	T4	N0	M0	NO	Normal	GSE39582
GSE39582_GSM972259	870	0	72	Female	Left-side	unknow	2	T4	N0	M0	YES	Normal	GSE39582
GSE39582_GSM972260	390	0	70	Male	Left-side	unknow	4	T3	N2	M1	YES	Normal	GSE39582
GSE39582_GSM972261	210	1	79	Female	Right-side	unknow	3	T4	N1	M0	NO	Abnormal	GSE39582
GSE39582_GSM972262	150	0	88	Female	Left-side	unknow	2	T4	N0	unknow	NO	Abnormal	GSE39582
GSE39582_GSM972263	2280	0	32	Male	Left-side	unknow	3	T2	N1	M0	NO	Normal	GSE39582
GSE39582_GSM972264	2190	0	46	Male	Right-side	unknow	2	T3	N0	M0	NO	Normal	GSE39582
GSE39582_GSM972265	1800	0	78	Female	Right-side	unknow	3	T3	N1	M0	NO	Abnormal	GSE39582
GSE39582_GSM972266	600	1	56	Male	Left-side	unknow	4	T4	N2	M1	NO	Normal	GSE39582
GSE39582_GSM972267	2010	1	82	Male	Left-side	unknow	2	T3	N0	M0	NO	Normal	GSE39582
GSE39582_GSM972268	1440	0	67	Male	Left-side	unknow	3	T2	N1	M0	YES	Normal	GSE39582
GSE39582_GSM972269	2370	0	70	Male	Right-side	unknow	1	T2	N0	M0	YES	Normal	GSE39582
GSE39582_GSM972270	1950	0	75	Female	Right-side	unknow	2	T4	N0	M0	NO	Abnormal	GSE39582
GSE39582_GSM972271	420	1	92	Male	Right-side	unknow	3	T4	N1	M0	YES	Normal	GSE39582
GSE39582_GSM972272	450	1	47	Female	Right-side	unknow	4	T3	N1	M1	YES	Normal	GSE39582
GSE39582_GSM972273	480	1	84	Male	Left-side	unknow	0	T1	N0	M0	YES	Normal	GSE39582
GSE39582_GSM972274	1710	0	91	Female	Right-side	unknow	3	T4	N2	M0	NO	Abnormal	GSE39582
GSE39582_GSM972275	120	1	76	Male	Right-side	unknow	2	T4	N0	M0	NO	Abnormal	GSE39582
GSE39582_GSM972276	1290	0	59	Male	Right-side	unknow	3	T3	N2	M0	YES	Normal	GSE39582
GSE39582_GSM972277	1530	0	88	Female	Right-side	unknow	2	T4	N0	M0	NO	Abnormal	GSE39582
GSE39582_GSM972278	1350	0	72	Female	Right-side	unknow	1	T2	N0	M0	NO	Abnormal	GSE39582
GSE39582_GSM972279	1560	0	67	Female	Right-side	unknow	3	T3	N1	M0	NO	Abnormal	GSE39582
GSE39582_GSM972280	1380	1	79	Female	Right-side	unknow	2	T4	N0	M0	YES	Normal	GSE39582
GSE39582_GSM972281	1680	0	64	Male	Left-side	unknow	1	T1	N0	M0	NO	Normal	GSE39582
GSE39582_GSM972282	1530	0	79	Female	Left-side	unknow	1	T2	N0	M0	YES	Normal	GSE39582
GSE39582_GSM972283	1530	0	65	Male	Right-side	unknow	2	T3	N0	M0	NO	Normal	GSE39582
GSE39582_GSM972284	810	1	63	Female	Left-side	unknow	4	T4	N2	M1	YES	Normal	GSE39582
GSE39582_GSM972285	60	1	71	Male	Left-side	unknow	2	T2	N0	M0	NO	Normal	GSE39582
GSE39582_GSM972286	1110	0	24	Male	Right-side	unknow	2	T3	N0	M0	YES	Normal	GSE39582
GSE39582_GSM972287	1290	0	77	Male	Right-side	unknow	2	T3	N0	M0	NO	Normal	GSE39582
GSE39582_GSM972288	1050	1	53	Male	Left-side	unknow	4	T4	N1	M1	NO	Normal	GSE39582
GSE39582_GSM972289	510	1	72	Male	Right-side	unknow	4	T4	N1	M1	YES	Normal	GSE39582
GSE39582_GSM972290	1170	0	70	Female	Left-side	unknow	1	T2	N0	M0	NO	Normal	GSE39582
GSE39582_GSM972291	960	0	46	Male	Left-side	unknow	3	T4	N2	M0	YES	Normal	GSE39582
GSE39582_GSM972292	750	0	62	Female	Right-side	unknow	2	T3	N0	M0	NO	Abnormal	GSE39582
GSE39582_GSM972293	1500	0	unknow	Male	Right-side	unknow	1	T2	N0	M0	YES	Normal	GSE39582
GSE39582_GSM972294	750	0	74	Male	Left-side	unknow	2	T3	N0	M0	NO	Abnormal	GSE39582
GSE39582_GSM972295	1830	0	68	Male	Right-side	unknow	3	T4	N1	M0	YES	Normal	GSE39582
GSE39582_GSM972296	660	0	77	Female	Left-side	unknow	0	T1	N0	M0	YES	Normal	GSE39582
GSE39582_GSM972297	1380	1	77	Male	Right-side	unknow	1	T1	N0	M0	YES	Normal	GSE39582
GSE39582_GSM972298	270	0	83	Female	Right-side	unknow	2	T3	N0	M0	unknow	unknow	GSE39582
GSE39582_GSM972299	1230	1	54	Female	Left-side	unknow	4	T4	N2	M1	NO	Normal	GSE39582
GSE39582_GSM972300	1230	0	75	Male	Right-side	unknow	0	T1	N0	M0	YES	Normal	GSE39582
GSE39582_GSM972301	3150	1	74	Male	Left-side	unknow	3	T3	N2	M0	NO	Normal	GSE39582
GSE39582_GSM972302	810	1	79	Male	Right-side	unknow	3	T4	N1	M0	YES	Normal	GSE39582
GSE39582_GSM972303	570	0	80	Female	Left-side	unknow	1	T2	N0	M0	NO	Normal	GSE39582
GSE39582_GSM972304	900	0	60	Female	Left-side	unknow	2	T3	N0	M0	YES	Normal	GSE39582
GSE39582_GSM972305	930	0	82	Female	Right-side	unknow	3	T4	N2	M0	NO	Abnormal	GSE39582
GSE39582_GSM972306	1680	0	70	Male	Left-side	unknow	2	T3	N0	M0	NO	Normal	GSE39582
GSE39582_GSM972307	2460	0	71	Female	Right-side	unknow	2	T3	N0	M0	NO	Normal	GSE39582
GSE39582_GSM972308	2760	0	79	Female	Right-side	unknow	3	T3	N1	M0	NO	Normal	GSE39582
GSE39582_GSM972309	2850	0	78	Male	Right-side	unknow	2	T3	N0	M0	NO	Normal	GSE39582
GSE39582_GSM972310	750	0	80	Female	Right-side	unknow	3	T3	N1	M0	YES	Normal	GSE39582
GSE39582_GSM972311	3180	0	55	Male	Left-side	unknow	2	T3	N0	M0	NO	Normal	GSE39582
GSE39582_GSM972312	2910	1	71	Male	Left-side	unknow	2	T3	N0	M0	NO	Normal	GSE39582
GSE39582_GSM972313	2730	1	83	Female	Left-side	unknow	1	T2	N0	M0	NO	Normal	GSE39582
GSE39582_GSM972314	1380	0	86	Female	Right-side	unknow	3	T3	N1	M0	NO	Abnormal	GSE39582
GSE39582_GSM972315	2520	0	60	Female	Left-side	unknow	1	T1	N0	M0	YES	Normal	GSE39582
GSE39582_GSM972316	2490	0	77	Female	Right-side	unknow	2	T3	N0	M0	NO	Abnormal	GSE39582
GSE39582_GSM972317	900	1	85	Male	Right-side	unknow	2	T3	N0	M0	NO	Abnormal	GSE39582
GSE39582_GSM972318	1080	1	84	Female	Right-side	unknow	2	T3	N0	M0	YES	Normal	GSE39582
GSE39582_GSM972319	2340	1	71	Female	Left-side	unknow	2	T3	N0	M0	YES	Normal	GSE39582
GSE39582_GSM972320	1740	1	64	Male	Left-side	unknow	3	T2	N1	M0	YES	Normal	GSE39582
GSE39582_GSM972321	270	0	52	Male	Left-side	unknow	3	T3	N2	M0	NO	Normal	GSE39582
GSE39582_GSM972322	2580	1	46	Male	Left-side	unknow	2	T3	N0	M0	YES	Normal	GSE39582
GSE39582_GSM972323	2400	0	67	Female	Left-side	unknow	3	T3	N1	M0	NO	Normal	GSE39582
GSE39582_GSM972324	2460	0	72	Male	Left-side	unknow	2	T3	N0	M0	YES	Normal	GSE39582
GSE39582_GSM972325	2130	0	55	Male	Right-side	unknow	3	T3	N1	M0	YES	Normal	GSE39582
GSE39582_GSM972326	2550	0	71	Female	Left-side	unknow	2	T3	N0	M0	YES	Normal	GSE39582
GSE39582_GSM972327	2490	0	60	Male	Right-side	unknow	2	T3	N0	M0	NO	Normal	GSE39582
GSE39582_GSM972328	2460	0	74	Male	Left-side	unknow	3	T3	N2	M0	NO	Normal	GSE39582
GSE39582_GSM972329	2340	0	61	Male	Left-side	unknow	2	T3	N0	M0	NO	Normal	GSE39582
GSE39582_GSM972330	2580	0	79	Female	Right-side	unknow	2	T3	N0	M0	YES	Normal	GSE39582
GSE39582_GSM972331	2250	1	79	Male	Left-side	unknow	2	T3	N0	M0	NO	Normal	GSE39582
GSE39582_GSM972332	2610	0	72	Female	Left-side	unknow	2	T3	N0	M0	NO	Abnormal	GSE39582
GSE39582_GSM972333	2400	0	49	Male	Left-side	unknow	2	T3	N0	M0	NO	Normal	GSE39582
GSE39582_GSM972334	2310	0	79	Female	Right-side	unknow	3	T3	N2	M0	NO	Abnormal	GSE39582
GSE39582_GSM972335	1380	1	73	Male	Left-side	unknow	1	T2	N0	M0	NO	Normal	GSE39582
GSE39582_GSM972336	1500	0	63	Male	Left-side	unknow	3	T3	N1	M0	NO	Normal	GSE39582
GSE39582_GSM972337	1230	1	80	Female	Right-side	unknow	3	T3	N1	M0	NO	Abnormal	GSE39582
GSE39582_GSM972338	2220	0	69	Male	Left-side	unknow	2	T3	N0	M0	NO	Normal	GSE39582
GSE39582_GSM972339	2280	0	67	Male	Right-side	unknow	3	T3	N1	M0	YES	Normal	GSE39582
GSE39582_GSM972340	2520	0	75	Male	Left-side	unknow	2	T3	N0	M0	NO	Normal	GSE39582
GSE39582_GSM972341	2070	0	89	Female	Left-side	unknow	3	T3	N1	M0	NO	Normal	GSE39582
GSE39582_GSM972342	840	0	78	Male	Left-side	unknow	1	T2	N0	M0	NO	Normal	GSE39582
GSE39582_GSM972343	1560	1	86	Male	Right-side	unknow	2	T3	N0	M0	YES	Normal	GSE39582
GSE39582_GSM972344	2250	0	70	Female	Left-side	unknow	2	T3	N0	M0	NO	Normal	GSE39582
GSE39582_GSM972345	1260	1	83	Male	Right-side	unknow	3	T3	N2	M0	YES	Normal	GSE39582
GSE39582_GSM972346	2160	1	82	Female	Left-side	unknow	3	T3	N1	M0	NO	Abnormal	GSE39582
GSE39582_GSM972347	210	0	73	Female	Left-side	unknow	2	T3	N0	M0	NO	Normal	GSE39582
GSE39582_GSM972348	1860	0	60	Male	Left-side	unknow	2	T3	N0	M0	YES	Normal	GSE39582
GSE39582_GSM972349	150	1	79	Female	Right-side	unknow	3	T4	N1	M0	YES	Normal	GSE39582
GSE39582_GSM972350	270	1	84	Female	Left-side	unknow	3	T3	N1	M0	NO	Normal	GSE39582
GSE39582_GSM972351	720	0	71	Male	Left-side	unknow	2	T4	N0	M0	NO	Normal	GSE39582
GSE39582_GSM972352	4170	0	66	Male	Left-side	unknow	3	T3	N2	M0	NO	Normal	GSE39582
GSE39582_GSM972353	3990	0	46	Female	Right-side	unknow	2	T4	N0	M0	YES	Normal	GSE39582
GSE39582_GSM972354	2850	1	68	Female	Right-side	unknow	3	T3	N2	M0	NO	Normal	GSE39582
GSE39582_GSM972355	1020	1	72	Male	Left-side	unknow	2	T3	N0	M0	YES	Normal	GSE39582
GSE39582_GSM972356	1590	1	73	Female	Left-side	unknow	2	T3	N0	M0	NO	Normal	GSE39582
GSE39582_GSM972357	1260	1	88	Female	Left-side	unknow	2	T3	N0	M0	NO	Normal	GSE39582
GSE39582_GSM972358	2430	0	53	Female	Left-side	unknow	2	T3	N0	M0	NO	Normal	GSE39582
GSE39582_GSM972359	900	1	56	Female	Right-side	unknow	2	T3	N0	M0	NO	Normal	GSE39582
GSE39582_GSM972360	4230	0	54	Female	Left-side	unknow	3	T3	N1	M0	NO	Normal	GSE39582
GSE39582_GSM972361	570	1	72	Female	Left-side	unknow	3	T4	N2	M0	YES	Normal	GSE39582
GSE39582_GSM972362	2940	0	50	Male	Right-side	unknow	3	T3	N1	M0	YES	Normal	GSE39582
GSE39582_GSM972363	4200	0	68	Female	Left-side	unknow	3	T3	N1	M0	YES	Normal	GSE39582
GSE39582_GSM972364	3090	0	71	Female	Right-side	unknow	3	T3	N1	M0	YES	Normal	GSE39582
GSE39582_GSM972365	1410	0	59	Female	Right-side	unknow	3	T3	N2	M0	YES	Normal	GSE39582
GSE39582_GSM972366	720	1	50	Male	Right-side	unknow	3	T3	N2	M0	YES	Normal	GSE39582
GSE39582_GSM972367	2850	0	72	Male	Left-side	unknow	3	T3	N1	M0	YES	Normal	GSE39582
GSE39582_GSM972368	2760	0	70	Female	Left-side	unknow	3	T3	N1	M0	NO	Normal	GSE39582
GSE39582_GSM972369	3060	1	58	Male	Left-side	unknow	3	T3	N2	M0	NO	Normal	GSE39582
GSE39582_GSM972370	2130	1	73	Female	Left-side	unknow	3	T3	N1	M0	NO	Normal	GSE39582
GSE39582_GSM972371	2430	0	47	Male	Right-side	unknow	3	T3	N1	M0	NO	Normal	GSE39582
GSE39582_GSM972372	1500	1	59	Male	Right-side	unknow	3	T4	N2	M0	YES	Normal	GSE39582
GSE39582_GSM972373	2370	0	66	Male	Right-side	unknow	3	T3	N1	M0	NO	Normal	GSE39582
GSE39582_GSM972374	2700	0	65	Male	Left-side	unknow	3	T1	N1	M0	NO	Normal	GSE39582
GSE39582_GSM972375	3510	0	46	Female	Right-side	unknow	3	T3	N1	M0	YES	Normal	GSE39582
GSE39582_GSM972376	2610	0	73	Female	Left-side	unknow	3	T3	N2	M0	NO	Normal	GSE39582
GSE39582_GSM972377	2460	0	59	Female	Left-side	unknow	3	T3	N1	M0	NO	Normal	GSE39582
GSE39582_GSM972378	2580	0	78	Male	Right-side	unknow	3	T3	N2	M0	NO	Normal	GSE39582
GSE39582_GSM972379	2850	0	63	Female	Left-side	unknow	3	T2	N1	M0	YES	Normal	GSE39582
GSE39582_GSM972380	450	1	64	Female	Right-side	unknow	3	T3	N2	M0	YES	Normal	GSE39582
GSE39582_GSM972381	1440	1	63	Male	Left-side	unknow	2	T3	N0	M0	NO	Normal	GSE39582
GSE39582_GSM972382	1140	1	58	Male	Right-side	unknow	2	T3	N0	M0	YES	Normal	GSE39582
GSE39582_GSM972383	2760	0	70	Female	Left-side	unknow	2	T3	N0	M0	NO	Normal	GSE39582
GSE39582_GSM972384	3180	1	61	Male	Left-side	unknow	2	T3	N0	M0	NO	Normal	GSE39582
GSE39582_GSM972385	1890	0	70	Male	Left-side	unknow	2	T3	N0	M0	NO	Normal	GSE39582
GSE39582_GSM972386	2700	0	77	Female	Right-side	unknow	2	T3	N0	M0	YES	Normal	GSE39582
GSE39582_GSM972387	3690	0	62	Male	Left-side	unknow	2	T3	N0	M0	NO	Normal	GSE39582
GSE39582_GSM972388	2490	1	75	Female	Left-side	unknow	2	T3	N0	M0	NO	Normal	GSE39582
GSE39582_GSM972389	2790	0	77	Male	Right-side	unknow	2	T4	N0	M0	YES	Normal	GSE39582
GSE39582_GSM972390	240	1	87	Male	Right-side	unknow	3	T3	N1	M0	YES	Normal	GSE39582
GSE39582_GSM972391	1560	1	68	Male	Right-side	unknow	2	T3	N0	M0	NO	Abnormal	GSE39582
GSE39582_GSM972392	1320	1	75	Female	Right-side	unknow	2	T4	N0	M0	YES	Normal	GSE39582
GSE39582_GSM972393	1410	1	76	Male	Right-side	unknow	2	T3	N0	M0	YES	Normal	GSE39582
GSE39582_GSM972394	330	1	81	Male	Left-side	unknow	3	T3	N1	M0	YES	Normal	GSE39582
GSE39582_GSM972395	4410	0	64	Male	Left-side	unknow	3	T4	N1	M0	NO	Normal	GSE39582
GSE39582_GSM972396	3210	0	72	Male	Right-side	unknow	2	T3	N0	M0	NO	Normal	GSE39582
GSE39582_GSM972397	3150	0	83	Female	Left-side	unknow	2	T3	N0	M0	YES	Normal	GSE39582
GSE39582_GSM972398	1920	1	65	Male	Left-side	unknow	2	T3	N0	M0	NO	Normal	GSE39582
GSE39582_GSM972399	2700	0	54	Female	Left-side	unknow	3	T4	N1	M0	NO	Normal	GSE39582

## Sheet: S2
Table S2: Summary of 23 recognized m6A and 15 m5C regulators
m6A regulators	Type	m5C regulators	Type
METTL3	writers	NOP2	writer
METTL14	writers	NSUN2	writer
METTL16	writers	NSUN3	writer
WTAP	writers	NSUN4	writer
VIRMA	writers	NSUN5	writer
ZC3H13	writers	NSUN6	writer
RBM15	writers	NSUN7	writer
RBM15B	writers	DNMT1	writer
YTHDC1	readers	DNMT2	writer
YTHDC2	readers	DNMT3A	writer
YTHDF1	readers	DNMT3B	writer
YTHDF2	readers	TET1	eraser
YTHDF3	readers	TET2	eraser
HNRNPC	readers	TET3	eraser
FMR1	readers	ALYREF	reader
LRPPRC	readers
HNRNPA2B1	readers
IGFBP1	readers
IGFBP2	readers
IGFBP3	readers
RBMX	readers
FTO	erasers
ALKBH5	erasers

## Sheet: S3
Table S3: Spearman correlation analysis of identifying 1524 m6A- and 1581 m5C-related lncRNAs.
m6A-related lncRNAs						m5C-related lncRNAS
m6A	lncRNA	cor	pvalue	Regulation		m6A	lncRNA	cor	pvalue	Regulation
RBM15	AC011773.3	0.432367	2.06416e-27	postive		TET1	AC011773.3	0.457235	7.62793e-31	postive
YTHDF3	AC011773.3	0.528036	2.58578e-42	postive		TET2	AC011773.3	0.414111	4.56511e-25	postive
METTL14	AC040904.1	0.532262	4.35733e-43	postive		NSUN3	AC040904.1	0.756122	7.4366e-107	postive
WTAP	AC040904.1	0.425147	1.81679e-26	postive		NSUN6	AC040904.1	0.401848	1.4306e-23	postive
RBM15	AC040904.1	0.627639	7.12578e-64	postive		TET1	AC040904.1	0.772263	3.40346e-114	postive
YTHDC2	AC040904.1	0.570508	1.30476e-50	postive		TET2	AC040904.1	0.75747	1.90741e-107	postive
YTHDF3	AC040904.1	0.544636	2.0437e-45	postive		TET3	AC040904.1	0.422802	3.64045e-26	postive
FMR1	AC040904.1	0.622678	1.3014e-62	postive		NSUN3	AC020763.1	0.543876	2.85892e-45	postive
METTL14	AC020763.1	0.416112	2.56713e-25	postive		TET1	AC020763.1	0.480835	2.25517e-34	postive
RBM15	AC020763.1	0.735498	2.84513e-98	postive		TET2	AC020763.1	0.695743	8.23958e-84	postive
YTHDC2	AC020763.1	0.458329	5.30787e-31	postive		NSUN3	CRYZL2P-SEC16B	0.48044	2.59791e-34	postive
YTHDF3	AC020763.1	0.415377	3.17313e-25	postive		TET1	CRYZL2P-SEC16B	0.458289	5.37836e-31	postive
FMR1	AC020763.1	0.401457	1.5931e-23	postive		TET2	CRYZL2P-SEC16B	0.603057	7.73714e-58	postive
RBM15	CRYZL2P-SEC16B	0.590376	6.33848e-55	postive		TET3	CRYZL2P-SEC16B	0.493213	2.45113e-36	postive
YTHDC2	CRYZL2P-SEC16B	0.411968	8.42122e-25	postive		NSUN3	AC067747.1	0.533239	2.87628e-43	postive
METTL14	AC067747.1	0.412603	7.02857e-25	postive		TET1	AC067747.1	0.644186	2.98604e-68	postive
RBM15	AC067747.1	0.412748	6.74273e-25	postive		TET2	AC067747.1	0.544024	2.67867e-45	postive
YTHDC2	AC067747.1	0.407059	3.36851e-24	postive		NSUN3	GAS8-AS1	0.478952	4.41616e-34	postive
FMR1	AC067747.1	0.452653	3.43785e-30	postive		TET1	GAS8-AS1	0.572384	5.25702e-51	postive
RBM15	GAS8-AS1	0.639485	5.57342e-67	postive		TET2	GAS8-AS1	0.692208	1.22334e-82	postive
YTHDC2	GAS8-AS1	0.413653	5.20609e-25	postive		TET3	GAS8-AS1	0.457649	6.65054e-31	postive
RBM15	AC010327.5	0.450131	7.79955e-30	postive		NSUN3	AC010327.5	0.431391	2.77801e-27	postive
METTL14	AC025165.5	0.456368	1.01608e-30	postive		TET1	AC010327.5	0.478329	5.51023e-34	postive
RBM15	AC025165.5	0.492356	3.3725e-36	postive		TET2	AC010327.5	0.511444	2.22063e-39	postive
YTHDC2	AC025165.5	0.477129	8.43075e-34	postive		NSUN3	AC025165.5	0.539993	1.56891e-44	postive
FMR1	AC025165.5	0.53037	9.7002e-43	postive		NSUN6	AC025165.5	0.440631	1.60504e-28	postive
RBM15	AL031005.1	0.706266	2.11276e-87	postive		TET1	AC025165.5	0.581137	6.99397e-53	postive
YTHDC2	AL031005.1	0.436118	6.53133e-28	postive		TET2	AC025165.5	0.553739	3.4214e-47	postive
FMR1	AL031005.1	0.40176	1.46572e-23	postive		NSUN3	AL031005.1	0.544615	2.06269e-45	postive
METTL14	LINC00578	0.422106	4.46938e-26	postive		TET1	AL031005.1	0.584241	1.46503e-53	postive
RBM15	LINC00578	0.445832	3.10154e-29	postive		TET2	AL031005.1	0.802891	6.11507e-130	postive
YTHDF3	LINC00578	0.430217	3.96668e-27	postive		TET3	AL031005.1	0.440528	1.65764e-28	postive
FMR1	LINC00578	0.401463	1.59033e-23	postive		NSUN3	LINC00578	0.512644	1.3792e-39	postive
FTO	LINC00578	0.511981	1.79481e-39	postive		TET1	LINC00578	0.686522	8.64589e-81	postive
RBM15	AC027277.2	0.695442	1.03811e-83	postive		TET2	LINC00578	0.655815	1.70872e-71	postive
YTHDC2	AC027277.2	0.412303	7.65646e-25	postive		NSUN3	AC027277.2	0.498201	3.75738e-37	postive
FMR1	AC027277.2	0.433215	1.59363e-27	postive		TET1	AC027277.2	0.454166	2.09686e-30	postive
METTL14	PSMD6-AS2	0.525174	8.51976e-42	postive		TET2	AC027277.2	0.659972	1.09191e-72	postive
RBM15	PSMD6-AS2	0.778371	3.93181e-117	postive		NSUN3	PSMD6-AS2	0.707321	9.03105e-88	postive
YTHDC2	PSMD6-AS2	0.564826	1.97595e-49	postive		NSUN6	PSMD6-AS2	0.418048	1.46518e-25	postive
YTHDF3	PSMD6-AS2	0.44535	3.6158e-29	postive		TET1	PSMD6-AS2	0.721522	6.68944e-93	postive
FMR1	PSMD6-AS2	0.576026	8.8511e-52	postive		TET2	PSMD6-AS2	0.856814	8.11915e-166	postive
METTL14	AP001429.1	0.55215	7.05069e-47	postive		TET3	PSMD6-AS2	0.534374	1.77187e-43	postive
WTAP	AP001429.1	0.41186	8.68535e-25	postive		NSUN3	AP001429.1	0.738785	1.38341e-99	postive
RBM15	AP001429.1	0.64064	2.72858e-67	postive		TET1	AP001429.1	0.822742	1.03093e-141	postive
YTHDC2	AP001429.1	0.557369	6.46771e-48	postive		TET2	AP001429.1	0.778288	4.31773e-117	postive
YTHDF3	AP001429.1	0.501523	1.05953e-37	postive		TET3	AP001429.1	0.446885	2.21576e-29	postive
FMR1	AP001429.1	0.620743	3.98428e-62	postive		NSUN3	AC016722.2	0.548152	4.27479e-46	postive
RBM15	AC016722.2	0.708091	4.84906e-88	postive		NSUN6	AC016722.2	0.420495	7.17481e-26	postive
YTHDC2	AC016722.2	0.505887	1.96574e-38	postive		TET1	AC016722.2	0.605419	2.14465e-58	postive
FMR1	AC016722.2	0.415753	2.84752e-25	postive		TET2	AC016722.2	0.79309	1.301e-124	postive
METTL14	AC103858.1	0.480079	2.95538e-34	postive		TET3	AC016722.2	0.600307	3.40124e-57	postive
RBM15	AC103858.1	0.421172	5.88281e-26	postive		NSUN3	AC103858.1	0.502479	7.3405e-38	postive
YTHDC2	AC103858.1	0.427144	1.0007e-26	postive		TET1	AC103858.1	0.447651	1.73328e-29	postive
FMR1	AC103858.1	0.400828	1.89338e-23	postive		TET2	AC103858.1	0.491137	5.30137e-36	postive
RBM15	AC010530.1	0.576448	7.19137e-52	postive		NSUN3	AC010530.1	0.537463	4.70003e-44	postive
YTHDC2	AC010530.1	0.454842	1.67955e-30	postive		TET1	AC010530.1	0.556987	7.71302e-48	postive
FMR1	AC010530.1	0.463913	8.15823e-32	postive		TET2	AC010530.1	0.603573	5.85094e-58	postive
METTL3	AC010761.1	0.432137	2.21454e-27	postive		TET3	AC010530.1	0.521038	4.67512e-41	postive
RBM15	AC010761.1	0.647268	4.26052e-69	postive		NSUN3	AC010761.1	0.403698	8.58572e-24	postive
YTHDC2	AC010761.1	0.46258	1.27965e-31	postive		NSUN6	AC010761.1	0.436375	6.03452e-28	postive
FMR1	AC010761.1	0.405642	5.00424e-24	postive		TET2	AC010761.1	0.558481	3.8648e-48	postive
FMR1	AL050309.1	0.444412	4.87096e-29	postive		TET3	AC010761.1	0.471691	5.66799e-33	postive
RBM15	AC124283.2	0.404442	6.9872e-24	postive		TET3	AC124283.2	0.40181	1.44591e-23	postive
METTL14	AP002026.1	0.544591	2.08503e-45	postive		NSUN3	AP002026.1	0.633606	2.01791e-65	postive
RBM15	AP002026.1	0.55638	1.02032e-47	postive		NSUN6	AP002026.1	0.440544	1.64939e-28	postive
YTHDC2	AP002026.1	0.505538	2.25115e-38	postive		TET1	AP002026.1	0.635433	6.67193e-66	postive
YTHDF3	AP002026.1	0.500495	1.56999e-37	postive		TET2	AP002026.1	0.672864	1.62217e-76	postive
FMR1	AP002026.1	0.544852	1.85708e-45	postive		TET3	AP002026.1	0.435452	8.02064e-28	postive
RBM15	AC025857.2	0.440374	1.73964e-28	postive		NSUN3	AC025857.2	0.439996	1.95812e-28	postive
METTL14	MRPS30-DT	0.508131	8.18636e-39	postive		TET1	AC025857.2	0.57863	2.44206e-52	postive
RBM15	MRPS30-DT	0.498643	3.17736e-37	postive		TET2	AC025857.2	0.700777	1.65073e-85	postive
YTHDC2	MRPS30-DT	0.505601	2.19661e-38	postive		TET1	LINC01967	0.412288	7.68801e-25	postive
YTHDF3	MRPS30-DT	0.426871	1.08605e-26	postive		NSUN3	MRPS30-DT	0.605691	1.84925e-58	postive
FMR1	MRPS30-DT	0.504468	3.40841e-38	postive		TET1	MRPS30-DT	0.606455	1.21821e-58	postive
RBM15	AC013472.2	0.50194	9.02673e-38	postive		TET2	MRPS30-DT	0.608782	3.38902e-59	postive
RBM15	ZFHX2-AS1	0.561417	9.84391e-49	postive		TET1	AC013472.2	0.418229	1.39023e-25	postive
YTHDC2	ZFHX2-AS1	0.416995	1.98889e-25	postive		TET2	AC013472.2	0.606176	1.4189e-58	postive
METTL14	EBLN3P	0.64071	2.61238e-67	postive		NSUN3	ZFHX2-AS1	0.452504	3.60991e-30	postive
WTAP	EBLN3P	0.453137	2.93561e-30	postive		NSUN6	ZFHX2-AS1	0.411156	1.06087e-24	postive
RBM15	EBLN3P	0.528004	2.62154e-42	postive		TET1	ZFHX2-AS1	0.564234	2.61479e-49	postive
YTHDC1	EBLN3P	0.462394	1.36235e-31	postive		TET2	ZFHX2-AS1	0.671183	5.2504e-76	postive
YTHDC2	EBLN3P	0.605463	2.09387e-58	postive		TET3	ZFHX2-AS1	0.532114	4.63853e-43	postive
YTHDF3	EBLN3P	0.58371	1.91613e-53	postive		NSUN3	EBLN3P	0.725522	2.0999e-94	postive
FMR1	EBLN3P	0.60119	2.11686e-57	postive		NSUN5	EBLN3P	-0.41224	7.79528e-25	negative
FTO	EBLN3P	0.443948	5.64285e-29	postive		NSUN6	EBLN3P	0.508458	7.20208e-39	postive
METTL14	AL354892.3	0.406426	4.02032e-24	postive		TET1	EBLN3P	0.524556	1.10012e-41	postive
WTAP	AL354892.3	0.432227	2.15455e-27	postive		TET2	EBLN3P	0.585066	9.64018e-54	postive
RBM15	AL354892.3	0.547738	5.14416e-46	postive		TET3	EBLN3P	0.488583	1.35931e-35	postive
YTHDC2	AL354892.3	0.495018	1.24802e-36	postive		ALYREF	EBLN3P	-0.402056	1.35125e-23	negative
YTHDF3	AL354892.3	0.430593	3.53993e-27	postive		NSUN3	AL354892.3	0.625133	3.11117e-63	postive
FMR1	AL354892.3	0.551356	1.01055e-46	postive		NSUN6	AL354892.3	0.462943	1.13229e-31	postive
METTL14	ITGB5-AS1	0.403308	9.56499e-24	postive		TET1	AL354892.3	0.627953	5.91963e-64	postive
WTAP	ITGB5-AS1	0.403874	8.17747e-24	postive		TET2	AL354892.3	0.629041	3.10562e-64	postive
RBM15	ITGB5-AS1	0.634914	9.14539e-66	postive		TET3	AL354892.3	0.495964	8.74721e-37	postive
YTHDC2	ITGB5-AS1	0.49135	4.89851e-36	postive		NSUN3	ITGB5-AS1	0.621844	2.11028e-62	postive
YTHDF3	ITGB5-AS1	0.443082	7.42269e-29	postive		TET1	ITGB5-AS1	0.685639	1.661e-80	postive
FMR1	ITGB5-AS1	0.485852	3.68819e-35	postive		TET2	ITGB5-AS1	0.762788	8.1553e-110	postive
RBM15	AC097381.3	0.455901	1.18521e-30	postive		TET3	ITGB5-AS1	0.419677	9.11479e-26	postive
RBM15	AC016586.1	0.729774	4.95054e-96	postive		TET2	AC097381.3	0.442326	9.42242e-29	postive
YTHDC2	AC016586.1	0.423495	2.96594e-26	postive		NSUN3	AC016586.1	0.443987	5.57372e-29	postive
METTL14	MRPS9-AS1	0.456258	1.05362e-30	postive		TET2	AC016586.1	0.581337	6.32752e-53	postive
RBM15	MRPS9-AS1	0.569648	1.97497e-50	postive		TET3	AC016586.1	0.414197	4.45474e-25	postive
YTHDC2	MRPS9-AS1	0.523528	1.6823e-41	postive		NSUN3	MRPS9-AS1	0.532926	3.28509e-43	postive
YTHDF3	MRPS9-AS1	0.428647	6.37118e-27	postive		NSUN6	MRPS9-AS1	0.424977	1.91071e-26	postive
FMR1	MRPS9-AS1	0.446365	2.61643e-29	postive		TET1	MRPS9-AS1	0.528886	1.81137e-42	postive
RBM15	AC012615.4	0.559221	2.74143e-48	postive		TET2	MRPS9-AS1	0.620685	4.12067e-62	postive
YTHDC2	AC012615.4	0.409614	1.64178e-24	postive		TET3	MRPS9-AS1	0.444529	4.69347e-29	postive
RBM15	AL035416.1	0.472921	3.69431e-33	postive		TET2	AC012615.4	0.45842	5.14962e-31	postive
YTHDC2	AL035416.1	0.449397	9.8837e-30	postive		TET3	AC012615.4	0.554846	2.06352e-47	postive
YTHDF3	AL035416.1	0.512448	1.491e-39	postive		NSUN3	AL035416.1	0.602592	9.94732e-58	postive
FMR1	AL035416.1	0.599987	4.03636e-57	postive		TET1	AL035416.1	0.422001	4.60961e-26	postive
METTL14	AC010300.1	0.473859	2.66257e-33	postive		NSUN3	AC010300.1	0.680186	8.87821e-79	postive
RBM15	AC010300.1	0.582318	3.86586e-53	postive		NSUN6	AC010300.1	0.422025	4.57807e-26	postive
YTHDC2	AC010300.1	0.462743	1.21105e-31	postive		TET1	AC010300.1	0.751856	5.19984e-105	postive
FMR1	AC010300.1	0.555314	1.66528e-47	postive		TET2	AC010300.1	0.694425	2.26355e-83	postive
METTL14	GLYCTK-AS1	0.512582	1.41381e-39	postive		TET3	AC010300.1	0.49217	3.61354e-36	postive
RBM15	GLYCTK-AS1	0.789918	5.98386e-123	postive		NSUN3	GLYCTK-AS1	0.71912	5.19532e-92	postive
YTHDC2	GLYCTK-AS1	0.578205	3.0169e-52	postive		NSUN6	GLYCTK-AS1	0.429967	4.27784e-27	postive
YTHDF3	GLYCTK-AS1	0.478667	4.88769e-34	postive		TET1	GLYCTK-AS1	0.661499	3.93231e-73	postive
FMR1	GLYCTK-AS1	0.59039	6.29258e-55	postive		TET2	GLYCTK-AS1	0.797533	5.43506e-127	postive
METTL14	AL391834.1	0.551327	1.02381e-46	postive		TET3	GLYCTK-AS1	0.506713	1.42471e-38	postive
WTAP	AL391834.1	0.482	1.4852e-34	postive		NSUN3	AL391834.1	0.736576	1.06135e-98	postive
RBM15	AL391834.1	0.563822	3.17728e-49	postive		NSUN6	AL391834.1	0.491836	4.09112e-36	postive
YTHDC2	AL391834.1	0.602951	8.19504e-58	postive		TET1	AL391834.1	0.678714	2.55912e-78	postive
YTHDF3	AL391834.1	0.567335	5.99075e-50	postive		TET2	AL391834.1	0.652665	1.33397e-70	postive
FMR1	AL391834.1	0.643279	5.27352e-68	postive		TET3	AL391834.1	0.439525	2.2686e-28	postive
METTL14	AC132192.1	0.495936	8.83976e-37	postive		TET1	AC233280.1	0.408249	2.41181e-24	postive
RBM15	AC132192.1	0.70829	4.12797e-88	postive		NSUN3	AC132192.1	0.689965	6.63972e-82	postive
YTHDC2	AC132192.1	0.568056	4.2442e-50	postive		TET1	AC132192.1	0.666376	1.4476e-74	postive
YTHDF3	AC132192.1	0.462509	1.31072e-31	postive		TET2	AC132192.1	0.812117	3.08405e-135	postive
FMR1	AC132192.1	0.549195	2.67782e-46	postive		TET3	AC132192.1	0.466192	3.76048e-32	postive
METTL14	AC068790.5	0.518143	1.51854e-40	postive		NSUN3	AC068790.5	0.715578	1.02607e-90	postive
RBM15	AC068790.5	0.736484	1.15469e-98	postive		NSUN6	AC068790.5	0.483313	9.25661e-35	postive
YTHDC2	AC068790.5	0.560701	1.37557e-48	postive		TET1	AC068790.5	0.755636	1.21165e-106	postive
YTHDF3	AC068790.5	0.435013	9.18091e-28	postive		TET2	AC068790.5	0.739267	8.84183e-100	postive
FMR1	AC068790.5	0.605903	1.64667e-58	postive		TET3	AC068790.5	0.516024	3.57018e-40	postive
RBM15	AC018413.1	0.478276	5.61441e-34	postive		TET2	AC018413.1	0.571891	6.67986e-51	postive
METTL3	AP002807.1	0.402186	1.30366e-23	postive		NSUN3	AC009054.2	0.561859	8.00174e-49	postive
METTL14	AC009054.2	0.431038	3.09323e-27	postive		TET1	AC009054.2	0.635485	6.46368e-66	postive
RBM15	AC009054.2	0.533837	2.22917e-43	postive		TET2	AC009054.2	0.679933	1.06496e-78	postive
FMR1	AC009054.2	0.441941	1.06363e-28	postive		NSUN3	AC008114.1	0.682537	1.61401e-79	postive
METTL14	AC008114.1	0.499127	2.64417e-37	postive		TET1	AC008114.1	0.514448	6.71608e-40	postive
RBM15	AC008114.1	0.726212	1.14822e-94	postive		TET2	AC008114.1	0.662717	1.73383e-73	postive
YTHDC2	AC008114.1	0.576559	6.80626e-52	postive		NSUN6	ZEB1-AS1	0.405391	5.36678e-24	postive
YTHDF3	AC008114.1	0.527417	3.35041e-42	postive		TET1	ZEB1-AS1	0.514946	5.50282e-40	postive
FMR1	AC008114.1	0.597481	1.53355e-56	postive		NSUN3	AC010976.1	0.713354	6.52245e-90	postive
METTL14	AC010976.1	0.510081	3.8054e-39	postive		NSUN6	AC010976.1	0.452238	3.9363e-30	postive
RBM15	AC010976.1	0.752504	2.74423e-105	postive		TET1	AC010976.1	0.775039	1.61607e-115	postive
YTHDC2	AC010976.1	0.568799	2.97176e-50	postive		TET2	AC010976.1	0.863254	4.44948e-171	postive
YTHDF3	AC010976.1	0.475823	1.33611e-33	postive		TET3	AC010976.1	0.553829	3.28441e-47	postive
FMR1	AC010976.1	0.574994	1.46964e-51	postive		TET2	MIRLET7BHG	0.517664	1.84323e-40	postive
RBM15	MIRLET7BHG	0.58892	1.34391e-54	postive		NSUN6	LINC00653	0.415511	3.05324e-25	postive
RBM15	AC018552.3	0.76531	5.83787e-111	postive		NSUN3	AC018552.3	0.561234	1.07242e-48	postive
YTHDC2	AC018552.3	0.453671	2.46578e-30	postive		TET1	AC018552.3	0.506309	1.66778e-38	postive
FMR1	AC018552.3	0.479411	3.75044e-34	postive		TET2	AC018552.3	0.708993	2.33378e-88	postive
FMR1	AC232271.1	0.503416	5.11691e-38	postive		TET3	AC018552.3	0.435758	7.30025e-28	postive
METTL14	LINC02614	0.466942	2.91066e-32	postive		NSUN6	AC232271.1	0.460255	2.7928e-31	postive
RBM15	LINC02614	0.666016	1.85133e-74	postive		TET1	AC232271.1	0.406024	4.4984e-24	postive
YTHDC2	LINC02614	0.512539	1.43787e-39	postive		TET3	AC232271.1	0.535896	9.23146e-44	postive
YTHDF3	LINC02614	0.461116	2.09337e-31	postive		NSUN3	LINC02614	0.677799	4.92984e-78	postive
FMR1	LINC02614	0.558644	3.58392e-48	postive		NSUN6	LINC02614	0.489558	9.49717e-36	postive
RBM15	AL021707.2	0.560568	1.46379e-48	postive		TET1	LINC02614	0.728044	2.29294e-95	postive
YTHDC2	AL021707.2	0.445423	3.53221e-29	postive		TET2	LINC02614	0.717546	1.96613e-91	postive
FMR1	AL021707.2	0.40334	9.48123e-24	postive		TET3	LINC02614	0.523862	1.46537e-41	postive
RBM15	AL451042.1	0.529969	1.14881e-42	postive		NSUN3	AL021707.2	0.460786	2.3384e-31	postive
RBM15	AC010149.1	0.517609	1.88416e-40	postive		NSUN6	AL021707.2	0.417473	1.73125e-25	postive
RBM15	AC005540.1	0.804577	6.90952e-131	postive		TET1	AL021707.2	0.497445	5.00343e-37	postive
YTHDC2	AC005540.1	0.463337	9.91038e-32	postive		TET2	AL021707.2	0.611223	8.75424e-60	postive
FMR1	AC005540.1	0.41974	8.9485e-26	postive		TET3	AL021707.2	0.518934	1.10182e-40	postive
IGFBP3	AL139393.3	0.603534	5.97739e-58	postive		NSUN3	AL451042.1	0.453242	2.83688e-30	postive
RBM15	AC093110.1	0.492996	2.65754e-36	postive		TET2	AL451042.1	0.557871	5.12739e-48	postive
RBM15	AC003101.2	0.461131	2.08279e-31	postive		TET3	AL451042.1	0.431168	2.97355e-27	postive
METTL14	AC009996.1	0.456533	9.62196e-31	postive		NSUN3	AC010149.1	0.408469	2.26722e-24	postive
RBM15	AC009996.1	0.637791	1.58081e-66	postive		TET1	AC010149.1	0.497026	5.86179e-37	postive
YTHDC2	AC009996.1	0.507912	8.91937e-39	postive		TET2	AC010149.1	0.547201	6.5381e-46	postive
FMR1	AC009996.1	0.465265	5.15674e-32	postive		NSUN3	AC005540.1	0.548227	4.13345e-46	postive
METTL14	AC108463.3	0.470547	8.425e-33	postive		TET1	AC005540.1	0.554954	1.96388e-47	postive
RBM15	AC108463.3	0.640565	2.85906e-67	postive		TET2	AC005540.1	0.735588	2.62004e-98	postive
YTHDC2	AC108463.3	0.498082	3.93059e-37	postive		TET3	AC005540.1	0.469488	1.21471e-32	postive
YTHDF3	AC108463.3	0.433745	1.35489e-27	postive		DNMT3A	LINC00865	0.407338	3.11519e-24	postive
FMR1	AC108463.3	0.522014	3.13505e-41	postive		TET1	AL358472.3	0.426978	1.05164e-26	postive
METTL14	AL606834.2	0.505921	1.93998e-38	postive		TET1	AC093110.1	0.462087	1.51081e-31	postive
RBM15	AL606834.2	0.581319	6.38537e-53	postive		TET2	AC093110.1	0.691067	2.89649e-82	postive
YTHDC2	AL606834.2	0.538394	3.14205e-44	postive		TET3	AC093110.1	0.488485	1.40925e-35	postive
YTHDF3	AL606834.2	0.400357	2.15422e-23	postive		NSUN3	AC009996.1	0.579969	1.25437e-52	postive
FMR1	AL606834.2	0.522299	2.78885e-41	postive		TET1	AC009996.1	0.722541	2.78636e-93	postive
RBM15	AC010973.1	0.606686	1.073e-58	postive		TET2	AC009996.1	0.831268	3.12452e-147	postive
YTHDC2	AC010973.1	0.444515	4.71502e-29	postive		TET3	AC009996.1	0.506591	1.49456e-38	postive
RBM15	AC124312.3	0.591714	3.16657e-55	postive		NSUN3	AC108463.3	0.663953	7.52665e-74	postive
YTHDF3	AC124312.3	0.405652	4.98996e-24	postive		TET1	AC108463.3	0.831047	4.38278e-147	postive
METTL14	AC244093.5	0.474272	2.30397e-33	postive		TET2	AC108463.3	0.841467	2.96304e-154	postive
RBM15	AC244093.5	0.746282	1.17558e-102	postive		TET3	AC108463.3	0.468031	2.00504e-32	postive
YTHDC2	AC244093.5	0.543709	3.07799e-45	postive		NSUN3	AL606834.2	0.597602	1.438e-56	postive
YTHDF3	AC244093.5	0.471588	5.87314e-33	postive		TET1	AL606834.2	0.670422	8.91567e-76	postive
FMR1	AC244093.5	0.54933	2.51964e-46	postive		TET2	AL606834.2	0.776459	3.34245e-116	postive
RBM15	AC021739.3	0.626255	1.61084e-63	postive		TET3	AL606834.2	0.429968	4.27671e-27	postive
METTL14	AC090948.2	0.544151	2.53165e-45	postive		TET1	AC245100.7	0.545965	1.13341e-45	postive
RBM15	AC090948.2	0.684539	3.73148e-80	postive		TET2	AC245100.7	0.575973	9.08333e-52	postive
YTHDC2	AC090948.2	0.544367	2.30181e-45	postive		NSUN5	KMT2E-AS1	0.40531	5.48932e-24	postive
YTHDF3	AC090948.2	0.436629	5.57848e-28	postive		TET1	AC010973.1	0.402478	1.20275e-23	postive
FMR1	AC090948.2	0.488698	1.30301e-35	postive		TET2	AC010973.1	0.682202	2.05979e-79	postive
FTO	AC090948.2	0.449618	9.20455e-30	postive		TET3	AC010973.1	0.528411	2.20995e-42	postive
METTL14	AC100821.2	0.518368	1.38623e-40	postive		NSUN3	AC124312.3	0.483158	9.79029e-35	postive
WTAP	AC100821.2	0.424375	2.28493e-26	postive		TET1	AC124312.3	0.529449	1.42996e-42	postive
RBM15	AC100821.2	0.682648	1.48872e-79	postive		TET2	AC124312.3	0.473107	3.46224e-33	postive
YTHDC2	AC100821.2	0.577459	4.36481e-52	postive		NSUN3	AC244093.5	0.640021	4.00294e-67	postive
YTHDF3	AC100821.2	0.59077	5.16941e-55	postive		TET1	AC244093.5	0.635174	7.80638e-66	postive
FMR1	AC100821.2	0.657521	5.55411e-72	postive		TET2	AC244093.5	0.788612	2.83775e-122	postive
RBM15	AL157395.1	0.561377	1.00307e-48	postive		TET3	AC244093.5	0.500864	1.36332e-37	postive
METTL14	AC008906.1	0.545309	1.51709e-45	postive		TET2	AC021739.3	0.638997	7.5298e-67	postive
RBM15	AC008906.1	0.73404	1.07236e-97	postive		NSUN3	AC090948.2	0.622376	1.55061e-62	postive
YTHDC2	AC008906.1	0.658306	3.30595e-72	postive		TET1	AC090948.2	0.764738	1.06488e-110	postive
YTHDF3	AC008906.1	0.447782	1.66186e-29	postive		TET2	AC090948.2	0.841419	3.21036e-154	postive
FMR1	AC008906.1	0.568964	2.74545e-50	postive		TET3	AC090948.2	0.523251	1.88517e-41	postive
METTL14	AC012557.1	0.553676	3.52199e-47	postive		NSUN3	AC100821.2	0.764196	1.87834e-110	postive
RBM15	AC012557.1	0.736176	1.53014e-98	postive		NSUN6	AC100821.2	0.448819	1.19077e-29	postive
YTHDC2	AC012557.1	0.581583	5.59262e-53	postive		TET1	AC100821.2	0.737968	2.94676e-99	postive
YTHDF3	AC012557.1	0.517989	1.61586e-40	postive		TET2	AC100821.2	0.737563	4.28166e-99	postive
FMR1	AC012557.1	0.624086	5.73735e-63	postive		TET3	AC100821.2	0.446636	2.39935e-29	postive
RBM15	AC090510.2	0.633153	2.65286e-65	postive		NSUN3	AL157395.1	0.47721	8.19261e-34	postive
YTHDC2	AC090510.2	0.447678	1.71852e-29	postive		TET1	AL157395.1	0.558964	3.08989e-48	postive
FMR1	AC090510.2	0.432829	1.79301e-27	postive		TET2	AL157395.1	0.673303	1.19184e-76	postive
METTL14	AC120053.1	0.445994	2.94501e-29	postive		NSUN3	AC008906.1	0.715301	1.29303e-90	postive
ZC3H13	AC120053.1	0.404127	7.62412e-24	postive		NSUN6	AC008906.1	0.435685	7.46587e-28	postive
RBM15	AC120053.1	0.47955	3.56865e-34	postive		TET1	AC008906.1	0.603142	7.39062e-58	postive
YTHDC1	AC120053.1	0.43298	1.71242e-27	postive		TET2	AC008906.1	0.773491	8.88552e-115	postive
YTHDC2	AC120053.1	0.413896	4.85616e-25	postive		TET3	AC008906.1	0.528782	1.8918e-42	postive
YTHDF3	AC120053.1	0.476678	9.88527e-34	postive		NSUN3	AC012557.1	0.760154	1.23821e-108	postive
FMR1	AC120053.1	0.534564	1.63398e-43	postive		NSUN6	AC012557.1	0.45119	5.5331e-30	postive
RBM15	AC083900.1	0.48054	2.50667e-34	postive		TET1	AC012557.1	0.754296	4.62998e-106	postive
YTHDF3	AC083900.1	0.436742	5.3861e-28	postive		TET2	AC012557.1	0.78616	5.1295e-121	postive
FMR1	AC083900.1	0.494719	1.39601e-36	postive		TET3	AC012557.1	0.495887	9.00478e-37	postive
RBM15	AL355483.2	0.678838	2.34124e-78	postive		NSUN3	AC090510.2	0.512	1.78142e-39	postive
YTHDC2	AL355483.2	0.401175	1.72121e-23	postive		TET1	AC090510.2	0.588182	1.96332e-54	postive
RBM15	AL353807.2	0.430258	3.91822e-27	postive		TET2	AC090510.2	0.73062	2.32918e-96	postive
RBM15	AL139383.1	0.431221	2.9253e-27	postive		TET3	AC090510.2	0.52109	4.57656e-41	postive
FMR1	AL139383.1	0.415283	3.25984e-25	postive		NSUN3	AC120053.1	0.565304	1.57582e-49	postive
RBM15	AC005479.2	0.464023	7.85927e-32	postive		NSUN6	AC120053.1	0.616014	5.9388e-61	postive
YTHDC2	AC005479.2	0.409089	1.90386e-24	postive		TET1	AC120053.1	0.575485	1.15498e-51	postive
FMR1	AC005479.2	0.474197	2.3651e-33	postive		TET2	AC120053.1	0.424769	2.03277e-26	postive
METTL14	AC107993.1	0.462026	1.54192e-31	postive		TET3	AC120053.1	0.476349	1.11027e-33	postive
RBM15	AC107993.1	0.63731	2.12307e-66	postive		NSUN3	AC083900.1	0.556591	9.25685e-48	postive
YTHDC2	AC107993.1	0.48403	7.1433e-35	postive		TET1	AC083900.1	0.544183	2.49679e-45	postive
YTHDF3	AC107993.1	0.43743	4.35307e-28	postive		TET2	AC083900.1	0.518186	1.49197e-40	postive
FMR1	AC107993.1	0.481882	1.54928e-34	postive		NSUN3	AL355483.2	0.46124	2.00785e-31	postive
METTL14	AL049780.1	0.473608	2.90668e-33	postive		TET2	AL355483.2	0.540188	1.44085e-44	postive
RBM15	AL049780.1	0.673435	1.08649e-76	postive		NSUN3	AL139383.1	0.596771	2.23322e-56	postive
YTHDC2	AL049780.1	0.526537	4.83499e-42	postive		NSUN6	AL139383.1	0.403062	1.02378e-23	postive
YTHDF3	AL049780.1	0.406158	4.33288e-24	postive		TET1	AL139383.1	0.654562	3.87971e-71	postive
FMR1	AL049780.1	0.490763	6.0871e-36	postive		TET2	AL139383.1	0.473419	3.10451e-33	postive
WTAP	PSPC1-AS2	0.425155	1.81205e-26	postive		TET1	AC019205.1	0.456778	8.8727e-31	postive
RBM15	PSPC1-AS2	0.506383	1.62024e-38	postive		TET2	AC019205.1	0.459153	4.03506e-31	postive
YTHDC2	PSPC1-AS2	0.455103	1.54127e-30	postive		NSUN3	AC005479.2	0.511206	2.43983e-39	postive
YTHDF3	PSPC1-AS2	0.408673	2.14077e-24	postive		TET1	AC005479.2	0.591717	3.16172e-55	postive
FMR1	PSPC1-AS2	0.500709	1.44674e-37	postive		TET2	AC005479.2	0.577046	5.35235e-52	postive
METTL14	AC015727.1	0.455569	1.32235e-30	postive		NSUN3	AC107993.1	0.632204	4.69533e-65	postive
RBM15	AC015727.1	0.554327	2.61687e-47	postive		NSUN6	AC107993.1	0.402198	1.29951e-23	postive
YTHDC2	AC015727.1	0.438425	3.19557e-28	postive		TET1	AC107993.1	0.792712	2.06028e-124	postive
FMR1	AC015727.1	0.427261	9.66109e-27	postive		TET2	AC107993.1	0.827742	6.51267e-145	postive
RBM15	AC004691.1	0.414323	4.29642e-25	postive		TET3	AC107993.1	0.47095	7.32848e-33	postive
FMR1	AC004691.1	0.405942	4.60203e-24	postive		NSUN3	AL049780.1	0.594125	8.99734e-56	postive
METTL14	ZNF346-IT1	0.535678	1.01378e-43	postive		NSUN6	AL049780.1	0.40456	6.76078e-24	postive
RBM15	ZNF346-IT1	0.653739	6.63779e-71	postive		TET1	AL049780.1	0.655158	2.62794e-71	postive
YTHDC2	ZNF346-IT1	0.569527	2.09422e-50	postive		TET2	AL049780.1	0.782635	3.07465e-119	postive
YTHDF3	ZNF346-IT1	0.473764	2.75254e-33	postive		TET3	AL049780.1	0.488653	1.32469e-35	postive
FMR1	ZNF346-IT1	0.574779	1.63289e-51	postive		TET3	AL031600.1	0.420976	6.2306e-26	postive
RBM15	AC087392.2	0.406421	4.02681e-24	postive		NSUN3	PSPC1-AS2	0.639652	5.028e-67	postive
METTL14	AC137770.1	0.409862	1.53081e-24	postive		NSUN6	PSPC1-AS2	0.46992	1.04642e-32	postive
RBM15	AC137770.1	0.51836	1.39039e-40	postive		TET1	PSPC1-AS2	0.705674	3.3972e-87	postive
YTHDC2	AC137770.1	0.447351	1.90861e-29	postive		TET2	PSPC1-AS2	0.615096	9.98111e-61	postive
YTHDF3	AC137770.1	0.426248	1.30842e-26	postive		TET3	PSPC1-AS2	0.435211	8.63952e-28	postive
FMR1	AC137770.1	0.530993	7.45653e-43	postive		TET1	AC011352.3	0.552495	6.02953e-47	postive
IGFBP3	LINC02861	0.403241	9.74384e-24	postive		TET2	AC011352.3	0.589852	8.31232e-55	postive
METTL14	ODF2-AS1	0.405832	4.74641e-24	postive		NSUN3	AC015727.1	0.550557	1.45002e-46	postive
RBM15	ODF2-AS1	0.573611	2.8923e-51	postive		TET1	AC015727.1	0.695876	7.43727e-84	postive
YTHDC2	ODF2-AS1	0.423131	3.3032e-26	postive		TET2	AC015727.1	0.758143	9.64596e-108	postive
FMR1	ODF2-AS1	0.510448	3.29192e-39	postive		TET3	AC015727.1	0.461225	2.01821e-31	postive
METTL14	AC008115.3	0.479756	3.31647e-34	postive		NSUN3	AC004691.1	0.486537	2.87375e-35	postive
RBM15	AC008115.3	0.674181	6.42704e-77	postive		TET1	AC004691.1	0.527001	3.98524e-42	postive
YTHDC2	AC008115.3	0.526995	3.99487e-42	postive		TET2	AC004691.1	0.556912	7.98364e-48	postive
YTHDF3	AC008115.3	0.401191	1.71404e-23	postive		NSUN3	ZNF346-IT1	0.678534	2.91234e-78	postive
FMR1	AC008115.3	0.576394	7.3848e-52	postive		TET1	ZNF346-IT1	0.754395	4.19392e-106	postive
METTL14	AC006017.1	0.501854	9.33262e-38	postive		TET2	ZNF346-IT1	0.789352	1.17642e-122	postive
RBM15	AC006017.1	0.702628	3.8378e-86	postive		TET3	ZNF346-IT1	0.491613	4.44329e-36	postive
YTHDC2	AC006017.1	0.571497	8.08465e-51	postive		TET1	AC087392.2	0.649847	8.21019e-70	postive
YTHDF3	AC006017.1	0.486905	2.51293e-35	postive		TET2	AC087392.2	0.747887	2.5046e-103	postive
FMR1	AC006017.1	0.6642	6.36405e-74	postive		NSUN3	AC137770.1	0.642556	8.28516e-68	postive
RBM15	AC087222.1	0.595154	5.24076e-56	postive		NSUN6	AC137770.1	0.496211	7.97105e-37	postive
YTHDC2	AC087222.1	0.431255	2.89519e-27	postive		TET1	AC137770.1	0.548042	4.48995e-46	postive
FMR1	AC087222.1	0.422195	4.35394e-26	postive		NSUN3	ODF2-AS1	0.549333	2.5168e-46	postive
RBM15	AL021707.4	0.447733	1.68853e-29	postive		TET1	ODF2-AS1	0.674316	5.84391e-77	postive
METTL14	AL513327.2	0.426144	1.34964e-26	postive		TET2	ODF2-AS1	0.725545	2.05822e-94	postive
RBM15	AL513327.2	0.709139	2.07153e-88	postive		TET3	ODF2-AS1	0.434858	9.63019e-28	postive
YTHDC2	AL513327.2	0.462088	1.51001e-31	postive		NSUN3	AC008115.3	0.615271	9.04185e-61	postive
FMR1	AL513327.2	0.454686	1.76807e-30	postive		NSUN6	AC008115.3	0.420903	6.36669e-26	postive
RBM15	AP001628.1	0.454209	2.06696e-30	postive		TET1	AC008115.3	0.638883	8.08186e-67	postive
METTL3	AL136295.7	0.45184	4.48023e-30	postive		TET2	AC008115.3	0.733877	1.24311e-97	postive
METTL14	AL121655.1	0.460207	2.83802e-31	postive		TET3	AC008115.3	0.52676	4.40694e-42	postive
RBM15	AL121655.1	0.576094	8.55828e-52	postive		NSUN3	AC006017.1	0.730902	1.81041e-96	postive
YTHDC2	AL121655.1	0.426893	1.07882e-26	postive		NSUN6	AC006017.1	0.471463	6.13522e-33	postive
YTHDF3	AL121655.1	0.409581	1.65747e-24	postive		TET1	AC006017.1	0.6731	1.37491e-76	postive
FMR1	AL121655.1	0.532575	3.81457e-43	postive		TET2	AC006017.1	0.686752	7.29031e-81	postive
RBM15	TPM1-AS	0.520807	5.13789e-41	postive		TET3	AC006017.1	0.482696	1.15637e-34	postive
YTHDC2	TPM1-AS	0.41478	3.7677e-25	postive		NSUN3	AC087222.1	0.471508	6.0398e-33	postive
FMR1	TPM1-AS	0.429302	5.23072e-27	postive		TET1	AC087222.1	0.578357	2.79673e-52	postive
RBM15	AC012186.2	0.491041	5.49255e-36	postive		TET2	AC087222.1	0.727166	4.97355e-95	postive
FMR1	AC012186.2	0.429159	5.46075e-27	postive		TET3	AC087222.1	0.500848	1.37149e-37	postive
METTL14	AC007114.2	0.472001	5.08816e-33	postive		TET2	AL021707.4	0.481674	1.66941e-34	postive
RBM15	AC007114.2	0.742426	4.60173e-101	postive		ALYREF	DANCR	0.405845	4.72919e-24	postive
YTHDC2	AC007114.2	0.550766	1.31953e-46	postive		NSUN3	AL513327.2	0.573816	2.61647e-51	postive
YTHDF3	AC007114.2	0.445421	3.53459e-29	postive		TET1	AL513327.2	0.689633	8.51859e-82	postive
FMR1	AC007114.2	0.559285	2.66165e-48	postive		TET2	AL513327.2	0.805765	1.46858e-131	postive
RBM15	U47924.1	0.608373	4.24622e-59	postive		TET3	AL513327.2	0.486935	2.48573e-35	postive
METTL14	GNG12-AS1	0.484458	6.11899e-35	postive		TET2	AP001628.1	0.403822	8.29649e-24	postive
RBM15	GNG12-AS1	0.724936	3.50107e-94	postive		TET2	AL136295.7	0.43989	2.02359e-28	postive
YTHDC2	GNG12-AS1	0.524172	1.28947e-41	postive		NSUN3	AL121655.1	0.581751	5.14077e-53	postive
YTHDF3	GNG12-AS1	0.485389	4.36535e-35	postive		NSUN6	AL121655.1	0.440999	1.43018e-28	postive
FMR1	GNG12-AS1	0.533796	2.26803e-43	postive		TET1	AL121655.1	0.588115	2.03182e-54	postive
FTO	GNG12-AS1	0.424473	2.21954e-26	postive		TET2	AL121655.1	0.611444	7.74063e-60	postive
VIRMA	AC064807.1	0.495081	1.21848e-36	postive		TET3	AL121655.1	0.431295	2.86093e-27	postive
METTL3	AC093484.4	0.411497	9.6297e-25	postive		NSUN3	TPM1-AS	0.520616	5.55494e-41	postive
METTL14	AC093484.4	0.446024	2.91723e-29	postive		TET1	TPM1-AS	0.677857	4.72964e-78	postive
RBM15	AC093484.4	0.694235	2.61549e-83	postive		TET2	TPM1-AS	0.757158	2.61762e-107	postive
YTHDC2	AC093484.4	0.567853	4.67739e-50	postive		NSUN3	AC012186.2	0.472812	3.83736e-33	postive
RBM15	MAP3K5-AS1	0.596877	2.11175e-56	postive		TET1	AC012186.2	0.512095	1.71559e-39	postive
YTHDC2	MAP3K5-AS1	0.400033	2.35371e-23	postive		TET2	AC012186.2	0.507155	1.19915e-38	postive
RBM15	AC005696.3	0.540175	1.44899e-44	postive		NSUN3	AC007114.2	0.667022	9.30039e-75	postive
ZC3H13	AL137244.1	0.409123	1.88572e-24	postive		NSUN6	AC007114.2	0.401715	1.4842e-23	postive
RBM15	AL137244.1	0.515091	5.19277e-40	postive		TET1	AC007114.2	0.589541	9.75934e-55	postive
FMR1	AL137244.1	0.506268	1.69486e-38	postive		TET2	AC007114.2	0.735867	2.03184e-98	postive
RBM15	AL356488.2	0.506193	1.74507e-38	postive		TET3	AC007114.2	0.531059	7.2522e-43	postive
METTL14	AC060766.7	0.449605	9.24308e-30	postive		NSUN3	GNG12-AS1	0.648592	1.83334e-69	postive
WTAP	AC060766.7	0.419041	1.09747e-25	postive		NSUN6	GNG12-AS1	0.432623	1.90932e-27	postive
RBM15	AC060766.7	0.413832	4.94568e-25	postive		TET1	GNG12-AS1	0.679543	1.41103e-78	postive
YTHDC2	AC060766.7	0.437414	4.37455e-28	postive		TET2	GNG12-AS1	0.808217	5.79824e-133	postive
YTHDF3	AC060766.7	0.427376	9.33458e-27	postive		TET3	GNG12-AS1	0.533908	2.16192e-43	postive
FMR1	AC060766.7	0.405489	5.22192e-24	postive		TET1	AC007278.1	0.565901	1.18668e-49	postive
FTO	AC060766.7	0.46695	2.90346e-32	postive		TET2	AC007278.1	0.659805	1.22046e-72	postive
RBM15	AC010525.1	0.504196	3.78572e-38	postive		TET1	RNF144A-AS1	0.45628	1.04604e-30	postive
RBM15	AF131215.4	0.479748	3.32633e-34	postive		TET2	RNF144A-AS1	0.501659	1.00569e-37	postive
METTL14	ADAMTS9-AS1	0.508857	6.15785e-39	postive		NSUN3	AC093484.4	0.592305	2.3288e-55	postive
RBM15	ADAMTS9-AS1	0.598298	9.93501e-57	postive		NSUN6	AC093484.4	0.475733	1.37946e-33	postive
YTHDC2	ADAMTS9-AS1	0.525381	7.81842e-42	postive		TET1	AC093484.4	0.486599	2.8094e-35	postive
YTHDF3	ADAMTS9-AS1	0.480274	2.75676e-34	postive		TET2	AC093484.4	0.654501	4.03807e-71	postive
FMR1	ADAMTS9-AS1	0.558704	3.48588e-48	postive		TET3	AC093484.4	0.424997	1.8995e-26	postive
FTO	ADAMTS9-AS1	0.437319	4.50531e-28	postive		NSUN3	MAP3K5-AS1	0.442311	9.4673e-29	postive
METTL14	LINC00630	0.559648	2.24799e-48	postive		TET1	MAP3K5-AS1	0.58545	7.93106e-54	postive
RBM15	LINC00630	0.777187	1.4842e-116	postive		TET2	MAP3K5-AS1	0.817644	1.49116e-138	postive
YTHDC2	LINC00630	0.576249	7.93181e-52	postive		TET3	MAP3K5-AS1	0.411831	8.75836e-25	postive
YTHDF3	LINC00630	0.582437	3.64187e-53	postive		TET2	TRG-AS1	0.469704	1.12757e-32	postive
FMR1	LINC00630	0.734751	5.62163e-98	postive		TET2	AC005696.3	0.459543	3.54223e-31	postive
FTO	LINC00630	0.412912	6.43443e-25	postive		NSUN3	AL137244.1	0.597507	1.51258e-56	postive
METTL3	SNHG20	0.402968	1.05083e-23	postive		NSUN6	AL137244.1	0.453082	2.98929e-30	postive
METTL3	AP006621.2	0.425152	1.81388e-26	postive		TET1	AL137244.1	0.671985	3.00095e-76	postive
RBM15	AP006621.2	0.525379	7.82333e-42	postive		TET2	AL137244.1	0.566931	7.26467e-50	postive
METTL14	PABPC4-AS1	0.52283	2.24238e-41	postive		TET3	AL137244.1	0.475663	1.41362e-33	postive
RBM15	PABPC4-AS1	0.755548	1.32401e-106	postive		NSUN3	AC060766.7	0.508297	7.67191e-39	postive
YTHDC2	PABPC4-AS1	0.607515	6.80838e-59	postive		TET1	AC060766.7	0.683523	7.85442e-80	postive
YTHDF3	PABPC4-AS1	0.531256	6.67359e-43	postive		TET2	AC060766.7	0.623544	7.86974e-63	postive
FMR1	PABPC4-AS1	0.624972	3.41849e-63	postive		TET2	AC010525.1	0.424763	2.03606e-26	postive
METTL14	AC005104.1	0.471974	5.13677e-33	postive		TET3	AC010525.1	0.401668	1.50337e-23	postive
RBM15	AC005104.1	0.642681	7.66606e-68	postive		NSUN3	AF131215.4	0.454194	2.07744e-30	postive
YTHDC2	AC005104.1	0.554013	3.01998e-47	postive		TET1	AF131215.4	0.518662	1.23026e-40	postive
YTHDF3	AC005104.1	0.445021	4.01537e-29	postive		TET2	AF131215.4	0.659688	1.31934e-72	postive
FMR1	AC005104.1	0.5347	1.54143e-43	postive		TET3	AF131215.4	0.407286	3.16113e-24	postive
METTL14	ACTA2-AS1	0.433725	1.36308e-27	postive		NSUN3	ADAMTS9-AS1	0.703876	1.42637e-86	postive
RBM15	ACTA2-AS1	0.509776	4.29037e-39	postive		TET1	ADAMTS9-AS1	0.838749	2.46098e-152	postive
YTHDC2	ACTA2-AS1	0.428981	5.76166e-27	postive		TET2	ADAMTS9-AS1	0.796635	1.66402e-126	postive
YTHDF3	ACTA2-AS1	0.425974	1.41969e-26	postive		TET3	ADAMTS9-AS1	0.452222	3.95691e-30	postive
FMR1	ACTA2-AS1	0.461437	1.87946e-31	postive		NSUN3	LINC00630	0.779504	1.09548e-117	postive
FTO	ACTA2-AS1	0.472546	4.20939e-33	postive		NSUN6	LINC00630	0.549944	1.9115e-46	postive
METTL14	HCG18	0.498512	3.33979e-37	postive		TET1	LINC00630	0.697905	1.55196e-84	postive
WTAP	HCG18	0.430048	4.17479e-27	postive		TET2	LINC00630	0.690811	3.51325e-82	postive
ZC3H13	HCG18	0.437711	3.9896e-28	postive		TET3	LINC00630	0.487644	1.91806e-35	postive
RBM15	HCG18	0.727863	2.69021e-95	postive		NSUN6	AP006621.2	0.421954	4.67395e-26	postive
YTHDC2	HCG18	0.567166	6.4933e-50	postive		TET2	AP006621.2	0.451696	4.69528e-30	postive
YTHDF3	HCG18	0.508044	8.4713e-39	postive		TET3	AP006621.2	0.445143	3.86254e-29	postive
FMR1	HCG18	0.601729	1.58416e-57	postive		NSUN3	PABPC4-AS1	0.725342	2.4577e-94	postive
FTO	HCG18	0.426794	1.11134e-26	postive		NSUN6	PABPC4-AS1	0.426664	1.15527e-26	postive
YTHDF1	AL118506.1	0.50981	4.23319e-39	postive		TET1	PABPC4-AS1	0.619984	6.16702e-62	postive
RBM15	AC104964.4	0.472058	4.98913e-33	postive		TET2	PABPC4-AS1	0.735636	2.50959e-98	postive
YTHDF3	AC104964.4	0.406779	3.64291e-24	postive		TET3	PABPC4-AS1	0.469732	1.11645e-32	postive
FMR1	AC104964.4	0.477544	7.27924e-34	postive		NSUN3	AC005104.1	0.6315	7.16263e-65	postive
METTL14	AL355916.2	0.431206	2.93937e-27	postive		NSUN6	AC005104.1	0.428973	5.77545e-27	postive
RBM15	AL355916.2	0.635247	7.46865e-66	postive		TET1	AC005104.1	0.717413	2.19904e-91	postive
YTHDC2	AL355916.2	0.494377	1.58635e-36	postive		TET2	AC005104.1	0.770278	2.92922e-113	postive
YTHDF3	AL355916.2	0.402628	1.1541e-23	postive		TET3	AC005104.1	0.553501	3.81493e-47	postive
FMR1	AL355916.2	0.439384	2.37004e-28	postive		NSUN3	ACTA2-AS1	0.533556	2.51264e-43	postive
METTL14	AC007622.2	0.511884	1.86483e-39	postive		TET1	ACTA2-AS1	0.727709	3.08341e-95	postive
RBM15	AC007622.2	0.751682	6.17066e-105	postive		TET2	ACTA2-AS1	0.682272	1.9572e-79	postive
YTHDC2	AC007622.2	0.59681	2.18863e-56	postive		TET3	ACTA2-AS1	0.412549	7.13642e-25	postive
YTHDF3	AC007622.2	0.449576	9.33066e-30	postive		NSUN3	HCG18	0.732197	5.66597e-97	postive
FMR1	AC007622.2	0.581999	4.53787e-53	postive		NSUN6	HCG18	0.567187	6.42823e-50	postive
METTL14	AC004908.2	0.542335	5.6327e-45	postive		TET1	HCG18	0.744582	5.97102e-102	postive
RBM15	AC004908.2	0.543888	2.84366e-45	postive		TET2	HCG18	0.747741	2.88477e-103	postive
YTHDC2	AC004908.2	0.562391	6.2328e-49	postive		TET3	HCG18	0.590816	5.04715e-55	postive
YTHDF3	AC004908.2	0.458259	5.43207e-31	postive		DNMT3B	AL118506.1	0.443838	5.84333e-29	postive
FMR1	AC004908.2	0.640154	3.68702e-67	postive		NSUN3	AC104964.4	0.613064	3.13007e-60	postive
METTL14	AL138820.1	0.490285	7.26347e-36	postive		NSUN6	AC104964.4	0.433686	1.3795e-27	postive
RBM15	AL138820.1	0.60971	2.02822e-59	postive		TET1	AC104964.4	0.639545	5.37162e-67	postive
YTHDC2	AL138820.1	0.525898	6.30741e-42	postive		TET2	AC104964.4	0.529422	1.44624e-42	postive
YTHDF3	AL138820.1	0.49679	6.40741e-37	postive		TET3	AC104964.4	0.418522	1.27666e-25	postive
FMR1	AL138820.1	0.633252	2.49885e-65	postive		NSUN3	AL355916.2	0.568675	3.15346e-50	postive
YTHDF1	MHENCR	0.423534	2.93163e-26	postive		TET1	AL355916.2	0.616524	4.4485e-61	postive
METTL14	AC073254.1	0.451246	5.43372e-30	postive		TET2	AL355916.2	0.812905	1.05519e-135	postive
RBM15	AC073254.1	0.454219	2.06058e-30	postive		TET3	AL355916.2	0.491428	4.75818e-36	postive
YTHDC2	AC073254.1	0.452224	3.95356e-30	postive		NSUN3	AC007622.2	0.698288	1.15217e-84	postive
YTHDF3	AC073254.1	0.452485	3.6321e-30	postive		TET1	AC007622.2	0.663549	9.89174e-74	postive
FMR1	AC073254.1	0.419557	9.44108e-26	postive		TET2	AC007622.2	0.834574	1.86615e-149	postive
METTL14	AC073529.1	0.489175	1.09339e-35	postive		TET3	AC007622.2	0.531561	5.86374e-43	postive
RBM15	AC073529.1	0.664645	4.70643e-74	postive		NSUN3	AC004908.2	0.708224	4.35559e-88	postive
YTHDC2	AC073529.1	0.494537	1.49441e-36	postive		NSUN6	AC004908.2	0.487123	2.32066e-35	postive
YTHDF3	AC073529.1	0.463358	9.8423e-32	postive		TET1	AC004908.2	0.753819	7.44819e-106	postive
FMR1	AC073529.1	0.6834	8.59529e-80	postive		TET2	AC004908.2	0.672392	2.25744e-76	postive
RBM15	DCUN1D2-AS	0.712234	1.64543e-89	postive		TET3	AC004908.2	0.493103	2.55385e-36	postive
METTL14	ALKBH3-AS1	0.508319	7.60524e-39	postive		NSUN3	AL138820.1	0.780271	4.58782e-118	postive
RBM15	ALKBH3-AS1	0.672816	1.67734e-76	postive		NSUN6	AL138820.1	0.475387	1.55784e-33	postive
YTHDC2	ALKBH3-AS1	0.537341	4.95389e-44	postive		TET1	AL138820.1	0.763207	5.27358e-110	postive
YTHDF3	ALKBH3-AS1	0.485665	3.94839e-35	postive		TET2	AL138820.1	0.651738	2.4296e-70	postive
FMR1	ALKBH3-AS1	0.597747	1.33135e-56	postive		TET3	AL138820.1	0.446336	2.64024e-29	postive
METTL14	AC005072.1	0.46474	6.16242e-32	postive		NSUN5	MHENCR	0.456739	8.98884e-31	postive
RBM15	AC005072.1	0.712784	1.04551e-89	postive		NSUN3	AC073254.1	0.50111	1.24076e-37	postive
YTHDC2	AC005072.1	0.534907	1.41053e-43	postive		TET1	AC073254.1	0.403903	8.11259e-24	postive
YTHDF3	AC005072.1	0.445967	2.97053e-29	postive		TET2	AC073254.1	0.428796	6.09288e-27	postive
FMR1	AC005072.1	0.568432	3.54326e-50	postive		TET3	AC073254.1	0.509096	5.60606e-39	postive
RBM15	AL731571.1	0.660341	8.53711e-73	postive		NSUN3	AC073529.1	0.719902	2.67089e-92	postive
YTHDC2	AL731571.1	0.402456	1.21023e-23	postive		NSUN6	AC073529.1	0.494945	1.28248e-36	postive
METTL14	AL109614.1	0.516329	3.15749e-40	postive		TET1	AC073529.1	0.619142	9.99673e-62	postive
RBM15	AL109614.1	0.735056	4.25961e-98	postive		TET2	AC073529.1	0.548189	4.20398e-46	postive
YTHDC2	AL109614.1	0.595934	3.47636e-56	postive		TET3	AC073529.1	0.409043	1.92901e-24	postive
YTHDF3	AL109614.1	0.55367	3.53089e-47	postive		NSUN3	DCUN1D2-AS	0.488165	1.58447e-35	postive
FMR1	AL109614.1	0.645524	1.2862e-68	postive		NSUN6	DCUN1D2-AS	0.418902	1.14276e-25	postive
METTL14	AC104791.1	0.436901	5.12806e-28	postive		TET1	DCUN1D2-AS	0.477461	7.49622e-34	postive
RBM15	AC104791.1	0.677414	6.48796e-78	postive		TET2	DCUN1D2-AS	0.587009	3.58098e-54	postive
YTHDC2	AC104791.1	0.449712	8.92911e-30	postive		TET3	DCUN1D2-AS	0.490032	7.97323e-36	postive
YTHDF3	AC104791.1	0.433338	1.53485e-27	postive		NSUN3	ALKBH3-AS1	0.689123	1.24769e-81	postive
FMR1	AC104791.1	0.46518	5.30873e-32	postive		TET1	ALKBH3-AS1	0.745381	2.78572e-102	postive
RBM15	SYNJ2-IT1	0.621526	2.53614e-62	postive		TET2	ALKBH3-AS1	0.784646	3.00486e-120	postive
YTHDC2	SYNJ2-IT1	0.458227	5.48954e-31	postive		TET3	ALKBH3-AS1	0.461742	1.69665e-31	postive
FMR1	SYNJ2-IT1	0.455314	1.43796e-30	postive		NSUN3	AC005072.1	0.679521	1.43331e-78	postive
FMR1	AC005534.1	0.426669	1.15367e-26	postive		TET1	AC005072.1	0.719268	4.57864e-92	postive
RBM15	AC091153.2	0.495124	1.1994e-36	postive		TET2	AC005072.1	0.830741	6.9909e-147	postive
METTL14	AC004908.1	0.468091	1.96423e-32	postive		TET3	AC005072.1	0.461649	1.75051e-31	postive
RBM15	AC004908.1	0.554967	1.95232e-47	postive		TET2	AL731571.1	0.581422	6.06389e-53	postive
YTHDC2	AC004908.1	0.505322	2.44772e-38	postive		TET3	AL731571.1	0.564548	2.25393e-49	postive
FMR1	AC004908.1	0.494896	1.30639e-36	postive		NSUN3	AL109614.1	0.773069	1.41227e-114	postive
RBM15	ZNF32-AS1	0.413166	5.98357e-25	postive		NSUN6	AL109614.1	0.504078	3.96354e-38	postive
METTL3	AC010463.3	0.406065	4.44759e-24	postive		TET1	AL109614.1	0.70583	2.99722e-87	postive
METTL14	AC010463.3	0.40422	7.42942e-24	postive		TET2	AL109614.1	0.7214	7.42882e-93	postive
RBM15	AC010463.3	0.546372	9.46011e-46	postive		TET3	AL109614.1	0.534197	1.91161e-43	postive
YTHDC2	AC010463.3	0.404679	6.54187e-24	postive		TET2	LINC01876	0.488803	1.25389e-35	postive
YTHDF3	AC010463.3	0.431777	2.47045e-27	postive		TET1	LINC01914	0.507573	1.0184e-38	postive
RBM15	AL445490.1	0.425158	1.81047e-26	postive		TET2	LINC01914	0.501509	1.06511e-37	postive
METTL14	AL365295.1	0.415166	3.37143e-25	postive		NSUN3	AC104791.1	0.576466	7.12606e-52	postive
RBM15	AL365295.1	0.482113	1.4259e-34	postive		TET1	AC104791.1	0.652905	1.14153e-70	postive
METTL14	AC138956.1	0.496771	6.45417e-37	postive		TET2	AC104791.1	0.707099	1.08012e-87	postive
RBM15	AC138956.1	0.652415	1.56796e-70	postive		TET3	AC104791.1	0.44568	3.25517e-29	postive
YTHDC2	AC138956.1	0.56709	6.73506e-50	postive		NSUN3	SYNJ2-IT1	0.556488	9.7073e-48	postive
YTHDF3	AC138956.1	0.419566	9.41634e-26	postive		TET1	SYNJ2-IT1	0.618651	1.32414e-61	postive
FMR1	AC138956.1	0.564279	2.55977e-49	postive		TET2	SYNJ2-IT1	0.786531	3.31651e-121	postive
METTL14	AL121782.1	0.462552	1.2917e-31	postive		TET3	SYNJ2-IT1	0.44868	1.24539e-29	postive
RBM15	AL121782.1	0.549313	2.53902e-46	postive		NSUN3	AC005534.1	0.468501	1.70588e-32	postive
YTHDC2	AL121782.1	0.414602	3.96499e-25	postive		NSUN6	AC005534.1	0.436554	5.70944e-28	postive
YTHDF3	AL121782.1	0.405572	5.10246e-24	postive		NSUN3	AC091153.2	0.417491	1.72261e-25	postive
FMR1	AL121782.1	0.543464	3.42905e-45	postive		TET1	AC091153.2	0.539523	1.92443e-44	postive
RBM15	PEF1-AS1	0.513594	9.44839e-40	postive		TET2	AC091153.2	0.709755	1.25535e-88	postive
YTHDC2	PEF1-AS1	0.41242	7.40385e-25	postive		TET3	AC091153.2	0.414367	4.24175e-25	postive
RBM15	AC011899.3	0.466583	3.29113e-32	postive		NSUN3	AC004908.1	0.566144	1.05719e-49	postive
METTL14	AC010422.4	0.50909	5.62039e-39	postive		NSUN6	AC004908.1	0.41989	8.56505e-26	postive
WTAP	AC010422.4	0.41353	5.39188e-25	postive		TET1	AC004908.1	0.582657	3.26016e-53	postive
RBM15	AC010422.4	0.671537	4.10172e-76	postive		TET2	AC004908.1	0.688084	2.71028e-81	postive
YTHDC2	AC010422.4	0.552244	6.75793e-47	postive		TET3	AC004908.1	0.553695	3.49131e-47	postive
YTHDF3	AC010422.4	0.486983	2.44246e-35	postive		NSUN3	ZNF32-AS1	0.444508	4.7249e-29	postive
FMR1	AC010422.4	0.590661	5.46885e-55	postive		NSUN6	ZNF32-AS1	0.485935	3.57895e-35	postive
METTL14	AL110115.1	0.477747	6.77461e-34	postive		TET1	ZNF32-AS1	0.494227	1.67799e-36	postive
RBM15	AL110115.1	0.717162	2.71815e-91	postive		TET2	ZNF32-AS1	0.413498	5.44242e-25	postive
YTHDC2	AL110115.1	0.545607	1.32894e-45	postive		TET3	ZNF32-AS1	0.420112	8.02592e-26	postive
YTHDF3	AL110115.1	0.486545	2.86536e-35	postive		NSUN3	AC010463.3	0.456428	9.96176e-31	postive
FMR1	AL110115.1	0.557467	6.181e-48	postive		NSUN6	AC010463.3	0.454898	1.64891e-30	postive
RBM15	AC006449.2	0.587042	3.52182e-54	postive		TET1	AC010463.3	0.505223	2.54385e-38	postive
RBM15	AC021087.3	0.503464	5.02302e-38	postive		TET2	AC010463.3	0.563517	3.669e-49	postive
YTHDC2	AC021087.3	0.42655	1.19535e-26	postive		TET3	AC010463.3	0.458953	4.31198e-31	postive
METTL14	CCAT2	0.446689	2.35875e-29	postive		TET2	AL445490.1	0.504018	4.05574e-38	postive
RBM15	CCAT2	0.568062	4.23173e-50	postive		NSUN3	AL365295.1	0.475229	1.64663e-33	postive
YTHDC2	CCAT2	0.468933	1.47039e-32	postive		TET1	AL365295.1	0.592215	2.44009e-55	postive
YTHDF3	CCAT2	0.600468	3.11982e-57	postive		TET2	AL365295.1	0.574052	2.33093e-51	postive
FMR1	CCAT2	0.504103	3.92519e-38	postive		NSUN3	AC138956.1	0.660951	5.6791e-73	postive
METTL14	LINC01806	0.412812	6.62043e-25	postive		NSUN6	AC138956.1	0.428378	6.90893e-27	postive
YTHDC2	LINC01806	0.463283	1.00945e-31	postive		TET1	AC138956.1	0.685436	1.92825e-80	postive
YTHDF3	LINC01806	0.501822	9.44611e-38	postive		TET2	AC138956.1	0.766232	2.20611e-111	postive
FMR1	LINC01806	0.467119	2.74061e-32	postive		TET3	AC138956.1	0.545105	1.66028e-45	postive
RBM15	Z98884.1	0.653154	9.70696e-71	postive		NSUN3	AL121782.1	0.636616	3.24404e-66	postive
METTL14	RHOA-IT1	0.419332	1.00815e-25	postive		NSUN6	AL121782.1	0.437906	3.7551e-28	postive
RBM15	RHOA-IT1	0.657905	4.30953e-72	postive		TET1	AL121782.1	0.703756	1.56991e-86	postive
YTHDC2	RHOA-IT1	0.484291	6.50103e-35	postive		TET2	AL121782.1	0.557525	6.01707e-48	postive
FMR1	RHOA-IT1	0.486098	3.37232e-35	postive		TET3	AL121782.1	0.408806	2.06196e-24	postive
METTL14	AL391684.1	0.428951	5.81408e-27	postive		NSUN3	PEF1-AS1	0.421296	5.67275e-26	postive
RBM15	AL391684.1	0.478482	5.21962e-34	postive		TET1	PEF1-AS1	0.572334	5.38703e-51	postive
YTHDC2	AL391684.1	0.432638	1.90036e-27	postive		TET2	PEF1-AS1	0.751343	8.61481e-105	postive
YTHDF3	AL391684.1	0.40946	1.71472e-24	postive		TET3	PEF1-AS1	0.443821	5.87581e-29	postive
FMR1	AL391684.1	0.526346	5.23523e-42	postive		TET2	LINC02362	0.472944	3.66514e-33	postive
METTL14	ARAP1-AS2	0.438216	3.41036e-28	postive		TET2	AC011899.3	0.560037	1.87524e-48	postive
RBM15	ARAP1-AS2	0.712386	1.45142e-89	postive		NSUN6	NIFK-AS1	0.4004	2.12905e-23	postive
YTHDC2	ARAP1-AS2	0.510542	3.17255e-39	postive		NSUN3	AC010422.4	0.740557	2.65809e-100	postive
YTHDF3	ARAP1-AS2	0.438108	3.52675e-28	postive		NSUN6	AC010422.4	0.462581	1.27915e-31	postive
FMR1	ARAP1-AS2	0.492321	3.41595e-36	postive		TET1	AC010422.4	0.777624	9.10046e-117	postive
FTO	ARAP1-AS2	0.409329	1.77949e-24	postive		TET2	AC010422.4	0.778491	3.43489e-117	postive
METTL14	AC079148.1	0.440465	1.6908e-28	postive		TET3	AC010422.4	0.481028	2.10466e-34	postive
FMR1	AC079148.1	0.490773	6.06483e-36	postive		NSUN3	AL110115.1	0.701324	1.07356e-85	postive
METTL14	AC048341.1	0.528098	2.52015e-42	postive		NSUN6	AL110115.1	0.423203	3.2339e-26	postive
RBM15	AC048341.1	0.653859	6.13593e-71	postive		TET1	AL110115.1	0.723032	1.82449e-93	postive
YTHDC2	AC048341.1	0.572518	4.92551e-51	postive		TET2	AL110115.1	0.810195	4.13459e-134	postive
YTHDF3	AC048341.1	0.469166	1.35701e-32	postive		TET3	AL110115.1	0.489774	8.77139e-36	postive
FMR1	AC048341.1	0.611992	5.70144e-60	postive		TET2	AC006449.2	0.604802	3.00307e-58	postive
RBM15	PRKAR1B-AS2	0.546788	7.85966e-46	postive		TET3	AC006449.2	0.505321	2.44876e-38	postive
FMR1	PRKAR1B-AS2	0.407161	3.27379e-24	postive		NSUN3	AC021087.3	0.431153	2.9863e-27	postive
METTL14	AC005277.2	0.466915	2.93814e-32	postive		TET1	AC021087.3	0.543229	3.80201e-45	postive
RBM15	AC005277.2	0.513624	9.33421e-40	postive		TET2	AC021087.3	0.688388	2.16119e-81	postive
YTHDC2	AC005277.2	0.41935	1.00283e-25	postive		TET3	AC021087.3	0.494931	1.28902e-36	postive
METTL14	MAGI2-AS3	0.456147	1.0929e-30	postive		NSUN3	CCAT2	0.557582	5.86099e-48	postive
WTAP	MAGI2-AS3	0.421216	5.80671e-26	postive		NSUN6	CCAT2	0.406277	4.19187e-24	postive
YTHDC2	MAGI2-AS3	0.443569	6.36269e-29	postive		TET1	CCAT2	0.448472	1.33175e-29	postive
YTHDF3	MAGI2-AS3	0.453337	2.74973e-30	postive		TET2	CCAT2	0.425652	1.56298e-26	postive
FMR1	MAGI2-AS3	0.485494	4.20158e-35	postive		NSUN3	LINC01806	0.519437	8.98263e-41	postive
FTO	MAGI2-AS3	0.519855	7.57737e-41	postive		NSUN6	LINC01806	0.419749	8.92541e-26	postive
METTL14	AC000123.1	0.552558	5.85872e-47	postive		NSUN6	MROCKI	0.416471	2.31437e-25	postive
RBM15	AC000123.1	0.660037	1.04604e-72	postive		TET2	AC127024.2	0.421501	5.34139e-26	postive
YTHDC2	AC000123.1	0.622838	1.18617e-62	postive		NSUN3	Z98884.1	0.444353	4.96391e-29	postive
YTHDF3	AC000123.1	0.537393	4.84492e-44	postive		TET1	Z98884.1	0.424161	2.43496e-26	postive
FMR1	AC000123.1	0.705954	2.71366e-87	postive		TET2	Z98884.1	0.615352	8.63754e-61	postive
METTL14	AL157400.4	0.539998	1.56511e-44	postive		NSUN3	RHOA-IT1	0.614902	1.11385e-60	postive
RBM15	AL157400.4	0.607663	6.27693e-59	postive		TET1	RHOA-IT1	0.693055	6.4286e-83	postive
YTHDC2	AL157400.4	0.49228	3.46846e-36	postive		TET2	RHOA-IT1	0.812261	2.53481e-135	postive
YTHDF3	AL157400.4	0.506832	1.36052e-38	postive		TET3	RHOA-IT1	0.485191	4.69121e-35	postive
FMR1	AL157400.4	0.562243	6.68366e-49	postive		TET3	AC078860.2	0.423737	2.76081e-26	postive
METTL14	AC010168.1	0.501666	1.00296e-37	postive		NSUN3	AL391684.1	0.544662	2.01991e-45	postive
RBM15	AC010168.1	0.596834	2.16022e-56	postive		NSUN6	AL391684.1	0.570437	1.35017e-50	postive
YTHDC2	AC010168.1	0.490994	5.58931e-36	postive		TET1	AL391684.1	0.586882	3.82114e-54	postive
YTHDF3	AC010168.1	0.447643	1.73783e-29	postive		TET2	AL391684.1	0.499219	2.55324e-37	postive
FMR1	AC010168.1	0.565116	1.72258e-49	postive		TET3	AL391684.1	0.555813	1.32414e-47	postive
METTL14	AC018557.2	0.48933	1.03281e-35	postive		NSUN3	ARAP1-AS2	0.61283	3.57001e-60	postive
WTAP	AC018557.2	0.409103	1.89643e-24	postive		TET1	ARAP1-AS2	0.735932	1.91401e-98	postive
RBM15	AC018557.2	0.720896	1.14307e-92	postive		TET2	ARAP1-AS2	0.871937	1.29403e-178	postive
YTHDC2	AC018557.2	0.546334	9.62252e-46	postive		TET3	ARAP1-AS2	0.495998	8.63452e-37	postive
YTHDF3	AC018557.2	0.459767	3.2874e-31	postive		NSUN3	AC079148.1	0.532034	4.79962e-43	postive
FMR1	AC018557.2	0.551935	7.77536e-47	postive		NSUN6	AC079148.1	0.437593	4.13785e-28	postive
METTL14	AC092953.2	0.558145	4.51615e-48	postive		TET1	AC079148.1	0.520712	5.3406e-41	postive
ZC3H13	AC092953.2	0.447236	1.98016e-29	postive		TET2	AC079148.1	0.401633	1.51789e-23	postive
RBM15	AC092953.2	0.5077	9.69125e-39	postive		NSUN3	AC048341.1	0.711097	4.18919e-89	postive
YTHDC2	AC092953.2	0.55362	3.61257e-47	postive		NSUN6	AC048341.1	0.433288	1.55819e-27	postive
YTHDF3	AC092953.2	0.487996	1.68625e-35	postive		TET1	AC048341.1	0.742094	6.28917e-101	postive
FMR1	AC092953.2	0.64329	5.23851e-68	postive		TET2	AC048341.1	0.801323	4.55716e-129	postive
METTL14	SP2-AS1	0.543505	3.36769e-45	postive		TET3	AC048341.1	0.522147	2.96786e-41	postive
RBM15	SP2-AS1	0.696088	6.31803e-84	postive		NSUN3	PRKAR1B-AS2	0.486013	3.47916e-35	postive
YTHDC2	SP2-AS1	0.500697	1.45337e-37	postive		TET1	PRKAR1B-AS2	0.526933	4.09984e-42	postive
YTHDF3	SP2-AS1	0.545989	1.12175e-45	postive		TET2	PRKAR1B-AS2	0.512056	1.74211e-39	postive
FMR1	SP2-AS1	0.588503	1.66497e-54	postive		TET3	PRKAR1B-AS2	0.428865	5.96617e-27	postive
FTO	SP2-AS1	0.439197	2.51307e-28	postive		NSUN3	AC005277.2	0.56432	2.5107e-49	postive
VIRMA	AL512353.1	0.429753	4.56384e-27	postive		TET1	AC005277.2	0.607607	6.47516e-59	postive
YTHDF3	AL512353.1	0.413541	5.37554e-25	postive		TET2	AC005277.2	0.578705	2.3529e-52	postive
RBM15	AC083862.1	0.502396	7.5784e-38	postive		TET3	AC005277.2	0.447635	1.74242e-29	postive
YTHDC2	AC083862.1	0.405895	4.66347e-24	postive		NSUN3	MAGI2-AS3	0.567204	6.3773e-50	postive
RBM15	AC078852.2	0.596319	2.83731e-56	postive		TET1	MAGI2-AS3	0.792081	4.42628e-124	postive
METTL14	AC018410.1	0.456609	9.38234e-31	postive		TET2	MAGI2-AS3	0.703828	1.48225e-86	postive
RBM15	AC018410.1	0.67919	1.81898e-78	postive		NSUN3	AC000123.1	0.751502	7.36878e-105	postive
YTHDC2	AC018410.1	0.472323	4.54997e-33	postive		NSUN6	AC000123.1	0.536034	8.69915e-44	postive
FMR1	AC018410.1	0.436418	5.9547e-28	postive		TET1	AC000123.1	0.663741	8.68576e-74	postive
METTL14	AC002128.2	0.435425	8.08707e-28	postive		TET2	AC000123.1	0.670894	6.42231e-76	postive
RBM15	AC002128.2	0.786735	2.60915e-121	postive		TET3	AC000123.1	0.506708	1.42796e-38	postive
YTHDC2	AC002128.2	0.536549	6.97093e-44	postive		NSUN3	AL157400.4	0.6444	2.611e-68	postive
FMR1	AC002128.2	0.518604	1.25988e-40	postive		NSUN6	AL157400.4	0.499969	1.91848e-37	postive
RBM15	CHN2-AS1	0.459984	3.05787e-31	postive		TET1	AL157400.4	0.680946	5.12562e-79	postive
FMR1	CHN2-AS1	0.535951	9.01639e-44	postive		TET2	AL157400.4	0.650752	4.5914e-70	postive
FTO	AC107959.1	0.419734	8.9638e-26	postive		TET3	AL157400.4	0.535709	1.00045e-43	postive
METTL14	AL139021.2	0.471361	6.356e-33	postive		NSUN3	AC010168.1	0.694539	2.07456e-83	postive
RBM15	AL139021.2	0.500812	1.39077e-37	postive		TET1	AC010168.1	0.713166	7.6227e-90	postive
YTHDC2	AL139021.2	0.467657	2.27954e-32	postive		TET2	AC010168.1	0.727365	4.17237e-95	postive
FMR1	AL139021.2	0.433452	1.4822e-27	postive		TET3	AC010168.1	0.448244	1.43283e-29	postive
RBM15	C1orf220	0.424652	2.1048e-26	postive		NSUN3	AC018557.2	0.68	1.01491e-78	postive
METTL14	ZBTB20-AS5	0.528307	2.30837e-42	postive		TET1	AC018557.2	0.77548	9.92319e-116	postive
RBM15	ZBTB20-AS5	0.65236	1.62464e-70	postive		TET2	AC018557.2	0.840104	2.7461e-153	postive
YTHDC2	ZBTB20-AS5	0.539152	2.26167e-44	postive		TET3	AC018557.2	0.455483	1.3605e-30	postive
YTHDF3	ZBTB20-AS5	0.507024	1.26234e-38	postive		NSUN3	AC092953.2	0.724321	5.97645e-94	postive
FMR1	ZBTB20-AS5	0.615647	7.31111e-61	postive		NSUN6	AC092953.2	0.51086	2.79715e-39	postive
METTL14	AL122035.2	0.493778	1.98526e-36	postive		TET1	AC092953.2	0.638527	1.00603e-66	postive
RBM15	AL122035.2	0.614218	1.63784e-60	postive		TET2	AC092953.2	0.562328	6.42105e-49	postive
YTHDC2	AL122035.2	0.520768	5.2202e-41	postive		TET3	AC092953.2	0.491513	4.61125e-36	postive
YTHDF3	AL122035.2	0.48255	1.21851e-34	postive		NSUN3	SP2-AS1	0.677146	7.8564e-78	postive
FMR1	AL122035.2	0.520868	5.01232e-41	postive		NSUN6	SP2-AS1	0.460331	2.72312e-31	postive
METTL14	AC093297.2	0.594842	6.17629e-56	postive		TET1	SP2-AS1	0.566558	8.68083e-50	postive
RBM15	AC093297.2	0.502219	8.11042e-38	postive		TET2	SP2-AS1	0.638958	7.71384e-67	postive
YTHDC1	AC093297.2	0.457887	6.14523e-31	postive		TET3	SP2-AS1	0.445988	2.95069e-29	postive
YTHDC2	AC093297.2	0.527465	3.28346e-42	postive		NSUN3	AC083862.1	0.421779	4.92166e-26	postive
YTHDF3	AC093297.2	0.418143	1.42541e-25	postive		TET1	AC083862.1	0.459662	3.40435e-31	postive
FMR1	AC093297.2	0.549414	2.42675e-46	postive		TET2	AC083862.1	0.615304	8.87459e-61	postive
METTL14	PRR26	0.415757	2.84421e-25	postive		TET3	AC083862.1	0.413472	5.48345e-25	postive
RBM15	PRR26	0.45831	5.34136e-31	postive		TET2	AC078852.2	0.48592	3.59854e-35	postive
FMR1	PRR26	0.480148	2.88302e-34	postive		NSUN3	AC018410.1	0.563166	4.32964e-49	postive
METTL14	AC021851.1	0.567659	5.13001e-50	postive		TET1	AC018410.1	0.724409	5.53505e-94	postive
WTAP	AC021851.1	0.458806	4.5281e-31	postive		TET2	AC018410.1	0.868281	2.24019e-175	postive
RBM15	AC021851.1	0.609524	2.24859e-59	postive		TET3	AC018410.1	0.463572	9.15625e-32	postive
YTHDC2	AC021851.1	0.550025	1.84262e-46	postive		NSUN3	AC002128.2	0.635984	4.76915e-66	postive
YTHDF3	AC021851.1	0.639514	5.47558e-67	postive		NSUN6	AC002128.2	0.433528	1.44805e-27	postive
FMR1	AC021851.1	0.613601	2.31685e-60	postive		TET1	AC002128.2	0.565292	1.58434e-49	postive
FTO	HAND2-AS1	0.453718	2.42756e-30	postive		TET2	AC002128.2	0.772233	3.51841e-114	postive
METTL14	AC008456.1	0.519103	1.02883e-40	postive		TET3	AC002128.2	0.552215	6.84676e-47	postive
RBM15	AC008456.1	0.708658	3.06221e-88	postive		NSUN3	CHN2-AS1	0.630626	1.20874e-64	postive
YTHDC2	AC008456.1	0.557032	7.55455e-48	postive		NSUN6	CHN2-AS1	0.45155	4.92269e-30	postive
YTHDF3	AC008456.1	0.53724	5.17437e-44	postive		TET1	CHN2-AS1	0.713087	8.13487e-90	postive
FMR1	AC008456.1	0.624201	5.36586e-63	postive		TET2	CHN2-AS1	0.501151	1.2217e-37	postive
METTL14	AC024075.1	0.506128	1.7898e-38	postive		TET3	CHN2-AS1	0.402208	1.29566e-23	postive
RBM15	AC024075.1	0.615914	6.28659e-61	postive		TET2	AC107959.1	0.513023	1.18642e-39	postive
YTHDC2	AC024075.1	0.562389	6.23983e-49	postive		NSUN3	AL139021.2	0.517641	1.86011e-40	postive
YTHDF3	AC024075.1	0.481061	2.07979e-34	postive		TET1	AL139021.2	0.417126	1.91473e-25	postive
FMR1	AC024075.1	0.497564	4.7824e-37	postive		TET2	AL139021.2	0.522568	2.49757e-41	postive
FTO	AC024075.1	0.428322	7.02726e-27	postive		NSUN6	C1orf220	0.478097	5.98384e-34	postive
METTL14	ZNF197-AS1	0.521413	4.01059e-41	postive		DNMT3A	C1orf220	0.468526	1.69139e-32	postive
RBM15	ZNF197-AS1	0.433725	1.36308e-27	postive		TET1	C1orf220	0.415726	2.86946e-25	postive
YTHDC2	ZNF197-AS1	0.426736	1.1308e-26	postive		TET3	C1orf220	0.534347	1.79256e-43	postive
YTHDF3	ZNF197-AS1	0.512763	1.3154e-39	postive		NSUN3	ZBTB20-AS5	0.724722	4.21433e-94	postive
FMR1	ZNF197-AS1	0.451265	5.40084e-30	postive		NSUN6	ZBTB20-AS5	0.41451	4.07207e-25	postive
RBM15	AC055811.1	0.676442	1.29689e-77	postive		TET1	ZBTB20-AS5	0.85163	9.13409e-162	postive
YTHDC2	AC055811.1	0.430634	3.49583e-27	postive		TET2	ZBTB20-AS5	0.797781	3.9885e-127	postive
METTL14	AC110792.3	0.496689	6.65708e-37	postive		TET3	ZBTB20-AS5	0.446194	2.76259e-29	postive
RBM15	AC110792.3	0.586989	3.61821e-54	postive		NSUN3	AL122035.2	0.608446	4.08017e-59	postive
YTHDC2	AC110792.3	0.533971	2.10502e-43	postive		NSUN6	AL122035.2	0.403717	8.54179e-24	postive
YTHDF3	AC110792.3	0.5078	9.32116e-39	postive		TET1	AL122035.2	0.664172	6.48733e-74	postive
FMR1	AC110792.3	0.604623	3.31026e-58	postive		TET2	AL122035.2	0.747491	3.67021e-103	postive
METTL14	AP003486.1	0.549035	2.87732e-46	postive		TET3	AL122035.2	0.499493	2.30067e-37	postive
ZC3H13	AP003486.1	0.443446	6.6152e-29	postive		NSUN3	AC093297.2	0.6127	3.83854e-60	postive
RBM15	AP003486.1	0.482465	1.25662e-34	postive		NSUN6	AC093297.2	0.507255	1.15313e-38	postive
YTHDC1	AP003486.1	0.409982	1.47972e-24	postive		TET1	AC093297.2	0.535042	1.33138e-43	postive
YTHDC2	AP003486.1	0.555048	1.88064e-47	postive		TET2	AC093297.2	0.499503	2.29142e-37	postive
FMR1	AP003486.1	0.478475	5.23272e-34	postive		TET3	AC093297.2	0.453982	2.22691e-30	postive
FTO	AP003486.1	0.420618	6.92105e-26	postive		NSUN3	PRR26	0.52855	2.08489e-42	postive
METTL14	ST7-OT4	0.523707	1.5625e-41	postive		TET1	PRR26	0.750424	2.12124e-104	postive
RBM15	ST7-OT4	0.734511	6.99492e-98	postive		TET2	PRR26	0.702691	3.65238e-86	postive
YTHDC2	ST7-OT4	0.579505	1.58093e-52	postive		TET3	PRR26	0.440464	1.69136e-28	postive
YTHDF3	ST7-OT4	0.490708	6.21149e-36	postive		NSUN3	AC021851.1	0.698639	8.77072e-85	postive
FMR1	ST7-OT4	0.625285	2.84714e-63	postive		NSUN6	AC021851.1	0.514256	7.25465e-40	postive
RBM15	LINC02569	0.466874	2.97955e-32	postive		TET1	AC021851.1	0.652724	1.28372e-70	postive
FMR1	LINC02569	0.486016	3.47548e-35	postive		TET2	AC021851.1	0.612026	5.59417e-60	postive
RBM15	ECE1-AS1	0.634233	1.38148e-65	postive		TET3	AC021851.1	0.434095	1.2171e-27	postive
RBM15	EIPR1-IT1	0.670662	7.54517e-76	postive		TET1	HAND2-AS1	0.492317	3.42072e-36	postive
YTHDC2	EIPR1-IT1	0.417034	1.9665e-25	postive		NSUN3	AC008456.1	0.747407	3.98298e-103	postive
METTL14	AC087277.2	0.479027	4.29962e-34	postive		NSUN6	AC008456.1	0.445636	3.30154e-29	postive
RBM15	AC087277.2	0.686066	1.21147e-80	postive		TET1	AC008456.1	0.646301	7.86833e-69	postive
YTHDC2	AC087277.2	0.521022	4.70611e-41	postive		TET2	AC008456.1	0.646985	5.09997e-69	postive
YTHDF3	AC087277.2	0.526655	4.60429e-42	postive		TET3	AC008456.1	0.447024	2.11891e-29	postive
FMR1	AC087277.2	0.514418	6.79856e-40	postive		NSUN3	AC024075.1	0.598947	7.03159e-57	postive
WTAP	LINC01943	0.423117	3.31696e-26	postive		TET1	AC024075.1	0.539756	1.73891e-44	postive
RBM15	LINC01943	0.443591	6.31881e-29	postive		TET2	AC024075.1	0.692289	1.14998e-82	postive
IGFBP3	ZNF582-AS1	0.446992	2.14074e-29	postive		TET3	AC024075.1	0.552051	7.3745e-47	postive
METTL14	AL355073.2	0.465018	5.60863e-32	postive		NSUN3	ZNF197-AS1	0.609806	1.92391e-59	postive
RBM15	AL355073.2	0.411121	1.07156e-24	postive		TET1	ZNF197-AS1	0.577315	4.68636e-52	postive
YTHDC2	AL355073.2	0.417376	1.78074e-25	postive		TET2	ZNF197-AS1	0.530709	8.40747e-43	postive
YTHDF3	AL355073.2	0.490748	6.12066e-36	postive		NSUN3	AC055811.1	0.51703	2.38052e-40	postive
FMR1	AL355073.2	0.5588	3.33455e-48	postive		TET1	AC055811.1	0.654296	4.61758e-71	postive
RBM15	TERC	0.605737	1.80304e-58	postive		TET2	AC055811.1	0.817646	1.48577e-138	postive
METTL14	AC108727.1	0.465393	4.93743e-32	postive		TET3	AC055811.1	0.485311	4.49078e-35	postive
RBM15	AC108727.1	0.526008	6.02621e-42	postive		NSUN3	AC110792.3	0.71325	7.1084e-90	postive
YTHDC2	AC108727.1	0.458377	5.22261e-31	postive		NSUN6	AC110792.3	0.418629	1.23759e-25	postive
FMR1	AC108727.1	0.526369	5.18527e-42	postive		TET1	AC110792.3	0.769483	6.90057e-113	postive
RBM15	AC020915.3	0.604669	3.2274e-58	postive		TET2	AC110792.3	0.745747	1.96224e-102	postive
METTL14	AC244093.4	0.522424	2.64955e-41	postive		TET3	AC110792.3	0.436525	5.75997e-28	postive
RBM15	AC244093.4	0.656076	1.43915e-71	postive		NSUN3	AP003486.1	0.565605	1.36562e-49	postive
YTHDC2	AC244093.4	0.545294	1.52718e-45	postive		TET1	AP003486.1	0.545053	1.69936e-45	postive
YTHDF3	AC244093.4	0.486292	3.14255e-35	postive		TET2	AP003486.1	0.581883	4.8108e-53	postive
FMR1	AC244093.4	0.582122	4.26596e-53	postive		TET3	AP003486.1	0.534723	1.52643e-43	postive
RBM15	AL137782.1	0.65897	2.12819e-72	postive		NSUN3	ST7-OT4	0.74559	2.28043e-102	postive
YTHDC2	AL137782.1	0.416342	2.40247e-25	postive		NSUN6	ST7-OT4	0.403306	9.57034e-24	postive
FMR1	AL137782.1	0.409599	1.64873e-24	postive		TET1	ST7-OT4	0.73967	6.08242e-100	postive
FMR1	PPP1R35-AS1	0.427004	1.04361e-26	postive		TET2	ST7-OT4	0.818524	4.31263e-139	postive
RBM15	AL121987.2	0.637094	2.42321e-66	postive		TET3	ST7-OT4	0.471448	6.16646e-33	postive
YTHDC2	AL121987.2	0.465981	4.04198e-32	postive		NSUN3	LINC02569	0.516393	3.0778e-40	postive
FMR1	AL121987.2	0.435775	7.26217e-28	postive		NSUN6	LINC02569	0.433628	1.4042e-27	postive
RBM15	AC019254.1	0.4368	5.29071e-28	postive		TET1	ECE1-AS1	0.450643	6.60785e-30	postive
METTL14	AC007000.4	0.505976	1.89889e-38	postive		TET2	ECE1-AS1	0.640308	3.35106e-67	postive
RBM15	AC007000.4	0.699635	4.0352e-85	postive		NSUN3	EIPR1-IT1	0.477777	6.70163e-34	postive
YTHDC2	AC007000.4	0.55592	1.26048e-47	postive		TET1	EIPR1-IT1	0.484531	5.96019e-35	postive
YTHDF3	AC007000.4	0.45554	1.33527e-30	postive		TET2	EIPR1-IT1	0.741772	8.52038e-101	postive
FMR1	AC007000.4	0.547128	6.7557e-46	postive		TET3	EIPR1-IT1	0.437939	3.71662e-28	postive
RBM15	AC022400.1	0.468451	1.73547e-32	postive		NSUN3	AC087277.2	0.596086	3.20808e-56	postive
RBM15	AC005479.1	0.493202	2.4606e-36	postive		TET1	AC087277.2	0.552067	7.32317e-47	postive
RBM15	FLNB-AS1	0.679989	1.02326e-78	postive		TET2	AC087277.2	0.638964	7.68557e-67	postive
YTHDC2	FLNB-AS1	0.510203	3.62592e-39	postive		TET3	AC087277.2	0.428919	5.87038e-27	postive
RBM15	AP000593.3	0.452589	3.51016e-30	postive		TET1	LINC01943	0.5295	1.39938e-42	postive
RBM15	AC104819.3	0.4328	1.8088e-27	postive		TET2	LINC01943	0.625804	2.09956e-63	postive
METTL14	AC025569.1	0.503245	5.46526e-38	postive		NSUN3	AL355073.2	0.635017	8.5913e-66	postive
WTAP	AC025569.1	0.432096	2.24191e-27	postive		TET1	AL355073.2	0.719503	3.75061e-92	postive
RBM15	AC025569.1	0.59723	1.75211e-56	postive		TET2	AL355073.2	0.524612	1.07518e-41	postive
YTHDC2	AC025569.1	0.507962	8.74684e-39	postive		NSUN3	TERC	0.432707	1.86112e-27	postive
YTHDF3	AC025569.1	0.512489	1.46695e-39	postive		NSUN3	AC108727.1	0.615263	9.08232e-61	postive
FMR1	AC025569.1	0.520276	6.38093e-41	postive		TET1	AC108727.1	0.714431	2.66958e-90	postive
METTL14	AL158071.1	0.502335	7.75648e-38	postive		TET2	AC108727.1	0.686682	7.67819e-81	postive
RBM15	AL158071.1	0.660946	5.699e-73	postive		TET3	AC108727.1	0.403532	8.9915e-24	postive
YTHDC2	AL158071.1	0.515718	4.03732e-40	postive		NSUN3	AC020915.3	0.420641	6.8753e-26	postive
YTHDF3	AL158071.1	0.533475	2.60112e-43	postive		TET1	AC020915.3	0.447178	2.01694e-29	postive
FMR1	AL158071.1	0.587079	3.45605e-54	postive		TET2	AC020915.3	0.711081	4.24367e-89	postive
METTL14	AC022150.4	0.446338	2.63903e-29	postive		TET3	AC020915.3	0.404798	6.32879e-24	postive
RBM15	AC022150.4	0.663566	9.78102e-74	postive		NSUN3	AC244093.4	0.682182	2.09024e-79	postive
YTHDC2	AC022150.4	0.553504	3.80888e-47	postive		TET1	AC244093.4	0.75107	1.12601e-104	postive
YTHDF3	AC022150.4	0.425567	1.60309e-26	postive		TET2	AC244093.4	0.811976	3.73631e-135	postive
FMR1	AC022150.4	0.500781	1.40723e-37	postive		TET3	AC244093.4	0.45944	3.66689e-31	postive
RBM15	AC004837.2	0.548168	4.24311e-46	postive		NSUN3	AC073288.2	0.448259	1.42584e-29	postive
FMR1	AC004837.2	0.492349	3.38068e-36	postive		TET1	AC073288.2	0.466963	2.88989e-32	postive
RBM15	AL135902.2	0.549065	2.83855e-46	postive		TET3	AC073288.2	0.41068	1.21436e-24	postive
YTHDC2	AL135902.2	0.472161	4.81275e-33	postive		NSUN3	AL137782.1	0.527868	2.77496e-42	postive
YTHDF3	AL135902.2	0.456168	1.08559e-30	postive		TET1	AL137782.1	0.626164	1.6999e-63	postive
FMR1	AL135902.2	0.509762	4.31391e-39	postive		TET2	AL137782.1	0.79018	4.37236e-123	postive
METTL14	AL354993.1	0.454868	1.66504e-30	postive		TET3	AL137782.1	0.449095	1.08966e-29	postive
RBM15	AL354993.1	0.567674	5.0935e-50	postive		NSUN3	AL121987.2	0.518813	1.15714e-40	postive
YTHDC2	AL354993.1	0.417405	1.76587e-25	postive		TET1	AL121987.2	0.536081	8.52405e-44	postive
YTHDF3	AL354993.1	0.481546	1.74792e-34	postive		TET2	AL121987.2	0.645144	1.63406e-68	postive
FMR1	AL354993.1	0.536131	8.34328e-44	postive		TET3	AL121987.2	0.499179	2.59232e-37	postive
METTL14	LINC01355	0.558285	4.23222e-48	postive		TET1	AC019254.1	0.445095	3.92179e-29	postive
RBM15	LINC01355	0.656558	1.04801e-71	postive		TET2	AC019254.1	0.598408	9.37176e-57	postive
YTHDC2	LINC01355	0.572061	6.14887e-51	postive		NSUN3	AC007000.4	0.695405	1.0683e-83	postive
YTHDF3	LINC01355	0.511357	2.29812e-39	postive		TET1	AC007000.4	0.762362	1.2699e-109	postive
FMR1	LINC01355	0.651767	2.38521e-70	postive		TET2	AC007000.4	0.875958	2.71631e-182	postive
METTL14	AC087683.2	0.442957	7.72212e-29	postive		TET3	AC007000.4	0.486207	3.24191e-35	postive
RBM15	AC087683.2	0.643092	5.9293e-68	postive		TET2	AC022400.1	0.505071	2.69837e-38	postive
YTHDC2	AC087683.2	0.514014	7.98839e-40	postive		TET3	AC022400.1	0.508131	8.18606e-39	postive
YTHDF3	AC087683.2	0.445022	4.01404e-29	postive		TET2	AC005479.1	0.487348	2.1374e-35	postive
FMR1	AC087683.2	0.489781	8.7468e-36	postive		TET1	AP001347.1	0.522204	2.89923e-41	postive
METTL14	AC092171.1	0.459831	3.21831e-31	postive		NSUN3	FLNB-AS1	0.517254	2.17546e-40	postive
RBM15	AC092171.1	0.717493	2.05707e-91	postive		TET1	FLNB-AS1	0.540498	1.25872e-44	postive
YTHDC2	AC092171.1	0.475337	1.58575e-33	postive		TET2	FLNB-AS1	0.797337	6.94318e-127	postive
YTHDF3	AC092171.1	0.423584	2.88877e-26	postive		TET3	FLNB-AS1	0.542292	5.74173e-45	postive
FMR1	AC092171.1	0.562137	7.02267e-49	postive		NSUN3	AC025569.1	0.650761	4.56345e-70	postive
METTL14	AL080317.2	0.546179	1.03062e-45	postive		TET1	AC025569.1	0.717634	1.82563e-91	postive
WTAP	AL080317.2	0.424258	2.36574e-26	postive		TET2	AC025569.1	0.748101	2.03648e-103	postive
RBM15	AL080317.2	0.709588	1.43819e-88	postive		TET3	AC025569.1	0.401564	1.54679e-23	postive
YTHDC2	AL080317.2	0.585905	6.29109e-54	postive		NSUN5	AC109322.1	0.43516	8.77598e-28	postive
YTHDF3	AL080317.2	0.540051	1.52981e-44	postive		NSUN3	AL158071.1	0.703018	2.81954e-86	postive
FMR1	AL080317.2	0.633605	2.0199e-65	postive		NSUN6	AL158071.1	0.403522	9.01481e-24	postive
IGFBP3	ITGB1-DT	0.427495	9.00814e-27	postive		TET1	AL158071.1	0.741452	1.15068e-100	postive
METTL14	PLS1-AS1	0.556344	1.03712e-47	postive		TET2	AL158071.1	0.733024	2.69015e-97	postive
RBM15	PLS1-AS1	0.65354	7.55491e-71	postive		TET3	AL158071.1	0.412705	6.82573e-25	postive
YTHDC2	PLS1-AS1	0.56075	1.34436e-48	postive		NSUN3	AC022150.4	0.644925	1.8766e-68	postive
YTHDF3	PLS1-AS1	0.514478	6.63858e-40	postive		TET1	AC022150.4	0.667074	8.97553e-75	postive
FMR1	PLS1-AS1	0.676437	1.30186e-77	postive		TET2	AC022150.4	0.737422	4.87615e-99	postive
METTL14	AC073130.2	0.452185	4.00494e-30	postive		TET3	AC022150.4	0.436608	5.61398e-28	postive
RBM15	AC073130.2	0.644267	2.83739e-68	postive		NSUN3	AC004837.2	0.571291	8.9357e-51	postive
YTHDC2	AC073130.2	0.505774	2.05412e-38	postive		TET1	AC004837.2	0.555107	1.83071e-47	postive
FMR1	AC073130.2	0.532396	4.11512e-43	postive		TET2	AC004837.2	0.590193	6.96848e-55	postive
RBM15	AL590369.1	0.502351	7.71127e-38	postive		NSUN3	AL135902.2	0.565124	1.71601e-49	postive
METTL14	AC078795.1	0.54988	1.96724e-46	postive		TET1	AL135902.2	0.466164	3.79635e-32	postive
WTAP	AC078795.1	0.432137	2.21431e-27	postive		TET2	AL135902.2	0.522913	2.16662e-41	postive
RBM15	AC078795.1	0.737175	6.11639e-99	postive		NSUN3	AC112220.2	0.476777	9.54573e-34	postive
YTHDC2	AC078795.1	0.601155	2.15751e-57	postive		NSUN3	AL354993.1	0.657446	5.83692e-72	postive
YTHDF3	AC078795.1	0.494778	1.36525e-36	postive		NSUN6	AL354993.1	0.429367	5.12776e-27	postive
FMR1	AC078795.1	0.597739	1.33711e-56	postive		TET1	AL354993.1	0.720459	1.66178e-92	postive
METTL14	AC112512.1	0.515351	4.67899e-40	postive		TET2	AL354993.1	0.63727	2.17461e-66	postive
RBM15	AC112512.1	0.698869	7.33636e-85	postive		TET3	AL354993.1	0.473604	2.91045e-33	postive
YTHDC2	AC112512.1	0.547623	5.41521e-46	postive		NSUN3	LINC01355	0.748317	1.65091e-103	postive
YTHDF3	AC112512.1	0.456388	1.00929e-30	postive		NSUN6	LINC01355	0.536052	8.63279e-44	postive
FMR1	AC112512.1	0.601306	1.98961e-57	postive		TET1	LINC01355	0.758618	5.94704e-108	postive
RBM15	AC145207.8	0.518694	1.21469e-40	postive		TET2	LINC01355	0.720845	1.19494e-92	postive
METTL14	AC007314.1	0.445766	3.16717e-29	postive		TET3	LINC01355	0.523528	1.68188e-41	postive
WTAP	AC007314.1	0.418659	1.22683e-25	postive		NSUN3	AC087683.2	0.641826	1.30608e-67	postive
RBM15	AC007314.1	0.628167	5.2166e-64	postive		TET1	AC087683.2	0.70569	3.35267e-87	postive
YTHDC2	AC007314.1	0.525241	8.28487e-42	postive		TET2	AC087683.2	0.80525	2.87706e-131	postive
YTHDF3	AC007314.1	0.511527	2.14875e-39	postive		TET3	AC087683.2	0.447477	1.83305e-29	postive
FMR1	AC007314.1	0.543478	3.40744e-45	postive		NSUN3	AC092171.1	0.701881	6.9219e-86	postive
METTL14	AC087588.2	0.413046	6.19292e-25	postive		NSUN6	AC092171.1	0.442835	8.02474e-29	postive
RBM15	AC087588.2	0.570195	1.51718e-50	postive		TET1	AC092171.1	0.761615	2.75133e-109	postive
YTHDC2	AC087588.2	0.521028	4.69471e-41	postive		TET2	AC092171.1	0.766408	1.83165e-111	postive
FMR1	AC087588.2	0.432561	1.94582e-27	postive		TET3	AC092171.1	0.486652	2.75596e-35	postive
METTL14	C1orf195	0.435023	9.15356e-28	postive		NSUN3	AL080317.2	0.761037	4.99533e-109	postive
RBM15	C1orf195	0.720823	1.21712e-92	postive		NSUN6	AL080317.2	0.524403	1.17201e-41	postive
YTHDC2	C1orf195	0.509509	4.7667e-39	postive		TET1	AL080317.2	0.769341	8.03691e-113	postive
FMR1	C1orf195	0.506756	1.40119e-38	postive		TET2	AL080317.2	0.755834	9.93086e-107	postive
METTL14	RAP2C-AS1	0.55049	1.49457e-46	postive		TET3	AL080317.2	0.533485	2.58943e-43	postive
RBM15	RAP2C-AS1	0.542656	4.89167e-45	postive		NSUN3	PLS1-AS1	0.794745	1.71748e-125	postive
YTHDC2	RAP2C-AS1	0.521301	4.1985e-41	postive		NSUN6	PLS1-AS1	0.43076	3.36463e-27	postive
YTHDF3	RAP2C-AS1	0.525414	7.71012e-42	postive		TET1	PLS1-AS1	0.741959	7.14043e-101	postive
FMR1	RAP2C-AS1	0.740966	1.81424e-100	postive		TET2	PLS1-AS1	0.668783	2.7725e-75	postive
FTO	RAP2C-AS1	0.47364	2.87395e-33	postive		TET3	PLS1-AS1	0.447129	2.04924e-29	postive
METTL14	AL359715.2	0.42276	3.68604e-26	postive		NSUN3	AC073130.2	0.61814	1.77301e-61	postive
WTAP	AL359715.2	0.426227	1.31648e-26	postive		TET1	AC073130.2	0.703094	2.65392e-86	postive
RBM15	AL359715.2	0.511324	2.32894e-39	postive		TET2	AC073130.2	0.840919	7.27841e-154	postive
YTHDC2	AL359715.2	0.455801	1.22508e-30	postive		TET3	AC073130.2	0.480748	2.32718e-34	postive
FMR1	AL359715.2	0.497806	4.36495e-37	postive		NSUN3	AC078795.1	0.759527	2.35322e-108	postive
METTL14	AL133260.2	0.499775	2.06587e-37	postive		NSUN6	AC078795.1	0.450556	6.79705e-30	postive
RBM15	AL133260.2	0.642097	1.10338e-67	postive		TET1	AC078795.1	0.803984	1.49183e-130	postive
YTHDC2	AL133260.2	0.542322	5.66512e-45	postive		TET2	AC078795.1	0.855214	1.50056e-164	postive
YTHDF3	AL133260.2	0.485841	3.70411e-35	postive		TET3	AC078795.1	0.532196	4.47974e-43	postive
FMR1	AL133260.2	0.597236	1.7458e-56	postive		NSUN3	AC112512.1	0.700406	2.20778e-85	postive
IGFBP3	AC104794.3	0.444886	4.19036e-29	postive		TET1	AC112512.1	0.742142	6.01344e-101	postive
METTL14	MAL2-AS1	0.401225	1.69806e-23	postive		TET2	AC112512.1	0.808806	2.65146e-133	postive
RBM15	MAL2-AS1	0.634764	1.00157e-65	postive		TET3	AC112512.1	0.464136	7.56321e-32	postive
YTHDC2	MAL2-AS1	0.501909	9.13579e-38	postive		TET3	AC145207.8	0.514401	6.8456e-40	postive
YTHDF3	MAL2-AS1	0.44533	3.63913e-29	postive		NSUN3	AC007314.1	0.663752	8.62109e-74	postive
FMR1	MAL2-AS1	0.473121	3.44456e-33	postive		NSUN6	AC007314.1	0.409721	1.59279e-24	postive
RBM15	AL645568.1	0.503525	4.90657e-38	postive		TET1	AC007314.1	0.639315	6.19279e-67	postive
RBM15	AC133540.1	0.426276	1.29747e-26	postive		TET2	AC007314.1	0.693529	4.48207e-83	postive
METTL14	AC007823.1	0.608222	4.61582e-59	postive		NSUN3	AC087588.2	0.594461	7.5434e-56	postive
WTAP	AC007823.1	0.401816	1.44338e-23	postive		NSUN6	AC087588.2	0.425111	1.83588e-26	postive
RBM15	AC007823.1	0.587297	3.09033e-54	postive		TET1	AC087588.2	0.52396	1.40741e-41	postive
YTHDC2	AC007823.1	0.574503	1.86972e-51	postive		TET2	AC087588.2	0.585632	7.23053e-54	postive
YTHDF3	AC007823.1	0.547365	6.0774e-46	postive		NSUN3	C1orf195	0.619997	6.12235e-62	postive
FMR1	AC007823.1	0.598726	7.91328e-57	postive		TET1	C1orf195	0.660744	6.5202e-73	postive
YTHDF3	AL008723.2	0.402372	1.23868e-23	postive		TET2	C1orf195	0.841821	1.65789e-154	postive
FMR1	AL008723.2	0.405889	4.67154e-24	postive		TET3	C1orf195	0.467412	2.47912e-32	postive
RBM15	AC022960.1	0.651961	2.10338e-70	postive		NSUN3	RAP2C-AS1	0.747174	4.98625e-103	postive
YTHDC2	AC022960.1	0.427892	7.99523e-27	postive		NSUN6	RAP2C-AS1	0.434217	1.17252e-27	postive
FMR1	AC145285.2	0.458886	4.40974e-31	postive		TET1	RAP2C-AS1	0.766706	1.33592e-111	postive
METTL14	AL512303.1	0.431386	2.7823e-27	postive		TET2	RAP2C-AS1	0.67156	4.03753e-76	postive
RBM15	AL512303.1	0.477424	7.59364e-34	postive		TET3	RAP2C-AS1	0.443809	5.89788e-29	postive
YTHDC2	AL512303.1	0.414618	3.94757e-25	postive		NSUN3	AL359715.2	0.612848	3.53281e-60	postive
FMR1	AL512303.1	0.477292	7.95636e-34	postive		TET1	AL359715.2	0.695112	1.33676e-83	postive
RBM15	AL355075.4	0.452084	4.13859e-30	postive		TET2	AL359715.2	0.685998	1.27375e-80	postive
RBM15	AC069257.2	0.449118	1.08175e-29	postive		TET3	AL359715.2	0.441801	1.1117e-28	postive
RBM15	AC096536.1	0.674919	3.81811e-77	postive		NSUN3	AL133260.2	0.692153	1.27525e-82	postive
YTHDC2	AC096536.1	0.44395	5.6407e-29	postive		TET1	AL133260.2	0.709026	2.27079e-88	postive
METTL14	AC087854.1	0.542659	4.88653e-45	postive		TET2	AL133260.2	0.764087	2.10524e-110	postive
WTAP	AC087854.1	0.400094	2.31483e-23	postive		TET3	AL133260.2	0.437002	4.97005e-28	postive
RBM15	AC087854.1	0.66381	8.28891e-74	postive		NSUN3	MAL2-AS1	0.587696	2.5199e-54	postive
YTHDC2	AC087854.1	0.564377	2.44478e-49	postive		TET1	MAL2-AS1	0.61965	7.46926e-62	postive
YTHDF3	AC087854.1	0.537557	4.51274e-44	postive		TET2	MAL2-AS1	0.792222	3.73397e-124	postive
FMR1	AC087854.1	0.587725	2.48258e-54	postive		TET3	MAL2-AS1	0.444409	4.87633e-29	postive
IGFBP3	AC007541.1	0.485331	4.45824e-35	postive		NSUN3	AL645568.1	0.410082	1.43824e-24	postive
METTL14	AL390961.2	0.498918	2.86277e-37	postive		TET1	AL645568.1	0.585865	6.41914e-54	postive
RBM15	AL390961.2	0.799749	3.36302e-128	postive		TET2	AL645568.1	0.621178	3.1003e-62	postive
YTHDC2	AL390961.2	0.563763	3.26671e-49	postive		TET1	AC133540.1	0.429693	4.6474e-27	postive
YTHDF3	AL390961.2	0.4497	8.96472e-30	postive		TET2	AC133540.1	0.423957	2.587e-26	postive
FMR1	AL390961.2	0.554933	1.98282e-47	postive		NSUN3	AC007823.1	0.681678	3.01343e-79	postive
METTL14	AC078962.2	0.457465	7.07022e-31	postive		TET1	AC007823.1	0.611246	8.64525e-60	postive
RBM15	AC078962.2	0.674518	5.06715e-77	postive		TET2	AC007823.1	0.631376	7.71574e-65	postive
YTHDC2	AC078962.2	0.543452	3.44662e-45	postive		NSUN3	AL008723.2	0.41133	1.00987e-24	postive
YTHDF3	AC078962.2	0.4321	2.23935e-27	postive		NSUN3	AC022960.1	0.509173	5.43867e-39	postive
FMR1	AC078962.2	0.566692	8.14338e-50	postive		TET1	AC022960.1	0.55691	7.9935e-48	postive
RBM15	SLC7A11-AS1	0.459222	3.94246e-31	postive		TET2	AC022960.1	0.790682	2.39378e-123	postive
METTL3	AC005519.1	0.455847	1.20684e-30	postive		TET3	AC022960.1	0.453123	2.94973e-30	postive
METTL14	AC005519.1	0.404066	7.75479e-24	postive		NSUN3	AC145285.2	0.41973	8.97625e-26	postive
RBM15	AC005519.1	0.610809	1.10235e-59	postive		TET1	AC145285.2	0.445223	3.76542e-29	postive
YTHDC2	AC005519.1	0.434093	1.21804e-27	postive		NSUN3	AL512303.1	0.567147	6.55465e-50	postive
FMR1	AC005519.1	0.40687	3.55079e-24	postive		NSUN6	AL512303.1	0.459547	3.53842e-31	postive
METTL14	AC012313.5	0.515807	3.89512e-40	postive		TET1	AL512303.1	0.584443	1.32221e-53	postive
RBM15	AC012313.5	0.661004	5.48194e-73	postive		TET2	AL512303.1	0.450736	6.41165e-30	postive
YTHDC2	AC012313.5	0.501969	8.92763e-38	postive		TET3	AL512303.1	0.436388	6.00957e-28	postive
YTHDF3	AC012313.5	0.457778	6.37307e-31	postive		NSUN3	AC069257.2	0.412275	7.71673e-25	postive
FMR1	AC012313.5	0.510782	2.88567e-39	postive		TET1	AC069257.2	0.619335	8.95135e-62	postive
FTO	AC012313.5	0.444689	4.46138e-29	postive		TET2	AC069257.2	0.705515	3.85607e-87	postive
RBM15	AP005899.1	0.607003	9.01904e-59	postive		NSUN3	AC096536.1	0.46029	2.76045e-31	postive
YTHDC2	AP005899.1	0.425486	1.64207e-26	postive		TET2	AC096536.1	0.592302	2.33241e-55	postive
RBM15	AC004148.1	0.446521	2.48877e-29	postive		TET3	AC096536.1	0.444647	4.52095e-29	postive
RBM15	AL031705.1	0.417421	1.75793e-25	postive		NSUN3	AC087854.1	0.725498	2.14379e-94	postive
METTL14	AP000487.1	0.472182	4.77787e-33	postive		NSUN6	AC087854.1	0.473869	2.65287e-33	postive
RBM15	AP000487.1	0.720602	1.47045e-92	postive		TET1	AC087854.1	0.807092	2.56984e-132	postive
YTHDC2	AP000487.1	0.534783	1.48794e-43	postive		TET2	AC087854.1	0.776352	3.76696e-116	postive
YTHDF3	AP000487.1	0.498186	3.77884e-37	postive		TET3	AC087854.1	0.47628	1.13756e-33	postive
FMR1	AP000487.1	0.60827	4.49411e-59	postive		NSUN3	AL390961.2	0.69487	1.60955e-83	postive
RBM15	AC011676.1	0.570125	1.56999e-50	postive		NSUN6	AL390961.2	0.438404	3.21718e-28	postive
METTL14	AC009148.1	0.438346	3.27501e-28	postive		TET1	AL390961.2	0.603002	7.97072e-58	postive
RBM15	AC009148.1	0.609904	1.82164e-59	postive		TET2	AL390961.2	0.739375	8.00295e-100	postive
YTHDC2	AC009148.1	0.435598	7.66722e-28	postive		TET3	AL390961.2	0.460422	2.64096e-31	postive
FMR1	AC009148.1	0.472338	4.52568e-33	postive		TET1	MYOSLID	0.466766	3.09121e-32	postive
RBM15	AL031717.1	0.613383	2.61762e-60	postive		TET2	MYOSLID	0.496454	7.27266e-37	postive
IGFBP3	LINC02550	0.49833	3.57855e-37	postive		NSUN3	AC078962.2	0.664291	5.98563e-74	postive
RBM15	AL136304.1	0.423813	2.69978e-26	postive		TET1	AC078962.2	0.696756	3.77351e-84	postive
METTL14	HMGN3-AS1	0.425637	1.56996e-26	postive		TET2	AC078962.2	0.779578	1.00743e-117	postive
RBM15	HMGN3-AS1	0.406629	3.79945e-24	postive		TET3	AC078962.2	0.415339	3.20839e-25	postive
FMR1	HMGN3-AS1	0.464135	7.5676e-32	postive		TET1	AC112721.1	0.589345	1.07937e-54	postive
YTHDF2	AP001372.2	0.406122	4.37653e-24	postive		TET2	AC112721.1	0.588819	1.41533e-54	postive
YTHDF3	AP001372.2	0.418047	1.46574e-25	postive		NSUN3	SLC7A11-AS1	0.402436	1.21702e-23	postive
METTL14	AC018695.4	0.431505	2.68372e-27	postive		TET1	SLC7A11-AS1	0.57886	2.17865e-52	postive
RBM15	AC018695.4	0.711737	2.47752e-89	postive		TET2	SLC7A11-AS1	0.749383	5.86173e-104	postive
YTHDC2	AC018695.4	0.540059	1.52458e-44	postive		TET3	SLC7A11-AS1	0.401554	1.55106e-23	postive
YTHDF3	AC018695.4	0.446558	2.45961e-29	postive		NSUN3	AC005519.1	0.483242	9.49768e-35	postive
FMR1	AC018695.4	0.553703	3.47822e-47	postive		NSUN6	AC005519.1	0.43069	3.43666e-27	postive
RBM15	AC006449.3	0.46334	9.90114e-32	postive		DNMT3A	AC005519.1	0.406652	3.77416e-24	postive
FMR1	AC006449.3	0.411801	8.83193e-25	postive		TET1	AC005519.1	0.582708	3.17744e-53	postive
METTL14	AC073333.1	0.459676	3.38879e-31	postive		TET2	AC005519.1	0.701903	6.80517e-86	postive
RBM15	AC073333.1	0.742498	4.29824e-101	postive		TET3	AC005519.1	0.588075	2.0749e-54	postive
YTHDC2	AC073333.1	0.528423	2.19944e-42	postive		NSUN3	AC012313.5	0.559287	2.65924e-48	postive
YTHDF3	AC073333.1	0.486752	2.65704e-35	postive		TET1	AC012313.5	0.572248	5.61674e-51	postive
FMR1	AC073333.1	0.553911	3.1639e-47	postive		TET2	AC012313.5	0.682125	2.17777e-79	postive
METTL14	AC137932.2	0.4116	9.35237e-25	postive		TET3	AC012313.5	0.471176	6.77621e-33	postive
RBM15	AC137932.2	0.702106	5.79586e-86	postive		NSUN3	AP005899.1	0.437904	3.75707e-28	postive
YTHDC2	AC137932.2	0.449462	9.67962e-30	postive		TET1	AP005899.1	0.547439	5.87779e-46	postive
RBM15	AC020916.2	0.486322	3.10878e-35	postive		TET2	AP005899.1	0.786582	3.12457e-121	postive
RBM15	AC027607.1	0.614752	1.21199e-60	postive		TET3	AP005899.1	0.464469	6.75793e-32	postive
YTHDC2	AC027607.1	0.412789	6.66373e-25	postive		NSUN6	AC004148.1	0.408442	2.28458e-24	postive
RBM15	AC020915.2	0.682498	1.65968e-79	postive		TET1	AC004148.1	0.458461	5.08022e-31	postive
YTHDC2	AC020915.2	0.419924	8.48031e-26	postive		TET2	AC004148.1	0.524144	1.30453e-41	postive
METTL14	EP300-AS1	0.491786	4.167e-36	postive		TET3	AC004148.1	0.52753	3.19501e-42	postive
RBM15	EP300-AS1	0.575358	1.22946e-51	postive		TET1	AL031705.1	0.473341	3.19022e-33	postive
YTHDC2	EP300-AS1	0.54268	4.84163e-45	postive		TET2	AL031705.1	0.460792	2.33345e-31	postive
YTHDF3	EP300-AS1	0.402449	1.21244e-23	postive		NSUN3	AP000487.1	0.668372	3.67898e-75	postive
FMR1	EP300-AS1	0.499081	2.69078e-37	postive		NSUN6	AP000487.1	0.448375	1.37391e-29	postive
FMR1	AC116535.2	0.492611	3.06647e-36	postive		TET1	AP000487.1	0.680275	8.32036e-79	postive
METTL14	AL356124.1	0.522149	2.96547e-41	postive		TET2	AP000487.1	0.741927	7.3626e-101	postive
RBM15	AL356124.1	0.670749	7.10425e-76	postive		TET3	AP000487.1	0.497152	5.58848e-37	postive
YTHDC2	AL356124.1	0.547568	5.54975e-46	postive		NSUN3	AC011676.1	0.456246	1.0579e-30	postive
YTHDF3	AL356124.1	0.519149	1.00982e-40	postive		TET1	AC011676.1	0.553177	4.42174e-47	postive
FMR1	AL356124.1	0.64322	5.47191e-68	postive		TET2	AC011676.1	0.643231	5.43276e-68	postive
METTL14	AC073651.1	0.519074	1.04068e-40	postive		NSUN3	AC009148.1	0.557868	5.1352e-48	postive
RBM15	AC073651.1	0.745594	2.27214e-102	postive		NSUN6	AC009148.1	0.478696	4.83692e-34	postive
YTHDC2	AC073651.1	0.546233	1.00641e-45	postive		TET1	AC009148.1	0.621293	2.90058e-62	postive
YTHDF3	AC073651.1	0.453385	2.70724e-30	postive		TET2	AC009148.1	0.658371	3.16643e-72	postive
FMR1	AC073651.1	0.531803	5.29414e-43	postive		TET3	AC009148.1	0.522291	2.7985e-41	postive
METTL14	AL356599.1	0.577472	4.33647e-52	postive		TET1	AL031717.1	0.451472	5.04972e-30	postive
WTAP	AL356599.1	0.418093	1.44632e-25	postive		TET2	AL031717.1	0.671114	5.51113e-76	postive
RBM15	AL356599.1	0.630576	1.24526e-64	postive		TET3	AL031717.1	0.507967	8.7311e-39	postive
YTHDC2	AL356599.1	0.530811	8.05395e-43	postive		TET2	AL136304.1	0.422789	3.65431e-26	postive
YTHDF3	AL356599.1	0.544919	1.80315e-45	postive		NSUN3	HMGN3-AS1	0.497902	4.20865e-37	postive
FMR1	AL356599.1	0.619818	6.78435e-62	postive		NSUN6	HMGN3-AS1	0.467127	2.73311e-32	postive
FTO	AL356599.1	0.429464	4.98055e-27	postive		TET1	HMGN3-AS1	0.482165	1.39961e-34	postive
METTL14	AC027097.1	0.554678	2.22803e-47	postive		TET3	HMGN3-AS1	0.448384	1.3697e-29	postive
WTAP	AC027097.1	0.454642	1.79366e-30	postive		NSUN3	AC018695.4	0.639272	6.35605e-67	postive
RBM15	AC027097.1	0.617817	2.13194e-61	postive		NSUN6	AC018695.4	0.492027	3.81097e-36	postive
YTHDC2	AC027097.1	0.553353	4.08114e-47	postive		TET1	AC018695.4	0.610092	1.64186e-59	postive
YTHDF3	AC027097.1	0.567763	4.88257e-50	postive		TET2	AC018695.4	0.708267	4.20591e-88	postive
FMR1	AC027097.1	0.651476	2.87735e-70	postive		TET3	AC018695.4	0.611847	6.18297e-60	postive
METTL14	AC004594.1	0.512589	1.40957e-39	postive		TET2	AC006449.3	0.489553	9.51323e-36	postive
RBM15	AC004594.1	0.723372	1.35949e-93	postive		TET3	AC006449.3	0.473336	3.19611e-33	postive
YTHDC2	AC004594.1	0.58139	6.15996e-53	postive		NSUN3	AC073333.1	0.690143	5.80659e-82	postive
YTHDF3	AC004594.1	0.499755	2.08187e-37	postive		NSUN6	AC073333.1	0.412378	7.49479e-25	postive
FMR1	AC004594.1	0.604282	3.98395e-58	postive		TET1	AC073333.1	0.644745	2.10151e-68	postive
RBM15	AC106037.3	0.545102	1.66284e-45	postive		TET2	AC073333.1	0.765041	7.7425e-111	postive
FTO	AC093278.2	0.450069	7.95601e-30	postive		TET3	AC073333.1	0.488178	1.57686e-35	postive
METTL14	AC005070.3	0.527412	3.35696e-42	postive		NSUN3	AC137932.2	0.509802	4.24735e-39	postive
WTAP	AC005070.3	0.419236	1.03682e-25	postive		TET1	AC137932.2	0.571558	7.84926e-51	postive
RBM15	AC005070.3	0.66278	1.66273e-73	postive		TET2	AC137932.2	0.813348	5.75968e-136	postive
YTHDC2	AC005070.3	0.583258	2.40695e-53	postive		TET3	AC137932.2	0.43368	1.38203e-27	postive
YTHDF3	AC005070.3	0.517922	1.66018e-40	postive		TET1	AC020916.2	0.428875	5.94815e-27	postive
FMR1	AC005070.3	0.65462	3.73559e-71	postive		TET2	AC020916.2	0.67937	1.59787e-78	postive
METTL14	AC087501.4	0.548586	3.51866e-46	postive		NSUN3	AC027607.1	0.423466	2.99125e-26	postive
WTAP	AC087501.4	0.51559	4.25078e-40	postive		TET2	AC027607.1	0.70554	3.7797e-87	postive
RBM15	AC087501.4	0.517715	1.80512e-40	postive		TET3	AC027607.1	0.454755	1.7281e-30	postive
YTHDC2	AC087501.4	0.501694	9.92051e-38	postive		NSUN3	AC020915.2	0.494136	1.73601e-36	postive
FMR1	AC087501.4	0.426648	1.16094e-26	postive		TET1	AC020915.2	0.579687	1.4437e-52	postive
METTL14	AC245060.5	0.469352	1.273e-32	postive		TET2	AC020915.2	0.794325	2.87663e-125	postive
YTHDC1	AC245060.5	0.401767	1.46303e-23	postive		TET3	AC020915.2	0.49818	3.78715e-37	postive
YTHDC2	AC245060.5	0.486081	3.39345e-35	postive		NSUN3	EP300-AS1	0.639521	5.45374e-67	postive
FMR1	AC245060.5	0.50778	9.39295e-39	postive		TET1	EP300-AS1	0.681028	4.8299e-79	postive
RBM15	RAI1-AS1	0.634274	1.34731e-65	postive		TET2	EP300-AS1	0.71856	8.34624e-92	postive
METTL14	AL731563.4	0.515955	3.67012e-40	postive		NSUN3	AC116535.2	0.440362	1.74613e-28	postive
RBM15	AL731563.4	0.6585	2.90695e-72	postive		NSUN3	AL356124.1	0.72407	7.42566e-94	postive
YTHDC2	AL731563.4	0.504834	2.9573e-38	postive		NSUN6	AL356124.1	0.409557	1.66862e-24	postive
YTHDF3	AL731563.4	0.511056	2.58866e-39	postive		TET1	AL356124.1	0.762116	1.63798e-109	postive
FMR1	AL731563.4	0.605231	2.37664e-58	postive		TET2	AL356124.1	0.73278	3.35052e-97	postive
METTL14	AC093752.2	0.518954	1.09263e-40	postive		TET3	AL356124.1	0.400679	1.97217e-23	postive
RBM15	AC093752.2	0.726255	1.10637e-94	postive		NSUN3	AC073651.1	0.649532	1.00476e-69	postive
YTHDC2	AC093752.2	0.554094	2.91075e-47	postive		TET1	AC073651.1	0.672014	2.94007e-76	postive
YTHDF3	AC093752.2	0.522407	2.66845e-41	postive		TET2	AC073651.1	0.81413	1.9693e-136	postive
FMR1	AC093752.2	0.548211	4.16305e-46	postive		TET3	AC073651.1	0.449906	8.38618e-30	postive
METTL14	RERE-AS1	0.493246	2.4212e-36	postive		NSUN3	AL356599.1	0.746382	1.068e-102	postive
RBM15	RERE-AS1	0.685957	1.31293e-80	postive		NSUN6	AL356599.1	0.465449	4.84324e-32	postive
YTHDC2	RERE-AS1	0.539705	1.77862e-44	postive		TET1	AL356599.1	0.840333	1.89286e-153	postive
YTHDF3	RERE-AS1	0.417316	1.81213e-25	postive		TET2	AL356599.1	0.761899	2.05136e-109	postive
FMR1	RERE-AS1	0.570474	1.32639e-50	postive		TET3	AL356599.1	0.458688	4.7094e-31	postive
RBM15	AC020931.1	0.405705	4.91661e-24	postive		NSUN3	AC027097.1	0.682678	1.45562e-79	postive
METTL14	N4BP2L2-IT2	0.493905	1.89273e-36	postive		NSUN6	AC027097.1	0.517741	1.78643e-40	postive
RBM15	N4BP2L2-IT2	0.567542	5.42687e-50	postive		TET1	AC027097.1	0.690193	5.59578e-82	postive
YTHDC2	N4BP2L2-IT2	0.493307	2.36674e-36	postive		TET2	AC027097.1	0.682982	1.1669e-79	postive
YTHDF3	N4BP2L2-IT2	0.480408	2.62748e-34	postive		TET3	AC027097.1	0.458785	4.56071e-31	postive
FMR1	N4BP2L2-IT2	0.602772	9.0267e-58	postive		NSUN3	AC004594.1	0.724037	7.64271e-94	postive
METTL14	AC011477.2	0.536942	5.88556e-44	postive		TET1	AC004594.1	0.697285	2.50902e-84	postive
RBM15	AC011477.2	0.428397	6.86989e-27	postive		TET2	AC004594.1	0.819285	1.46887e-139	postive
YTHDC1	AC011477.2	0.513612	9.37995e-40	postive		TET3	AC004594.1	0.458055	5.81334e-31	postive
YTHDC2	AC011477.2	0.469199	1.34204e-32	postive		NSUN3	AC106037.3	0.425559	1.60661e-26	postive
YTHDF3	AC011477.2	0.428656	6.35511e-27	postive		TET1	AC106037.3	0.454373	1.95912e-30	postive
FMR1	AC011477.2	0.520673	5.42655e-41	postive		TET2	AC106037.3	0.697964	1.48274e-84	postive
RBMX	AC011477.2	0.434732	1.00114e-27	postive		NSUN3	AC005070.3	0.789442	1.05658e-122	postive
METTL14	AL353801.1	0.423215	3.22203e-26	postive		NSUN6	AC005070.3	0.42582	1.48668e-26	postive
RBM15	AL353801.1	0.686233	1.07072e-80	postive		TET1	AC005070.3	0.792186	3.89672e-124	postive
YTHDC2	AL353801.1	0.462681	1.23696e-31	postive		TET2	AC005070.3	0.775146	1.43512e-115	postive
YTHDF3	AL353801.1	0.430704	3.4226e-27	postive		TET3	AC005070.3	0.459973	3.06868e-31	postive
FMR1	AL353801.1	0.464529	6.61998e-32	postive		NSUN3	AC087501.4	0.623799	6.78188e-63	postive
METTL14	KLF7-IT1	0.499365	2.41501e-37	postive		TET1	AC087501.4	0.620135	5.65419e-62	postive
WTAP	KLF7-IT1	0.402576	1.17075e-23	postive		TET2	AC087501.4	0.637719	1.65228e-66	postive
RBM15	KLF7-IT1	0.638993	7.55144e-67	postive		NSUN3	AC245060.5	0.541025	1.00011e-44	postive
YTHDC2	KLF7-IT1	0.532808	3.45434e-43	postive		NSUN6	AC245060.5	0.451481	5.03469e-30	postive
YTHDF3	KLF7-IT1	0.497831	4.32371e-37	postive		TET1	AC245060.5	0.699786	3.58729e-85	postive
FMR1	KLF7-IT1	0.582567	3.40991e-53	postive		TET2	AC245060.5	0.574178	2.19178e-51	postive
METTL14	AL121895.1	0.498009	4.04139e-37	postive		TET3	AC245060.5	0.524889	9.58494e-42	postive
RBM15	AL121895.1	0.694551	2.05489e-83	postive		TET2	RAI1-AS1	0.662488	2.02311e-73	postive
YTHDC2	AL121895.1	0.547456	5.83461e-46	postive		NSUN3	AL731563.4	0.685816	1.45684e-80	postive
YTHDF3	AL121895.1	0.576525	6.92144e-52	postive		NSUN6	AL731563.4	0.460288	2.76196e-31	postive
FMR1	AL121895.1	0.631171	8.72688e-65	postive		TET1	AL731563.4	0.718269	1.06817e-91	postive
METTL14	AC002128.1	0.401981	1.37928e-23	postive		TET2	AL731563.4	0.727641	3.27259e-95	postive
RBM15	AC002128.1	0.699962	3.12665e-85	postive		TET3	AL731563.4	0.461987	1.5622e-31	postive
YTHDC2	AC002128.1	0.508651	6.67863e-39	postive		NSUN3	AC093752.2	0.698059	1.37657e-84	postive
FMR1	AC002128.1	0.470893	7.47345e-33	postive		NSUN6	AC093752.2	0.419694	9.06946e-26	postive
METTL14	MYB-AS1	0.475719	1.38602e-33	postive		TET1	AC093752.2	0.651752	2.40762e-70	postive
RBM15	MYB-AS1	0.627625	7.18692e-64	postive		TET2	AC093752.2	0.752512	2.72074e-105	postive
YTHDC2	MYB-AS1	0.525437	7.63936e-42	postive		TET3	AC093752.2	0.478791	4.67555e-34	postive
YTHDF3	MYB-AS1	0.422676	3.77859e-26	postive		NSUN3	RERE-AS1	0.681486	3.46396e-79	postive
FMR1	MYB-AS1	0.585692	7.01134e-54	postive		TET1	RERE-AS1	0.725505	2.1313e-94	postive
METTL14	STX18-AS1	0.565245	1.62049e-49	postive		TET2	RERE-AS1	0.811024	1.35493e-134	postive
RBM15	STX18-AS1	0.710588	6.35511e-89	postive		TET3	RERE-AS1	0.47622	1.16189e-33	postive
YTHDC2	STX18-AS1	0.539702	1.78055e-44	postive		TET2	AC020931.1	0.471773	5.50917e-33	postive
YTHDF3	STX18-AS1	0.608916	3.14678e-59	postive		NSUN3	N4BP2L2-IT2	0.739873	5.03265e-100	postive
FMR1	STX18-AS1	0.569773	1.85961e-50	postive		NSUN6	N4BP2L2-IT2	0.474475	2.14547e-33	postive
METTL3	KTN1-AS1	0.426697	1.1441e-26	postive		TET1	N4BP2L2-IT2	0.844214	3.12724e-156	postive
LRPPRC	KTN1-AS1	0.438111	3.52383e-28	postive		TET2	N4BP2L2-IT2	0.687178	5.31759e-81	postive
RBM15	AC004943.2	0.423246	3.19262e-26	postive		TET3	N4BP2L2-IT2	0.468035	2.00182e-32	postive
METTL14	AL359076.1	0.471219	6.67636e-33	postive		NSUN3	AC011477.2	0.599179	6.21493e-57	postive
WTAP	AL359076.1	0.409415	1.73666e-24	postive		NSUN6	AC011477.2	0.528975	1.74499e-42	postive
RBM15	AL359076.1	0.700685	1.77363e-85	postive		TET1	AC011477.2	0.465822	4.26638e-32	postive
YTHDC2	AL359076.1	0.585834	6.52352e-54	postive		TET3	AC011477.2	0.434247	1.16167e-27	postive
YTHDF3	AL359076.1	0.448852	1.17853e-29	postive		NSUN3	AL353801.1	0.597624	1.4215e-56	postive
FMR1	AL359076.1	0.574162	2.20952e-51	postive		TET1	AL353801.1	0.557606	5.79459e-48	postive
RBM15	DARS-AS1	0.460956	2.20894e-31	postive		TET2	AL353801.1	0.65988	1.16103e-72	postive
RBM15	AC005387.2	0.405933	4.61339e-24	postive		TET3	AL353801.1	0.431263	2.88883e-27	postive
METTL14	AL354696.1	0.416947	2.01629e-25	postive		NSUN3	KLF7-IT1	0.684204	4.77083e-80	postive
WTAP	AL354696.1	0.506032	1.85805e-38	postive		TET1	KLF7-IT1	0.815166	4.71694e-137	postive
YTHDF3	AL354696.1	0.427492	9.01547e-27	postive		TET2	KLF7-IT1	0.835367	5.37243e-150	postive
FMR1	AL354696.1	0.434838	9.68774e-28	postive		TET3	KLF7-IT1	0.461262	1.99339e-31	postive
METTL14	FAM13A-AS1	0.558532	3.77602e-48	postive		NSUN3	AL121895.1	0.692057	1.37095e-82	postive
RBM15	FAM13A-AS1	0.726714	7.39699e-95	postive		NSUN6	AL121895.1	0.450306	7.37032e-30	postive
YTHDC2	FAM13A-AS1	0.624489	4.53503e-63	postive		TET1	AL121895.1	0.607525	6.77193e-59	postive
YTHDF3	FAM13A-AS1	0.506875	1.33778e-38	postive		TET2	AL121895.1	0.621474	2.61282e-62	postive
FMR1	FAM13A-AS1	0.646789	5.77452e-69	postive		TET3	AL121895.1	0.435954	6.87085e-28	postive
RBM15	AC145423.3	0.611604	7.08213e-60	postive		TET1	MIR3945HG	0.425017	1.88845e-26	postive
YTHDC2	AC145423.3	0.449676	9.03301e-30	postive		TET2	MIR3945HG	0.468503	1.70458e-32	postive
METTL14	AC016394.3	0.429114	5.5345e-27	postive		NSUN3	AC002128.1	0.565787	1.25263e-49	postive
RBM15	AC016394.3	0.56417	2.69598e-49	postive		NSUN6	AC002128.1	0.417808	1.57083e-25	postive
YTHDC2	AC016394.3	0.464673	6.30517e-32	postive		TET1	AC002128.1	0.629523	2.33186e-64	postive
YTHDF3	AC016394.3	0.418287	1.36677e-25	postive		TET2	AC002128.1	0.773669	7.30951e-115	postive
FMR1	AC016394.3	0.523915	1.43378e-41	postive		TET3	AC002128.1	0.541297	8.87754e-45	postive
IGFBP3	LINC02104	0.553119	4.53975e-47	postive		NSUN3	MYB-AS1	0.663356	1.12685e-73	postive
RBM15	AC073517.1	0.5455	1.39349e-45	postive		TET1	MYB-AS1	0.639519	5.45778e-67	postive
METTL14	AC129510.2	0.433864	1.30628e-27	postive		TET2	MYB-AS1	0.66959	1.58653e-75	postive
RBM15	AC129510.2	0.578087	3.1987e-52	postive		NSUN3	STX18-AS1	0.648036	2.61411e-69	postive
YTHDC2	AC129510.2	0.461391	1.9086e-31	postive		NSUN6	STX18-AS1	0.507926	8.87248e-39	postive
FMR1	AC129510.2	0.421158	5.90647e-26	postive		TET1	STX18-AS1	0.601311	1.98355e-57	postive
METTL14	AC020661.3	0.413708	5.12432e-25	postive		TET2	STX18-AS1	0.627927	6.01181e-64	postive
RBM15	AC020661.3	0.595174	5.18696e-56	postive		TET3	STX18-AS1	0.481655	1.6814e-34	postive
YTHDC2	AC020661.3	0.473723	2.79148e-33	postive		NSUN3	AL359076.1	0.693929	3.30392e-83	postive
YTHDF3	AC020661.3	0.411253	1.03218e-24	postive		NSUN6	AL359076.1	0.490642	6.36644e-36	postive
FMR1	AC020661.3	0.480931	2.17912e-34	postive		TET1	AL359076.1	0.675993	1.78428e-77	postive
RBM15	LINC00244	0.453903	2.28526e-30	postive		TET2	AL359076.1	0.762154	1.57508e-109	postive
YTHDC2	LINC00244	0.419686	9.09178e-26	postive		TET3	AL359076.1	0.536559	6.94176e-44	postive
FMR1	LINC00244	0.489399	1.00697e-35	postive		TET2	DARS-AS1	0.627215	9.15531e-64	postive
RBM15	AC011481.1	0.438003	3.64362e-28	postive		TET2	AC005387.2	0.419198	1.04849e-25	postive
YTHDC2	AC011481.1	0.42092	6.33513e-26	postive		NSUN3	AL354696.1	0.561073	1.15608e-48	postive
FMR1	AC011481.1	0.44713	2.04838e-29	postive		NSUN6	AL354696.1	0.430086	4.1272e-27	postive
YTHDF3	AC009812.1	0.487922	1.73254e-35	postive		TET1	AL354696.1	0.540162	1.45764e-44	postive
FMR1	AC009812.1	0.59275	1.84682e-55	postive		TET2	AL354696.1	0.522811	2.25971e-41	postive
METTL14	AC108472.1	0.440664	1.58842e-28	postive		NSUN3	FAM13A-AS1	0.76797	3.48372e-112	postive
RBM15	AC108472.1	0.521506	3.86008e-41	postive		NSUN6	FAM13A-AS1	0.47618	1.17842e-33	postive
YTHDC2	AC108472.1	0.410875	1.1489e-24	postive		TET1	FAM13A-AS1	0.688598	1.84803e-81	postive
FMR1	AC108472.1	0.453723	2.42395e-30	postive		TET2	FAM13A-AS1	0.755868	9.60101e-107	postive
FTO	AC108472.1	0.403331	9.50521e-24	postive		TET3	FAM13A-AS1	0.509425	4.92624e-39	postive
METTL14	AC005776.2	0.439712	2.13949e-28	postive		NSUN3	AC145423.3	0.410987	1.11294e-24	postive
RBM15	AC005776.2	0.521461	3.93239e-41	postive		TET1	AC145423.3	0.445865	3.06869e-29	postive
YTHDC2	AC005776.2	0.432723	1.85213e-27	postive		TET2	AC145423.3	0.668585	3.17713e-75	postive
FMR1	AC005776.2	0.534769	1.49662e-43	postive		TET3	AC145423.3	0.462424	1.34878e-31	postive
METTL14	CARMN	0.477769	6.71991e-34	postive		NSUN3	AC016394.3	0.566827	7.63523e-50	postive
RBM15	CARMN	0.643667	4.13692e-68	postive		NSUN6	AC016394.3	0.544756	1.93771e-45	postive
YTHDC2	CARMN	0.498939	2.83954e-37	postive		TET1	AC016394.3	0.595665	4.00632e-56	postive
YTHDF3	CARMN	0.466177	3.78052e-32	postive		TET2	AC016394.3	0.517588	1.9007e-40	postive
FMR1	CARMN	0.538132	3.51926e-44	postive		TET3	AC016394.3	0.468129	1.93856e-32	postive
METTL14	AL031667.3	0.536321	7.68965e-44	postive		NSUN3	AC073517.1	0.413873	4.88858e-25	postive
WTAP	AL031667.3	0.40355	8.94491e-24	postive		TET1	AC073517.1	0.515642	4.16209e-40	postive
RBM15	AL031667.3	0.633578	2.05255e-65	postive		TET2	AC073517.1	0.628466	4.36985e-64	postive
YTHDC2	AL031667.3	0.554592	2.31764e-47	postive		NSUN3	AC129510.2	0.540012	1.55587e-44	postive
YTHDF3	AL031667.3	0.567122	6.63379e-50	postive		TET1	AC129510.2	0.674376	5.60375e-77	postive
FMR1	AL031667.3	0.680293	8.21455e-79	postive		TET2	AC129510.2	0.678706	2.57486e-78	postive
RBM15	AC039056.2	0.52863	2.01652e-42	postive		NSUN3	AC020661.3	0.596984	1.99602e-56	postive
METTL14	AC011444.2	0.424557	2.16466e-26	postive		TET1	AC020661.3	0.701573	8.82347e-86	postive
RBM15	AC011444.2	0.62968	2.12438e-64	postive		TET2	AC020661.3	0.783598	1.01295e-119	postive
YTHDC2	AC011444.2	0.468066	1.98064e-32	postive		TET3	AC020661.3	0.403615	8.78698e-24	postive
YTHDF3	AC011444.2	0.41008	1.43913e-24	postive		NSUN3	LINC00244	0.584325	1.4039e-53	postive
FMR1	AC011444.2	0.448036	1.53177e-29	postive		NSUN6	LINC00244	0.41023	1.37939e-24	postive
ZC3H13	MALINC1	0.400849	1.8827e-23	postive		TET1	LINC00244	0.497508	4.88472e-37	postive
YTHDC1	MALINC1	0.432784	1.81773e-27	postive		TET2	LINC00244	0.467487	2.41603e-32	postive
YTHDC2	MALINC1	0.449062	1.10136e-29	postive		TET3	LINC00244	0.406395	4.0552e-24	postive
RBM15	AC008758.2	0.582083	4.35012e-53	postive		NSUN3	AC011481.1	0.447129	2.0493e-29	postive
YTHDC2	AC008758.2	0.441066	1.40019e-28	postive		NSUN6	AC011481.1	0.486064	3.41543e-35	postive
YTHDF3	AC008758.2	0.431062	3.07029e-27	postive		TET1	AC011481.1	0.430477	3.6659e-27	postive
FMR1	AC008758.2	0.570775	1.14678e-50	postive		TET2	AC011481.1	0.420941	6.29529e-26	postive
METTL14	PPP1R12A-AS1	0.457814	6.29716e-31	postive		TET3	AC011481.1	0.473081	3.49342e-33	postive
YTHDC2	PPP1R12A-AS1	0.408046	2.55369e-24	postive		NSUN3	AC009812.1	0.483271	9.3971e-35	postive
METTL14	AC024267.4	0.442747	8.2512e-29	postive		NSUN6	AC009812.1	0.472665	4.03828e-33	postive
RBM15	AC024267.4	0.582916	2.86101e-53	postive		NSUN3	AC108472.1	0.497697	4.54766e-37	postive
YTHDC2	AC024267.4	0.471593	5.86323e-33	postive		TET1	AC108472.1	0.609393	2.4179e-59	postive
FMR1	AC024267.4	0.449788	8.71269e-30	postive		TET2	AC108472.1	0.650864	4.27043e-70	postive
METTL14	AL121603.2	0.422163	4.39587e-26	postive		TET3	AC108472.1	0.404457	6.95717e-24	postive
IGFBP3	NR2F1-AS1	0.410465	1.29068e-24	postive		NSUN3	AC005776.2	0.58631	5.11897e-54	postive
FTO	NR2F1-AS1	0.437158	4.73604e-28	postive		TET1	AC005776.2	0.720656	1.40436e-92	postive
METTL14	AL132642.1	0.423536	2.93067e-26	postive		TET2	AC005776.2	0.668332	3.78217e-75	postive
RBM15	AL132642.1	0.429425	5.03944e-27	postive		NSUN3	CARMN	0.621463	2.62938e-62	postive
YTHDC2	AL132642.1	0.430971	3.15632e-27	postive		TET1	CARMN	0.774736	2.25958e-115	postive
FMR1	AL132642.1	0.46755	2.3646e-32	postive		TET2	CARMN	0.801447	3.89024e-129	postive
RBM15	SPRY4-AS1	0.467546	2.36764e-32	postive		TET3	CARMN	0.438618	3.0096e-28	postive
VIRMA	AP003469.2	0.435791	7.22619e-28	postive		NSUN3	AL031667.3	0.752001	4.50819e-105	postive
METTL14	BCL2L1-AS1	0.47914	4.1297e-34	postive		NSUN6	AL031667.3	0.485796	3.76472e-35	postive
RBM15	BCL2L1-AS1	0.760537	8.35292e-109	postive		TET1	AL031667.3	0.733133	2.43638e-97	postive
YTHDC2	BCL2L1-AS1	0.535889	9.25933e-44	postive		TET2	AL031667.3	0.650031	7.29618e-70	postive
YTHDF3	BCL2L1-AS1	0.452952	3.11813e-30	postive		TET3	AL031667.3	0.46577	4.34177e-32	postive
FMR1	BCL2L1-AS1	0.564549	2.25304e-49	postive		TET1	AC039056.2	0.466307	3.61556e-32	postive
RBM15	AC007431.2	0.700637	1.84202e-85	postive		TET2	AC039056.2	0.659905	1.14172e-72	postive
YTHDC2	AC007431.2	0.453157	2.91666e-30	postive		TET1	AC090116.1	0.452332	3.81682e-30	postive
FMR1	AC007431.2	0.421915	4.72874e-26	postive		NSUN3	AC011444.2	0.557117	7.26444e-48	postive
RBM15	AC243967.2	0.56421	2.64503e-49	postive		TET1	AC011444.2	0.695801	7.87938e-84	postive
YTHDC2	AC243967.2	0.445412	3.54525e-29	postive		TET2	AC011444.2	0.839244	1.10732e-152	postive
YTHDF3	AC243967.2	0.522791	2.27847e-41	postive		TET3	AC011444.2	0.452694	3.39275e-30	postive
FMR1	AC243967.2	0.519986	7.18182e-41	postive		NSUN3	MALINC1	0.452546	3.56046e-30	postive
METTL14	AL596202.1	0.536637	6.71217e-44	postive		NSUN6	MALINC1	0.432874	1.76873e-27	postive
WTAP	AL596202.1	0.451087	5.72174e-30	postive		TET3	MALINC1	0.457423	7.16842e-31	postive
RBM15	AL596202.1	0.619357	8.83752e-62	postive		NSUN3	AC008758.2	0.594396	7.80421e-56	postive
YTHDC2	AL596202.1	0.559304	2.63836e-48	postive		NSUN6	AC008758.2	0.495083	1.21783e-36	postive
YTHDF3	AL596202.1	0.475456	1.52041e-33	postive		TET1	AC008758.2	0.539753	1.74156e-44	postive
FMR1	AL596202.1	0.530904	7.74476e-43	postive		TET2	AC008758.2	0.502094	8.51119e-38	postive
METTL14	AP001160.4	0.473316	3.21842e-33	postive		TET3	AC008758.2	0.425589	1.5926e-26	postive
WTAP	AP001160.4	0.438347	3.27415e-28	postive		NSUN3	PPP1R12A-AS1	0.441713	1.14263e-28	postive
RBM15	AP001160.4	0.537396	4.83889e-44	postive		NSUN3	AC024267.4	0.510281	3.516e-39	postive
YTHDC2	AP001160.4	0.501533	1.0553e-37	postive		TET1	AC024267.4	0.640308	3.35258e-67	postive
YTHDF3	AP001160.4	0.418379	1.33088e-25	postive		TET2	AC024267.4	0.730321	3.04224e-96	postive
FMR1	AP001160.4	0.496995	5.93082e-37	postive		TET3	AC024267.4	0.520686	5.3981e-41	postive
METTL14	AC107068.1	0.635321	7.14031e-66	postive		NSUN3	NR2F1-AS1	0.446218	2.74152e-29	postive
WTAP	AC107068.1	0.447072	2.08688e-29	postive		TET1	NR2F1-AS1	0.627584	7.3632e-64	postive
RBM15	AC107068.1	0.686653	7.84832e-81	postive		TET2	NR2F1-AS1	0.542496	5.24926e-45	postive
YTHDC2	AC107068.1	0.628855	3.46848e-64	postive		NSUN3	AL132642.1	0.524989	9.19519e-42	postive
YTHDF3	AC107068.1	0.561444	9.71724e-49	postive		TET1	AL132642.1	0.562008	7.46187e-49	postive
FMR1	AC107068.1	0.609142	2.77751e-59	postive		TET2	AL132642.1	0.523261	1.87791e-41	postive
METTL14	Z98884.2	0.496635	6.79339e-37	postive		TET2	SPRY4-AS1	0.511882	1.86695e-39	postive
WTAP	Z98884.2	0.410676	1.2156e-24	postive		NSUN5	AL121832.2	0.514371	6.92784e-40	postive
RBM15	Z98884.2	0.637966	1.42013e-66	postive		ALYREF	AL121832.2	0.410402	1.31376e-24	postive
YTHDC2	Z98884.2	0.574855	1.57327e-51	postive		TET1	DTNB-AS1	0.424776	2.02859e-26	postive
YTHDF3	Z98884.2	0.400213	2.24067e-23	postive		TET2	DTNB-AS1	0.44753	1.80222e-29	postive
FMR1	Z98884.2	0.554723	2.18312e-47	postive		NSUN3	BCL2L1-AS1	0.686981	6.15527e-81	postive
METTL14	VAC14-AS1	0.429568	4.82647e-27	postive		NSUN6	BCL2L1-AS1	0.415289	3.25448e-25	postive
RBM15	VAC14-AS1	0.608024	5.14639e-59	postive		TET1	BCL2L1-AS1	0.664764	4.34066e-74	postive
YTHDC2	VAC14-AS1	0.45267	3.41902e-30	postive		TET2	BCL2L1-AS1	0.773998	5.09514e-115	postive
FMR1	VAC14-AS1	0.42215	4.41184e-26	postive		TET3	BCL2L1-AS1	0.483759	7.87904e-35	postive
METTL14	AC098484.1	0.575447	1.17669e-51	postive		NSUN3	AC007431.2	0.536578	6.88446e-44	postive
WTAP	AC098484.1	0.421259	5.73429e-26	postive		TET1	AC007431.2	0.600262	3.48402e-57	postive
VIRMA	AC098484.1	0.403259	9.69663e-24	postive		TET2	AC007431.2	0.802975	5.49005e-130	postive
RBM15	AC098484.1	0.609757	1.97702e-59	postive		TET3	AC007431.2	0.452925	3.14585e-30	postive
YTHDC1	AC098484.1	0.439502	2.28481e-28	postive		NSUN3	AC243967.2	0.588246	1.89993e-54	postive
YTHDC2	AC098484.1	0.54939	2.45221e-46	postive		TET1	AC243967.2	0.571654	7.49139e-51	postive
YTHDF3	AC098484.1	0.590633	5.54946e-55	postive		TET2	AC243967.2	0.570784	1.14184e-50	postive
FMR1	AC098484.1	0.511199	2.44634e-39	postive		NSUN3	AL596202.1	0.643719	4.00294e-68	postive
METTL14	NORAD	0.433501	1.46018e-27	postive		NSUN6	AL596202.1	0.513622	9.3436e-40	postive
VIRMA	NORAD	0.530346	9.80024e-43	postive		TET1	AL596202.1	0.659541	1.45564e-72	postive
ZC3H13	NORAD	0.550328	1.60775e-46	postive		TET2	AL596202.1	0.670491	8.4956e-76	postive
RBM15	NORAD	0.432735	1.84537e-27	postive		TET3	AL596202.1	0.513747	8.88878e-40	postive
YTHDC1	NORAD	0.463516	9.32878e-32	postive		NSUN3	AP001160.4	0.631666	6.48719e-65	postive
YTHDC2	NORAD	0.413079	6.13486e-25	postive		TET1	AP001160.4	0.748742	1.09392e-103	postive
YTHDF1	NORAD	0.574519	1.85489e-51	postive		TET2	AP001160.4	0.771553	7.36827e-114	postive
YTHDF3	NORAD	0.551837	8.12728e-47	postive		NSUN3	AC107068.1	0.735349	3.25924e-98	postive
FMR1	NORAD	0.706668	1.52904e-87	postive		NSUN6	AC107068.1	0.471836	5.38882e-33	postive
FTO	NORAD	0.452312	3.84287e-30	postive		TET1	AC107068.1	0.72969	5.33367e-96	postive
METTL14	AL158163.2	0.537242	5.17154e-44	postive		TET2	AC107068.1	0.770775	1.71324e-113	postive
RBM15	AL158163.2	0.549049	2.85823e-46	postive		TET3	AC107068.1	0.51858	1.27208e-40	postive
YTHDC2	AL158163.2	0.543588	3.24621e-45	postive		NSUN3	Z98884.2	0.662003	2.8043e-73	postive
YTHDF3	AL158163.2	0.565135	1.70709e-49	postive		NSUN6	Z98884.2	0.426221	1.31885e-26	postive
FMR1	AL158163.2	0.627467	7.89127e-64	postive		TET1	Z98884.2	0.634445	1.21516e-65	postive
RBM15	UBE2Q1-AS1	0.547366	6.07459e-46	postive		TET2	Z98884.2	0.735455	2.95832e-98	postive
METTL14	AC009120.2	0.455383	1.40571e-30	postive		TET3	Z98884.2	0.521218	4.34288e-41	postive
RBM15	AC009120.2	0.554566	2.34538e-47	postive		NSUN3	VAC14-AS1	0.532188	4.49526e-43	postive
YTHDC2	AC009120.2	0.495104	1.20811e-36	postive		TET1	VAC14-AS1	0.555375	1.61902e-47	postive
YTHDF3	AC009120.2	0.42961	4.76559e-27	postive		TET2	VAC14-AS1	0.628831	3.51953e-64	postive
FMR1	AC009120.2	0.527983	2.64468e-42	postive		NSUN5	AC138696.2	0.405053	5.89593e-24	postive
RBM15	AL392089.1	0.555404	1.59774e-47	postive		NSUN3	AC098484.1	0.658482	2.94113e-72	postive
FMR1	AL392089.1	0.410038	1.45625e-24	postive		NSUN6	AC098484.1	0.481676	1.66832e-34	postive
METTL14	LINC01376	0.53221	4.45353e-43	postive		TET1	AC098484.1	0.505655	2.15105e-38	postive
RBM15	LINC01376	0.68609	1.19039e-80	postive		TET2	AC098484.1	0.597042	1.93551e-56	postive
YTHDC2	LINC01376	0.476061	1.22909e-33	postive		TET3	AC098484.1	0.483474	8.73509e-35	postive
YTHDF3	LINC01376	0.445884	3.04968e-29	postive		NSUN3	NORAD	0.570833	1.11503e-50	postive
FMR1	LINC01376	0.57743	4.42858e-52	postive		NSUN6	NORAD	0.518461	1.33495e-40	postive
WTAP	AC007497.1	0.403669	8.65503e-24	postive		DNMT3A	NORAD	0.402079	1.34279e-23	postive
RBM15	AC007497.1	0.465265	5.1572e-32	postive		TET1	NORAD	0.456988	8.27804e-31	postive
YTHDC2	AC007497.1	0.422868	3.56959e-26	postive		TET3	NORAD	0.534507	1.67385e-43	postive
FMR1	AC007497.1	0.546257	9.9542e-46	postive		NSUN3	AL158163.2	0.756033	8.13442e-107	postive
METTL14	AC048341.2	0.467841	2.14003e-32	postive		NSUN6	AL158163.2	0.454472	1.89635e-30	postive
WTAP	AC048341.2	0.456332	1.02834e-30	postive		TET1	AL158163.2	0.739278	8.75863e-100	postive
RBM15	AC048341.2	0.576632	6.565e-52	postive		TET2	AL158163.2	0.60358	5.83137e-58	postive
YTHDC2	AC048341.2	0.522667	2.398e-41	postive		TET3	AL158163.2	0.41237	7.51013e-25	postive
YTHDF3	AC048341.2	0.44573	3.20316e-29	postive		TET2	AC087392.5	0.513942	8.22352e-40	postive
FMR1	AC048341.2	0.543589	3.24496e-45	postive		NSUN3	UBE2Q1-AS1	0.482182	1.39142e-34	postive
METTL14	AC103923.1	0.482859	1.09037e-34	postive		NSUN6	UBE2Q1-AS1	0.449272	1.02913e-29	postive
RBM15	AC103923.1	0.601456	1.83502e-57	postive		TET1	UBE2Q1-AS1	0.553787	3.34819e-47	postive
YTHDC2	AC103923.1	0.537561	4.50507e-44	postive		TET2	UBE2Q1-AS1	0.555734	1.3729e-47	postive
YTHDF3	AC103923.1	0.463625	8.99273e-32	postive		TET3	UBE2Q1-AS1	0.546818	7.75496e-46	postive
FMR1	AC103923.1	0.516572	2.86323e-40	postive		NSUN3	AC009120.2	0.576594	6.68973e-52	postive
METTL14	AC074050.4	0.417161	1.89512e-25	postive		NSUN6	AC009120.2	0.527252	3.58966e-42	postive
RBM15	AC074050.4	0.726557	8.48649e-95	postive		TET1	AC009120.2	0.579704	1.43162e-52	postive
YTHDC2	AC074050.4	0.518825	1.15178e-40	postive		TET2	AC009120.2	0.544567	2.10696e-45	postive
FMR1	AC074050.4	0.438549	3.07473e-28	postive		TET3	AC009120.2	0.560772	1.33083e-48	postive
RBM15	KCNIP2-AS1	0.503567	4.82676e-38	postive		NSUN3	AL392089.1	0.424467	2.22381e-26	postive
RBM15	CBR3-AS1	0.524965	9.28821e-42	postive		TET1	AL392089.1	0.485105	4.84e-35	postive
YTHDC2	CBR3-AS1	0.404453	6.96467e-24	postive		TET2	AL392089.1	0.544747	1.94562e-45	postive
YTHDF3	CBR3-AS1	0.463392	9.7308e-32	postive		NSUN3	LINC01376	0.682987	1.16222e-79	postive
FMR1	CBR3-AS1	0.524169	1.29125e-41	postive		NSUN6	LINC01376	0.456153	1.09078e-30	postive
RBM15	AP001619.1	0.522126	2.99399e-41	postive		TET1	LINC01376	0.685884	1.38529e-80	postive
FMR1	AC115618.2	0.502882	6.28673e-38	postive		TET2	LINC01376	0.710519	6.72227e-89	postive
METTL14	WARS2-AS1	0.557208	6.96466e-48	postive		TET3	LINC01376	0.498675	3.13974e-37	postive
RBM15	WARS2-AS1	0.670197	1.04225e-75	postive		NSUN3	AC007497.1	0.555199	1.75533e-47	postive
YTHDC2	WARS2-AS1	0.552577	5.80726e-47	postive		NSUN6	AC007497.1	0.465377	4.96437e-32	postive
YTHDF3	WARS2-AS1	0.527605	3.09717e-42	postive		TET1	AC007497.1	0.550189	1.71196e-46	postive
FMR1	WARS2-AS1	0.582996	2.74822e-53	postive		TET2	AC007497.1	0.463225	1.02944e-31	postive
METTL14	AC124283.3	0.55041	1.54918e-46	postive		NSUN3	AC048341.2	0.629983	1.77329e-64	postive
RBM15	AC124283.3	0.743435	1.77445e-101	postive		NSUN6	AC048341.2	0.462752	1.20741e-31	postive
YTHDC2	AC124283.3	0.58617	5.49645e-54	postive		TET1	AC048341.2	0.713924	4.06917e-90	postive
YTHDF3	AC124283.3	0.55512	1.82008e-47	postive		TET2	AC048341.2	0.727833	2.76372e-95	postive
FMR1	AC124283.3	0.601511	1.78163e-57	postive		TET3	AC048341.2	0.442584	8.68559e-29	postive
METTL14	AC022001.2	0.47872	4.79561e-34	postive		NSUN3	AC103923.1	0.666594	1.24676e-74	postive
RBM15	AC022001.2	0.665982	1.89464e-74	postive		TET1	AC103923.1	0.601856	1.48006e-57	postive
YTHDC2	AC022001.2	0.524014	1.37641e-41	postive		TET2	AC103923.1	0.698997	6.63951e-85	postive
YTHDF3	AC022001.2	0.434408	1.1056e-27	postive		TET3	AC103923.1	0.404014	7.86766e-24	postive
FMR1	AC022001.2	0.528052	2.56931e-42	postive		TET2	AC007728.2	0.413828	4.95172e-25	postive
METTL14	CRTC3-AS1	0.527564	3.15008e-42	postive		NSUN3	AC074050.4	0.583901	1.73943e-53	postive
RBM15	CRTC3-AS1	0.619925	6.37808e-62	postive		NSUN6	AC074050.4	0.411742	8.98149e-25	postive
YTHDC2	CRTC3-AS1	0.506026	1.86188e-38	postive		TET1	AC074050.4	0.584254	1.45511e-53	postive
YTHDF3	CRTC3-AS1	0.474639	2.02595e-33	postive		TET2	AC074050.4	0.683541	7.75138e-80	postive
FMR1	CRTC3-AS1	0.590734	5.26584e-55	postive		TET3	AC074050.4	0.419284	1.02235e-25	postive
RBM15	AL033384.2	0.4473	1.93974e-29	postive		TET2	KCNIP2-AS1	0.4807	2.36711e-34	postive
RBM15	AL391095.4	0.615847	6.5297e-61	postive		NSUN3	CBR3-AS1	0.53628	7.82762e-44	postive
RBM15	AC068790.4	0.617081	3.24094e-61	postive		NSUN6	CBR3-AS1	0.456598	9.41892e-31	postive
YTHDC2	AC068790.4	0.439083	2.60399e-28	postive		TET1	CBR3-AS1	0.426319	1.28085e-26	postive
FMR1	AC068790.4	0.445192	3.80238e-29	postive		TET2	CBR3-AS1	0.441433	1.24807e-28	postive
METTL14	AC099811.5	0.539693	1.78792e-44	postive		NSUN3	AP001619.1	0.417589	1.67394e-25	postive
RBM15	AC099811.5	0.750767	1.51635e-104	postive		TET1	AP001619.1	0.456374	1.01416e-30	postive
YTHDC2	AC099811.5	0.561013	1.18924e-48	postive		TET2	AP001619.1	0.444051	5.46183e-29	postive
YTHDF3	AC099811.5	0.517119	2.29726e-40	postive		NSUN3	SNRK-AS1	0.417632	1.65326e-25	postive
FMR1	AC099811.5	0.563097	4.47199e-49	postive		TET1	SNRK-AS1	0.496738	6.53332e-37	postive
FTO	AC099811.5	0.416331	2.40991e-25	postive		TET2	SNRK-AS1	0.500265	1.71396e-37	postive
FMR1	AC012178.1	0.440168	1.85541e-28	postive		TET2	AC109460.1	0.482081	1.44262e-34	postive
METTL14	AL158825.2	0.556656	8.98659e-48	postive		TET3	AC109460.1	0.418482	1.29138e-25	postive
WTAP	AL158825.2	0.429806	4.4914e-27	postive		NSUN3	WARS2-AS1	0.614604	1.31776e-60	postive
RBM15	AL158825.2	0.666084	1.76729e-74	postive		NSUN6	WARS2-AS1	0.529903	1.18105e-42	postive
YTHDC2	AL158825.2	0.593457	1.27631e-55	postive		TET1	WARS2-AS1	0.509494	4.79489e-39	postive
YTHDF3	AL158825.2	0.4996	2.20849e-37	postive		TET2	WARS2-AS1	0.54462	2.05837e-45	postive
FMR1	AL158825.2	0.620355	4.98304e-62	postive		TET3	WARS2-AS1	0.500558	1.53261e-37	postive
METTL14	ATP1B3-AS1	0.484012	7.19135e-35	postive		NSUN3	AC124283.3	0.722549	2.76642e-93	postive
WTAP	ATP1B3-AS1	0.429198	5.39704e-27	postive		NSUN6	AC124283.3	0.420289	7.622e-26	postive
RBM15	ATP1B3-AS1	0.67008	1.13002e-75	postive		TET1	AC124283.3	0.729033	9.56296e-96	postive
YTHDC2	ATP1B3-AS1	0.573758	2.69123e-51	postive		TET2	AC124283.3	0.785649	9.32054e-121	postive
YTHDF3	ATP1B3-AS1	0.44414	5.31031e-29	postive		TET3	AC124283.3	0.475765	1.36375e-33	postive
FMR1	ATP1B3-AS1	0.582364	3.77798e-53	postive		NSUN3	AC022001.2	0.644661	2.21587e-68	postive
METTL14	JARID2-AS1	0.408373	2.32931e-24	postive		TET1	AC022001.2	0.790933	1.77073e-123	postive
RBM15	JARID2-AS1	0.655447	2.17418e-71	postive		TET2	AC022001.2	0.872315	5.90841e-179	postive
YTHDC2	JARID2-AS1	0.463798	8.48172e-32	postive		TET3	AC022001.2	0.465837	4.24471e-32	postive
FMR1	JARID2-AS1	0.529174	1.60515e-42	postive		NSUN3	CRTC3-AS1	0.731319	1.24607e-96	postive
VIRMA	AC023632.2	0.423882	2.64486e-26	postive		NSUN6	CRTC3-AS1	0.434612	1.03864e-27	postive
YTHDF3	AC023632.2	0.467695	2.24931e-32	postive		TET1	CRTC3-AS1	0.69982	3.49185e-85	postive
RBM15	AC008667.1	0.659424	1.57328e-72	postive		TET2	CRTC3-AS1	0.665009	3.67554e-74	postive
VIRMA	AL162595.1	0.431275	2.87803e-27	postive		TET3	CRTC3-AS1	0.407771	2.75876e-24	postive
ZC3H13	AL162595.1	0.529093	1.66064e-42	postive		NSUN7	TAPT1-AS1	0.424997	1.8994e-26	postive
RBM15	AL162595.1	0.403647	8.70992e-24	postive		TET1	TAPT1-AS1	0.421577	5.22333e-26	postive
YTHDF3	AL162595.1	0.485761	3.81355e-35	postive		TET2	AL033384.2	0.463264	1.0159e-31	postive
FMR1	AL162595.1	0.483272	9.39623e-35	postive		TET3	AL033384.2	0.440122	1.88246e-28	postive
METTL14	AL360219.2	0.442542	8.80184e-29	postive		NSUN3	AL391095.4	0.459281	3.86623e-31	postive
RBM15	AL360219.2	0.476544	1.03642e-33	postive		TET2	AL391095.4	0.439567	2.23886e-28	postive
YTHDC2	AL360219.2	0.47933	3.85968e-34	postive		TET3	AL391095.4	0.409504	1.69383e-24	postive
YTHDF3	AL360219.2	0.449733	8.86841e-30	postive		NSUN3	AC068790.4	0.534148	1.95142e-43	postive
FMR1	AL360219.2	0.531747	5.41963e-43	postive		TET1	AC068790.4	0.600065	3.87045e-57	postive
RBM15	AL161729.3	0.526504	4.90153e-42	postive		TET2	AC068790.4	0.770176	3.27314e-113	postive
YTHDF3	AC006333.1	0.458534	4.95807e-31	postive		TET3	AC068790.4	0.459564	3.51786e-31	postive
FMR1	AC006333.1	0.520043	7.01855e-41	postive		NSUN3	AC099811.5	0.703023	2.80813e-86	postive
RBM15	AC093732.1	0.518846	1.14166e-40	postive		NSUN6	AC099811.5	0.413514	5.41783e-25	postive
RBM15	AC079209.2	0.468956	1.459e-32	postive		TET1	AC099811.5	0.801932	2.09302e-129	postive
RBM15	AC009120.3	0.506157	1.76948e-38	postive		TET2	AC099811.5	0.863828	1.4656e-171	postive
FMR1	AC009120.3	0.443244	7.05236e-29	postive		TET3	AC099811.5	0.491322	4.94867e-36	postive
FTO	AC009120.3	0.410945	1.12657e-24	postive		NSUN3	AC012178.1	0.402557	1.177e-23	postive
METTL14	AC073487.1	0.473001	3.59183e-33	postive		NSUN6	AC012178.1	0.41153	9.53936e-25	postive
RBM15	AC073487.1	0.664559	4.99137e-74	postive		NSUN3	AL158825.2	0.7621	1.6663e-109	postive
YTHDC2	AC073487.1	0.495469	1.05344e-36	postive		NSUN6	AL158825.2	0.432708	1.86056e-27	postive
FMR1	AC073487.1	0.476601	1.01596e-33	postive		TET1	AL158825.2	0.713011	8.66748e-90	postive
METTL14	AL138756.1	0.408752	2.09354e-24	postive		TET2	AL158825.2	0.726442	9.39014e-95	postive
FMR1	AL138756.1	0.548787	3.21511e-46	postive		TET3	AL158825.2	0.430528	3.60966e-27	postive
METTL14	AL445223.1	0.461677	1.73374e-31	postive		NSUN3	ATP1B3-AS1	0.709962	1.05998e-88	postive
RBM15	AL445223.1	0.64399	3.37648e-68	postive		NSUN6	ATP1B3-AS1	0.407986	2.59732e-24	postive
YTHDC2	AL445223.1	0.517876	1.69138e-40	postive		TET1	ATP1B3-AS1	0.713613	5.26343e-90	postive
YTHDF3	AL445223.1	0.476393	1.09332e-33	postive		TET2	ATP1B3-AS1	0.753362	1.17264e-105	postive
FMR1	AL445223.1	0.576354	7.53009e-52	postive		TET3	ATP1B3-AS1	0.477873	6.47698e-34	postive
METTL14	APOA1-AS	0.421784	4.91453e-26	postive		NSUN3	JARID2-AS1	0.660558	7.38802e-73	postive
RBM15	APOA1-AS	0.663155	1.29058e-73	postive		TET1	JARID2-AS1	0.787918	6.46208e-122	postive
YTHDC2	APOA1-AS	0.486436	2.9822e-35	postive		TET2	JARID2-AS1	0.78876	2.38097e-122	postive
FMR1	APOA1-AS	0.434691	1.01368e-27	postive		TET3	JARID2-AS1	0.448923	1.15165e-29	postive
RBM15	AL139147.1	0.422277	4.24986e-26	postive		NSUN3	AC008667.1	0.408618	2.17399e-24	postive
RBM15	AC012317.1	0.64773	3.17721e-69	postive		TET2	AC008667.1	0.506486	1.55654e-38	postive
METTL14	AC073326.1	0.486707	2.70164e-35	postive		NSUN3	AL162595.1	0.513192	1.10893e-39	postive
RBM15	AC073326.1	0.569471	2.15139e-50	postive		NSUN6	AL162595.1	0.533088	3.06755e-43	postive
YTHDC2	AC073326.1	0.538259	3.33115e-44	postive		TET3	AL162595.1	0.467359	2.52445e-32	postive
YTHDF3	AC073326.1	0.550816	1.28982e-46	postive		NSUN3	AL360219.2	0.628109	5.39803e-64	postive
FMR1	AC073326.1	0.653177	9.56469e-71	postive		TET1	AL360219.2	0.746589	8.74848e-103	postive
RBM15	AL122010.1	0.451448	5.08993e-30	postive		TET2	AL360219.2	0.720789	1.25323e-92	postive
METTL14	AP000866.6	0.531732	5.4542e-43	postive		NSUN3	AL161729.3	0.405545	5.1411e-24	postive
WTAP	AP000866.6	0.434901	9.50305e-28	postive		TET2	AL161729.3	0.446503	2.50365e-29	postive
RBM15	AP000866.6	0.614527	1.37588e-60	postive		NSUN3	DGUOK-AS1	0.403143	1.00121e-23	postive
YTHDC2	AP000866.6	0.574146	2.22693e-51	postive		NSUN6	DGUOK-AS1	0.421293	5.67752e-26	postive
YTHDF3	AP000866.6	0.55648	9.74518e-48	postive		NSUN3	AC006333.1	0.504435	3.45158e-38	postive
FMR1	AP000866.6	0.628698	3.80762e-64	postive		NSUN6	AC006333.1	0.401745	1.47178e-23	postive
METTL14	AC092828.1	0.489105	1.12223e-35	postive		NSUN3	AC093732.1	0.402009	1.36864e-23	postive
RBM15	AC092828.1	0.633479	2.17888e-65	postive		TET2	AC093732.1	0.577857	3.58416e-52	postive
YTHDC2	AC092828.1	0.509781	4.28156e-39	postive		NSUN3	AC079209.2	0.425076	1.85551e-26	postive
YTHDF3	AC092828.1	0.405689	4.93872e-24	postive		TET1	AC079209.2	0.498672	3.14277e-37	postive
FMR1	AC092828.1	0.532954	3.24701e-43	postive		TET2	AC079209.2	0.653494	7.78191e-71	postive
METTL14	RNASEH2B-AS1	0.45985	3.19743e-31	postive		NSUN3	AC009120.3	0.488662	1.32059e-35	postive
RBM15	RNASEH2B-AS1	0.495995	8.64328e-37	postive		TET1	AC009120.3	0.688803	1.58559e-81	postive
YTHDC2	RNASEH2B-AS1	0.424286	2.34593e-26	postive		TET2	AC009120.3	0.685049	2.56469e-80	postive
YTHDF3	RNASEH2B-AS1	0.45776	6.41031e-31	postive		TET3	AC009120.3	0.528355	2.26272e-42	postive
FMR1	RNASEH2B-AS1	0.550842	1.27503e-46	postive		NSUN3	AC073487.1	0.605181	2.44273e-58	postive
METTL14	AF117829.1	0.537949	3.80976e-44	postive		TET1	AC073487.1	0.703175	2.48823e-86	postive
WTAP	AF117829.1	0.403222	9.79656e-24	postive		TET2	AC073487.1	0.842947	2.5791e-155	postive
RBM15	AF117829.1	0.676471	1.27086e-77	postive		TET3	AC073487.1	0.479877	3.1764e-34	postive
YTHDC2	AF117829.1	0.557575	5.8782e-48	postive		NSUN3	AL138756.1	0.508911	6.02989e-39	postive
YTHDF3	AF117829.1	0.635788	5.37589e-66	postive		NSUN6	AL138756.1	0.449957	8.24986e-30	postive
FMR1	AF117829.1	0.631063	9.30507e-65	postive		DNMT3A	AL138756.1	0.408103	2.51328e-24	postive
RBM15	AL024498.1	0.493538	2.17118e-36	postive		TET1	AL138756.1	0.436914	5.10705e-28	postive
METTL14	AC022165.1	0.442021	1.0371e-28	postive		TET3	AL138756.1	0.44053	1.65674e-28	postive
RBM15	AC022165.1	0.685636	1.6643e-80	postive		NSUN3	AL445223.1	0.704073	1.21965e-86	postive
YTHDC2	AC022165.1	0.448073	1.51373e-29	postive		NSUN6	AL445223.1	0.436305	6.16532e-28	postive
FMR1	AC022165.1	0.434984	9.26438e-28	postive		TET1	AL445223.1	0.694999	1.45771e-83	postive
FTO	AC022165.1	0.409499	1.69598e-24	postive		TET2	AL445223.1	0.645011	1.77722e-68	postive
METTL14	AC009950.1	0.445541	3.40214e-29	postive		TET3	AL445223.1	0.420676	6.80399e-26	postive
RBM15	AC009950.1	0.605003	2.69108e-58	postive		NSUN3	APOA1-AS	0.549059	2.84534e-46	postive
YTHDC2	AC009950.1	0.467516	2.39224e-32	postive		TET1	APOA1-AS	0.641579	1.52359e-67	postive
METTL14	AC093423.2	0.532196	4.48084e-43	postive		TET2	APOA1-AS	0.824803	5.08808e-143	postive
WTAP	AC093423.2	0.403494	9.08548e-24	postive		TET3	APOA1-AS	0.459465	3.63546e-31	postive
RBM15	AC093423.2	0.670922	6.29883e-76	postive		NSUN3	AL139147.1	0.482088	1.43891e-34	postive
YTHDC2	AC093423.2	0.553685	3.50698e-47	postive		TET1	AL139147.1	0.777915	6.56257e-117	postive
YTHDF3	AC093423.2	0.486918	2.50076e-35	postive		TET2	AL139147.1	0.735231	3.63183e-98	postive
FMR1	AC093423.2	0.544662	2.02015e-45	postive		TET2	AC012317.1	0.655355	2.30933e-71	postive
RBM15	AC010976.2	0.418878	1.15069e-25	postive		NSUN3	AC073326.1	0.685545	1.77972e-80	postive
METTL14	AL513327.1	0.429104	5.5517e-27	postive		TET1	AC073326.1	0.576108	8.50248e-52	postive
RBM15	AL513327.1	0.626589	1.32405e-63	postive		TET2	AC073326.1	0.585879	6.37599e-54	postive
YTHDC2	AL513327.1	0.519055	1.04905e-40	postive		TET2	AL122010.1	0.442813	8.0809e-29	postive
YTHDF3	AL513327.1	0.407528	2.95354e-24	postive		TET3	AL122010.1	0.404107	7.66789e-24	postive
FMR1	AL513327.1	0.513305	1.06033e-39	postive		NSUN3	AP000866.6	0.738732	1.45255e-99	postive
METTL14	AC007285.2	0.518992	1.07591e-40	postive		NSUN6	AP000866.6	0.46582	4.2694e-32	postive
WTAP	AC007285.2	0.404152	7.5709e-24	postive		TET1	AP000866.6	0.776247	4.2319e-116	postive
RBM15	AC007285.2	0.644413	2.58976e-68	postive		TET2	AP000866.6	0.710804	5.32468e-89	postive
YTHDC2	AC007285.2	0.552383	6.34502e-47	postive		TET3	AP000866.6	0.438095	3.54099e-28	postive
YTHDF3	AC007285.2	0.498663	3.15393e-37	postive		NSUN3	AC092828.1	0.646523	6.83601e-69	postive
FMR1	AC007285.2	0.664343	5.77947e-74	postive		TET1	AC092828.1	0.726361	1.0084e-94	postive
RBM15	AL592301.1	0.718945	6.02352e-92	postive		TET2	AC092828.1	0.775462	1.01216e-115	postive
METTL14	AC011773.1	0.422887	3.54991e-26	postive		TET3	AC092828.1	0.453043	3.02688e-30	postive
RBM15	AC011773.1	0.613729	2.15507e-60	postive		NSUN3	RNASEH2B-AS1	0.702755	3.47267e-86	postive
YTHDC2	AC011773.1	0.460032	3.00933e-31	postive		NSUN6	RNASEH2B-AS1	0.454243	2.04407e-30	postive
YTHDF3	AC011773.1	0.545936	1.14849e-45	postive		TET1	RNASEH2B-AS1	0.781611	9.95417e-119	postive
FMR1	AC011773.1	0.455102	1.54191e-30	postive		TET2	RNASEH2B-AS1	0.571227	9.21569e-51	postive
METTL14	AC023510.2	0.453812	2.35455e-30	postive		TET3	RNASEH2B-AS1	0.420404	7.36959e-26	postive
RBM15	AC023510.2	0.438652	2.97778e-28	postive		TET1	AC091182.1	0.44526	3.72117e-29	postive
YTHDC2	AC023510.2	0.4688	1.53962e-32	postive		TET2	AC091182.1	0.521636	3.66096e-41	postive
YTHDF3	AC023510.2	0.413444	5.5268e-25	postive		NSUN3	AF117829.1	0.716518	4.67015e-91	postive
FMR1	AC023510.2	0.470765	7.81409e-33	postive		NSUN6	AF117829.1	0.49086	5.87215e-36	postive
METTL14	NPSR1-AS1	0.472682	4.0145e-33	postive		TET1	AF117829.1	0.77033	2.76939e-113	postive
RBM15	NPSR1-AS1	0.560624	1.42615e-48	postive		TET2	AF117829.1	0.718348	9.99236e-92	postive
YTHDC2	NPSR1-AS1	0.427508	8.973e-27	postive		TET3	AF117829.1	0.45003	8.05872e-30	postive
YTHDF3	NPSR1-AS1	0.484287	6.50932e-35	postive		NSUN3	AL024498.1	0.491803	4.14106e-36	postive
FMR1	NPSR1-AS1	0.418096	1.44502e-25	postive		TET1	AL024498.1	0.464901	5.83597e-32	postive
METTL14	NARF-IT1	0.486206	3.24272e-35	postive		TET2	AL024498.1	0.571102	9.78808e-51	postive
RBM15	NARF-IT1	0.675926	1.8714e-77	postive		NSUN3	AC022165.1	0.541198	9.27006e-45	postive
YTHDC2	NARF-IT1	0.537449	4.72754e-44	postive		TET1	AC022165.1	0.702276	5.07137e-86	postive
YTHDF3	NARF-IT1	0.419869	8.61734e-26	postive		TET2	AC022165.1	0.803147	4.39748e-130	postive
FMR1	NARF-IT1	0.486458	2.95792e-35	postive		TET3	AC022165.1	0.489169	1.09589e-35	postive
FTO	NARF-IT1	0.400177	2.26286e-23	postive		NSUN3	AC009950.1	0.488623	1.33963e-35	postive
METTL14	DLEU1	0.515253	4.86517e-40	postive		TET1	AC009950.1	0.53074	8.30026e-43	postive
WTAP	DLEU1	0.44915	1.07056e-29	postive		TET2	AC009950.1	0.729194	8.28688e-96	postive
RBM15	DLEU1	0.638419	1.07469e-66	postive		TET3	AC009950.1	0.459374	3.74862e-31	postive
YTHDC2	DLEU1	0.545965	1.13383e-45	postive		NSUN3	AC093423.2	0.694225	2.6369e-83	postive
YTHDF3	DLEU1	0.548619	3.46665e-46	postive		TET1	AC093423.2	0.809025	1.98021e-133	postive
FMR1	DLEU1	0.613266	2.79579e-60	postive		TET2	AC093423.2	0.82846	2.21874e-145	postive
RBM15	AC018766.1	0.414269	4.3628e-25	postive		TET3	AC093423.2	0.454146	2.11023e-30	postive
IGFBP3	AC004825.2	0.41669	2.17249e-25	postive		TET2	AC010976.2	0.434895	9.51962e-28	postive
METTL14	AP005131.1	0.541526	8.03171e-45	postive		TET3	AC010976.2	0.455386	1.40453e-30	postive
RBM15	AP005131.1	0.719492	3.7875e-92	postive		NSUN3	AL513327.1	0.629734	2.05749e-64	postive
YTHDC2	AP005131.1	0.561067	1.15964e-48	postive		TET1	AL513327.1	0.723306	1.43919e-93	postive
YTHDF3	AP005131.1	0.511302	2.34916e-39	postive		TET2	AL513327.1	0.841951	1.33894e-154	postive
FMR1	AP005131.1	0.618836	1.19076e-61	postive		TET3	AL513327.1	0.478958	4.40722e-34	postive
RBM15	AC144450.1	0.446964	2.16053e-29	postive		NSUN3	AC007285.2	0.780574	3.24978e-118	postive
METTL14	AC130650.2	0.569759	1.87222e-50	postive		NSUN6	AC007285.2	0.476947	8.98839e-34	postive
WTAP	AC130650.2	0.444812	4.29106e-29	postive		TET1	AC007285.2	0.817186	2.83259e-138	postive
RBM15	AC130650.2	0.736161	1.5523e-98	postive		TET2	AC007285.2	0.721676	5.86269e-93	postive
YTHDC2	AC130650.2	0.596166	3.07503e-56	postive		TET3	AC007285.2	0.472734	3.94228e-33	postive
YTHDF3	AC130650.2	0.524383	1.18205e-41	postive		NSUN3	AL592301.1	0.415044	3.49187e-25	postive
FMR1	AC130650.2	0.633625	1.99463e-65	postive		TET1	AL592301.1	0.420613	6.9306e-26	postive
METTL14	AC084824.5	0.556095	1.16294e-47	postive		TET2	AL592301.1	0.665734	2.24394e-74	postive
WTAP	AC084824.5	0.44175	1.12946e-28	postive		NSUN3	AC011773.1	0.536416	7.38085e-44	postive
RBM15	AC084824.5	0.660402	8.19914e-73	postive		NSUN6	AC011773.1	0.405221	5.627e-24	postive
YTHDC2	AC084824.5	0.633214	2.55616e-65	postive		TET1	AC011773.1	0.594776	6.39516e-56	postive
YTHDF3	AC084824.5	0.586301	5.14252e-54	postive		TET2	AC011773.1	0.625987	1.8861e-63	postive
FMR1	AC084824.5	0.642772	7.241e-68	postive		TET3	AC011773.1	0.401868	1.42291e-23	postive
METTL14	AC012358.4	0.437685	4.02162e-28	postive		NSUN3	AC023510.2	0.599367	5.62228e-57	postive
WTAP	AC012358.4	0.430946	3.18038e-27	postive		TET1	AC023510.2	0.629088	3.02094e-64	postive
RBM15	AC012358.4	0.522813	2.25781e-41	postive		TET2	AC023510.2	0.578658	2.40902e-52	postive
YTHDC2	AC012358.4	0.416321	2.41677e-25	postive		NSUN3	NPSR1-AS1	0.525515	7.39507e-42	postive
YTHDF3	AC012358.4	0.410518	1.27142e-24	postive		TET1	NPSR1-AS1	0.511983	1.7936e-39	postive
FMR1	AC012358.4	0.426722	1.13528e-26	postive		TET2	NPSR1-AS1	0.546338	9.6031e-46	postive
METTL14	AC048344.4	0.513437	1.0058e-39	postive		NSUN3	AC009495.1	0.481561	1.7385e-34	postive
WTAP	AC048344.4	0.411949	8.46876e-25	postive		NSUN6	AC009495.1	0.438654	2.97579e-28	postive
RBM15	AC048344.4	0.55602	1.2038e-47	postive		NSUN3	AL391427.1	0.502461	7.38952e-38	postive
YTHDC2	AC048344.4	0.531919	5.03926e-43	postive		NSUN6	AL391427.1	0.466047	3.95094e-32	postive
YTHDF3	AC048344.4	0.522389	2.68802e-41	postive		TET1	AL391427.1	0.607527	6.76351e-59	postive
FMR1	AC048344.4	0.561145	1.11813e-48	postive		TET2	AL391427.1	0.424719	2.06342e-26	postive
RBM15	AGAP1-IT1	0.618135	1.77794e-61	postive		NSUN3	NARF-IT1	0.604839	2.94252e-58	postive
METTL14	PLCG1-AS1	0.465457	4.83132e-32	postive		NSUN6	NARF-IT1	0.404034	7.82433e-24	postive
WTAP	PLCG1-AS1	0.439457	2.31703e-28	postive		TET1	NARF-IT1	0.700309	2.38211e-85	postive
RBM15	PLCG1-AS1	0.656329	1.21894e-71	postive		TET2	NARF-IT1	0.852917	9.32584e-163	postive
YTHDC2	PLCG1-AS1	0.526293	5.35103e-42	postive		TET3	NARF-IT1	0.568657	3.18112e-50	postive
YTHDF3	PLCG1-AS1	0.465061	5.52624e-32	postive		NSUN3	DLEU1	0.783234	1.54202e-119	postive
FMR1	PLCG1-AS1	0.580932	7.74981e-53	postive		NSUN6	DLEU1	0.524222	1.26296e-41	postive
METTL14	AC006504.1	0.482844	1.09625e-34	postive		TET1	DLEU1	0.777336	1.25613e-116	postive
RBM15	AC006504.1	0.684381	4.19144e-80	postive		TET2	DLEU1	0.70793	5.52272e-88	postive
YTHDC2	AC006504.1	0.48496	5.10172e-35	postive		TET3	DLEU1	0.472868	3.76299e-33	postive
YTHDF3	AC006504.1	0.402669	1.14118e-23	postive		TET2	AC018766.1	0.472644	4.068e-33	postive
FMR1	AC006504.1	0.47127	6.55797e-33	postive		NSUN3	AP005131.1	0.755281	1.73037e-106	postive
ZC3H13	TSC22D1-AS1	0.5076	1.00792e-38	postive		NSUN6	AP005131.1	0.425459	1.65524e-26	postive
RBM15	TSC22D1-AS1	0.402037	1.35818e-23	postive		TET1	AP005131.1	0.842171	9.31371e-155	postive
FMR1	TSC22D1-AS1	0.467566	2.35173e-32	postive		TET2	AP005131.1	0.82989	2.55345e-146	postive
RBM15	NCBP2-AS1	0.570082	1.60265e-50	postive		TET3	AP005131.1	0.476777	9.54645e-34	postive
YTHDC2	NCBP2-AS1	0.453767	2.38893e-30	postive		TET2	AC144450.1	0.589028	1.27096e-54	postive
FMR1	NCBP2-AS1	0.415118	3.4192e-25	postive		NSUN3	AC130650.2	0.789438	1.06189e-122	postive
METTL14	AL157392.4	0.470935	7.36544e-33	postive		NSUN6	AC130650.2	0.503881	4.27647e-38	postive
RBM15	AL157392.4	0.536199	8.10256e-44	postive		TET1	AC130650.2	0.785245	1.49495e-120	postive
YTHDC2	AL157392.4	0.507987	8.66125e-39	postive		TET2	AC130650.2	0.788974	1.84504e-122	postive
YTHDF3	AL157392.4	0.497274	5.33626e-37	postive		TET3	AC130650.2	0.472706	3.98123e-33	postive
FMR1	AL157392.4	0.548332	3.94307e-46	postive		NSUN3	AC084824.5	0.771456	8.18603e-114	postive
METTL14	AC012213.3	0.506439	1.58577e-38	postive		NSUN6	AC084824.5	0.56451	2.29521e-49	postive
WTAP	AC012213.3	0.406683	3.74182e-24	postive		TET1	AC084824.5	0.70033	2.34361e-85	postive
RBM15	AC012213.3	0.5672	6.38977e-50	postive		TET2	AC084824.5	0.660725	6.60434e-73	postive
YTHDC2	AC012213.3	0.54093	1.04241e-44	postive		TET3	AC084824.5	0.499411	2.37323e-37	postive
YTHDF3	AC012213.3	0.545899	1.1676e-45	postive		NSUN3	AC012358.4	0.569291	2.34587e-50	postive
FMR1	AC012213.3	0.640825	2.43347e-67	postive		TET1	AC012358.4	0.700345	2.31563e-85	postive
METTL14	AC005632.3	0.531466	6.10451e-43	postive		TET2	AC012358.4	0.743904	1.13719e-101	postive
WTAP	AC005632.3	0.46602	3.98803e-32	postive		NSUN3	AC048344.4	0.667352	7.41778e-75	postive
RBM15	AC005632.3	0.706573	1.65063e-87	postive		NSUN6	AC048344.4	0.45606	1.12483e-30	postive
YTHDC2	AC005632.3	0.536454	7.2621e-44	postive		TET1	AC048344.4	0.757609	1.65781e-107	postive
YTHDF3	AC005632.3	0.462625	1.26016e-31	postive		TET2	AC048344.4	0.672202	2.57855e-76	postive
FMR1	AC005632.3	0.54283	4.53286e-45	postive		NSUN3	AGAP1-IT1	0.40116	1.72837e-23	postive
METTL14	WDFY3-AS2	0.513004	1.1951e-39	postive		TET1	AGAP1-IT1	0.400367	2.14807e-23	postive
YTHDF3	WDFY3-AS2	0.487426	2.07749e-35	postive		TET2	AGAP1-IT1	0.68562	1.68443e-80	postive
FMR1	WDFY3-AS2	0.470335	9.06769e-33	postive		NSUN3	PLCG1-AS1	0.689604	8.70319e-82	postive
FTO	WDFY3-AS2	0.432659	1.88853e-27	postive		NSUN6	PLCG1-AS1	0.441056	1.40482e-28	postive
METTL14	IGBP1-AS2	0.406873	3.54834e-24	postive		TET1	PLCG1-AS1	0.773395	9.8768e-115	postive
RBM15	IGBP1-AS2	0.53433	1.8059e-43	postive		TET2	PLCG1-AS1	0.746089	1.41488e-102	postive
YTHDC2	IGBP1-AS2	0.406339	4.11945e-24	postive		TET3	PLCG1-AS1	0.436699	5.45799e-28	postive
FMR1	IGBP1-AS2	0.597052	1.92546e-56	postive		NSUN3	AC006504.1	0.584501	1.28359e-53	postive
METTL14	AL122035.1	0.506365	1.63203e-38	postive		NSUN6	AC006504.1	0.466719	3.14144e-32	postive
WTAP	AL122035.1	0.419367	9.97783e-26	postive		TET1	AC006504.1	0.680918	5.22817e-79	postive
RBM15	AL122035.1	0.617072	3.25852e-61	postive		TET2	AC006504.1	0.717956	1.39152e-91	postive
YTHDC2	AL122035.1	0.510446	3.29446e-39	postive		TET3	AC006504.1	0.515337	4.7047e-40	postive
YTHDF3	AL122035.1	0.485005	5.01855e-35	postive		NSUN3	GORAB-AS1	0.401784	1.45611e-23	postive
FMR1	AL122035.1	0.452943	3.12741e-30	postive		TET1	GORAB-AS1	0.468264	1.85049e-32	postive
FTO	AL122035.1	0.481029	2.10414e-34	postive		TET2	GORAB-AS1	0.615988	6.02815e-61	postive
METTL14	AC083805.2	0.402948	1.05652e-23	postive		NSUN3	TSC22D1-AS1	0.527225	3.63024e-42	postive
RBM15	AC083805.2	0.624023	5.95071e-63	postive		NSUN6	TSC22D1-AS1	0.422862	3.57676e-26	postive
YTHDC2	AC083805.2	0.45649	9.75924e-31	postive		TET1	TSC22D1-AS1	0.588726	1.48503e-54	postive
FMR1	AC083805.2	0.479743	3.33208e-34	postive		TET2	TSC22D1-AS1	0.439523	2.26951e-28	postive
METTL14	AP001528.1	0.486974	2.45042e-35	postive		TET3	TSC22D1-AS1	0.493252	2.41582e-36	postive
RBM15	AP001528.1	0.558053	4.71377e-48	postive		NSUN3	NCBP2-AS1	0.51472	6.02499e-40	postive
YTHDC2	AP001528.1	0.489931	8.278e-36	postive		NSUN6	NCBP2-AS1	0.504276	3.67155e-38	postive
YTHDF3	AP001528.1	0.436282	6.2087e-28	postive		TET1	NCBP2-AS1	0.470774	7.78928e-33	postive
FMR1	AP001528.1	0.589228	1.14643e-54	postive		TET2	NCBP2-AS1	0.535134	1.28032e-43	postive
FTO	AP001528.1	0.428577	6.50818e-27	postive		TET3	NCBP2-AS1	0.619652	7.46281e-62	postive
ZC3H13	DNAJC3-DT	0.618265	1.65107e-61	postive		NSUN3	AL157392.4	0.676884	9.47078e-78	postive
FMR1	DNAJC3-DT	0.412213	7.85354e-25	postive		NSUN6	AL157392.4	0.416309	2.42487e-25	postive
WTAP	LINC01637	-0.410927	1.13221e-24	negative		TET1	AL157392.4	0.726299	1.06431e-94	postive
RBM15	AL133297.1	0.578634	2.43769e-52	postive		TET2	AL157392.4	0.672092	2.78558e-76	postive
METTL14	AC244093.3	0.505398	2.3769e-38	postive		TET3	AL157392.4	0.412606	7.02233e-25	postive
RBM15	AC244093.3	0.622158	1.75888e-62	postive		NSUN3	AC012213.3	0.760672	7.26783e-109	postive
YTHDC2	AC244093.3	0.540152	1.46396e-44	postive		NSUN6	AC012213.3	0.418391	1.3263e-25	postive
YTHDF3	AC244093.3	0.517354	2.08882e-40	postive		TET1	AC012213.3	0.745813	1.84308e-102	postive
FMR1	AC244093.3	0.569146	2.51508e-50	postive		TET2	AC012213.3	0.682336	1.868e-79	postive
METTL14	SNHG16	0.506161	1.76697e-38	postive		TET3	AC012213.3	0.407083	3.34614e-24	postive
RBM15	SNHG16	0.600449	3.15151e-57	postive		NSUN3	AC005632.3	0.707132	1.05202e-87	postive
YTHDC2	SNHG16	0.481689	1.66095e-34	postive		NSUN6	AC005632.3	0.40774	2.78272e-24	postive
YTHDF3	SNHG16	0.490699	6.23318e-36	postive		TET1	AC005632.3	0.799568	4.22664e-128	postive
LRPPRC	SNHG16	0.497659	4.61362e-37	postive		TET2	AC005632.3	0.85697	6.09929e-166	postive
RBMX	SNHG16	0.400243	2.22248e-23	postive		TET3	AC005632.3	0.456703	9.09799e-31	postive
METTL14	AC022973.5	0.402484	1.20094e-23	postive		NSUN3	WDFY3-AS2	0.541892	6.84264e-45	postive
WTAP	AC022973.5	0.427842	8.11719e-27	postive		TET1	WDFY3-AS2	0.598723	7.92657e-57	postive
RBM15	AC022973.5	0.553211	4.35275e-47	postive		TET2	WDFY3-AS2	0.508992	5.84029e-39	postive
YTHDC2	AC022973.5	0.496229	7.91515e-37	postive		NSUN3	IGBP1-AS2	0.629207	2.81448e-64	postive
YTHDF3	AC022973.5	0.458544	4.94087e-31	postive		TET1	IGBP1-AS2	0.612092	5.394e-60	postive
FMR1	AC022973.5	0.474956	1.81285e-33	postive		TET2	IGBP1-AS2	0.573673	2.80562e-51	postive
RBM15	EHD4-AS1	0.734857	5.10468e-98	postive		NSUN3	AL122035.1	0.595748	3.83302e-56	postive
YTHDC2	EHD4-AS1	0.449465	9.67091e-30	postive		TET1	AL122035.1	0.597648	1.40367e-56	postive
FMR1	EHD4-AS1	0.404066	7.75443e-24	postive		TET2	AL122035.1	0.753552	9.71052e-106	postive
METTL14	FAM66C	0.430591	3.54188e-27	postive		TET3	AL122035.1	0.425955	1.42775e-26	postive
RBM15	FAM66C	0.436452	5.89174e-28	postive		NSUN3	AC083805.2	0.567628	5.20849e-50	postive
YTHDF3	FAM66C	0.456821	8.74917e-31	postive		TET1	AC083805.2	0.702644	3.78953e-86	postive
FMR1	FAM66C	0.511176	2.46856e-39	postive		TET2	AC083805.2	0.76187	2.11219e-109	postive
FTO	FAM66C	0.447214	1.9939e-29	postive		TET3	AC083805.2	0.422573	3.89496e-26	postive
METTL14	SMC5-AS1	0.473381	3.14577e-33	postive		NSUN3	AP001528.1	0.63848	1.0353e-66	postive
RBM15	SMC5-AS1	0.654698	3.55051e-71	postive		TET1	AP001528.1	0.743144	2.33556e-101	postive
YTHDC2	SMC5-AS1	0.465546	4.68674e-32	postive		TET2	AP001528.1	0.710234	8.48956e-89	postive
YTHDF3	SMC5-AS1	0.454897	1.6492e-30	postive		NSUN3	DNAJC3-DT	0.435347	8.28596e-28	postive
FMR1	SMC5-AS1	0.469406	1.24941e-32	postive		NSUN6	DNAJC3-DT	0.460079	2.96249e-31	postive
METTL14	AL035530.2	0.432189	2.17949e-27	postive		TET1	DNAJC3-DT	0.420551	7.05814e-26	postive
WTAP	AL035530.2	0.43895	2.71389e-28	postive		TET3	DNAJC3-DT	0.463218	1.03191e-31	postive
RBM15	AL035530.2	0.577977	3.37698e-52	postive		NSUN3	AL133297.1	0.402001	1.3718e-23	postive
YTHDC2	AL035530.2	0.467436	2.45826e-32	postive		TET1	AL133297.1	0.411285	1.02265e-24	postive
YTHDF3	AL035530.2	0.407198	3.23993e-24	postive		TET2	AL133297.1	0.597103	1.87366e-56	postive
FMR1	AL035530.2	0.425579	1.59718e-26	postive		NSUN3	AC244093.3	0.658033	3.95959e-72	postive
FTO	AL035530.2	0.427066	1.02429e-26	postive		TET1	AC244093.3	0.700816	1.59998e-85	postive
RBM15	AL355001.1	0.647617	3.41375e-69	postive		TET2	AC244093.3	0.773725	6.87789e-115	postive
YTHDC2	AL355001.1	0.432206	2.16801e-27	postive		TET3	AC244093.3	0.43354	1.44282e-27	postive
FMR1	AL355001.1	0.418651	1.22962e-25	postive		NSUN3	SNHG16	0.479663	3.4282e-34	postive
METTL14	MESTIT1	0.43536	8.25133e-28	postive		TET1	SNHG16	0.40281	1.09761e-23	postive
RBM15	MESTIT1	0.692633	8.86366e-83	postive		TET2	SNHG16	0.492132	3.66493e-36	postive
YTHDC2	MESTIT1	0.513539	9.65773e-40	postive		NSUN3	AC022973.5	0.599343	5.69464e-57	postive
YTHDF3	MESTIT1	0.451463	5.06394e-30	postive		TET1	AC022973.5	0.649546	9.95962e-70	postive
FMR1	MESTIT1	0.579945	1.26948e-52	postive		TET2	AC022973.5	0.72104	1.01117e-92	postive
METTL14	AC026771.1	0.484423	6.1977e-35	postive		TET3	AC022973.5	0.408436	2.28849e-24	postive
RBM15	AC026771.1	0.697134	2.81858e-84	postive		NSUN3	EHD4-AS1	0.528104	2.51371e-42	postive
YTHDC2	AC026771.1	0.531833	5.22582e-43	postive		TET1	EHD4-AS1	0.551459	9.64483e-47	postive
YTHDF3	AC026771.1	0.456064	1.12324e-30	postive		TET2	EHD4-AS1	0.791361	1.05638e-123	postive
FMR1	AC026771.1	0.548851	3.12494e-46	postive		TET3	EHD4-AS1	0.439867	2.03843e-28	postive
RBM15	AC007991.4	0.500438	1.60446e-37	postive		NSUN3	FAM66C	0.523297	1.85007e-41	postive
METTL14	AC124312.2	0.415058	3.4781e-25	postive		NSUN6	FAM66C	0.437904	3.75748e-28	postive
RBM15	AC124312.2	0.484224	6.65998e-35	postive		TET1	FAM66C	0.724914	3.5681e-94	postive
METTL14	AC109347.2	0.549202	2.66898e-46	postive		TET2	FAM66C	0.541333	8.7385e-45	postive
WTAP	AC109347.2	0.403524	9.01157e-24	postive		TET3	FAM66C	0.413514	5.41665e-25	postive
RBM15	AC109347.2	0.507555	1.02586e-38	postive		NSUN3	SMC5-AS1	0.617843	2.10032e-61	postive
YTHDC2	AC109347.2	0.511627	2.0651e-39	postive		TET1	SMC5-AS1	0.549029	2.88419e-46	postive
YTHDF3	AC109347.2	0.421181	5.86654e-26	postive		TET2	SMC5-AS1	0.707753	6.37147e-88	postive
FMR1	AC109347.2	0.404365	7.13741e-24	postive		TET3	SMC5-AS1	0.44426	5.11231e-29	postive
METTL14	WASHC5-AS1	0.466405	3.49695e-32	postive		NSUN3	AL035530.2	0.573543	2.98982e-51	postive
RBM15	WASHC5-AS1	0.732346	4.95615e-97	postive		TET1	AL035530.2	0.769856	4.61647e-113	postive
YTHDC2	WASHC5-AS1	0.509181	5.42265e-39	postive		TET2	AL035530.2	0.813224	6.82493e-136	postive
YTHDF3	WASHC5-AS1	0.561628	8.91643e-49	postive		NSUN3	AL355001.1	0.566413	9.29832e-50	postive
FMR1	WASHC5-AS1	0.484881	5.24895e-35	postive		TET1	AL355001.1	0.662024	2.76484e-73	postive
METTL14	AP000941.1	0.436787	5.31189e-28	postive		TET2	AL355001.1	0.720237	2.00852e-92	postive
RBM15	AP000941.1	0.599797	4.46845e-57	postive		TET3	AL355001.1	0.475074	1.73868e-33	postive
YTHDC2	AP000941.1	0.469631	1.15628e-32	postive		NSUN3	MESTIT1	0.6585	2.9065e-72	postive
FMR1	AP000941.1	0.446752	2.31201e-29	postive		TET1	MESTIT1	0.616092	5.68297e-61	postive
METTL14	ARRDC3-AS1	0.423169	3.26619e-26	postive		TET2	MESTIT1	0.725788	1.6648e-94	postive
RBM15	ARRDC3-AS1	0.769284	8.54022e-113	postive		TET3	MESTIT1	0.423782	2.72405e-26	postive
YTHDC2	ARRDC3-AS1	0.53316	2.97385e-43	postive		TET3	AC002401.2	0.401102	1.75648e-23	postive
FMR1	ARRDC3-AS1	0.414612	3.95377e-25	postive		NSUN3	AC026771.1	0.638378	1.10251e-66	postive
RBM15	AL353708.3	0.439386	2.36861e-28	postive		NSUN6	AC026771.1	0.403064	1.02313e-23	postive
FMR1	AL353708.3	0.46784	2.14022e-32	postive		TET1	AC026771.1	0.610121	1.6156e-59	postive
RBM15	AC018653.3	0.483441	8.83886e-35	postive		TET2	AC026771.1	0.749488	5.29415e-104	postive
RBM15	AL353801.3	0.584766	1.12264e-53	postive		TET3	AC026771.1	0.515959	3.66418e-40	postive
FMR1	AL353801.3	0.473428	3.09502e-33	postive		TET1	AC007991.4	0.4168	2.1041e-25	postive
METTL14	AC024361.1	0.403704	8.57136e-24	postive		TET2	AC007991.4	0.575841	9.69759e-52	postive
RBM15	AC024361.1	0.600142	3.71519e-57	postive		NSUN3	AC124312.2	0.508845	6.18667e-39	postive
YTHDC2	AC024361.1	0.461368	1.92333e-31	postive		TET1	AC124312.2	0.765115	7.16131e-111	postive
METTL14	AC116667.1	0.479175	4.07985e-34	postive		TET2	AC124312.2	0.711882	2.19834e-89	postive
RBM15	AC116667.1	0.449578	9.32304e-30	postive		TET3	AC124312.2	0.447172	2.02109e-29	postive
YTHDC2	AC116667.1	0.448257	1.42716e-29	postive		NSUN3	AC109347.2	0.568187	3.98568e-50	postive
YTHDF3	AC116667.1	0.415014	3.52284e-25	postive		NSUN6	AC109347.2	0.421543	5.27475e-26	postive
FMR1	AC116667.1	0.539558	1.89603e-44	postive		TET1	AC109347.2	0.595108	5.37169e-56	postive
METTL14	AL592148.3	0.49049	6.73479e-36	postive		TET2	AC109347.2	0.58336	2.28649e-53	postive
WTAP	AL592148.3	0.450481	6.96437e-30	postive		NSUN3	WASHC5-AS1	0.583568	2.05896e-53	postive
RBM15	AL592148.3	0.583761	1.86715e-53	postive		NSUN6	WASHC5-AS1	0.422579	3.8885e-26	postive
YTHDC2	AL592148.3	0.535801	9.61377e-44	postive		TET1	WASHC5-AS1	0.579445	1.62893e-52	postive
YTHDF3	AL592148.3	0.439654	2.17885e-28	postive		TET2	WASHC5-AS1	0.700265	2.46628e-85	postive
FMR1	AL592148.3	0.502837	6.39608e-38	postive		TET3	WASHC5-AS1	0.454265	2.02961e-30	postive
METTL14	AC058791.1	0.524328	1.20918e-41	postive		NSUN3	AP000941.1	0.536713	6.49569e-44	postive
RBM15	AC058791.1	0.704643	7.74597e-87	postive		TET1	AP000941.1	0.721184	8.93669e-93	postive
YTHDC2	AC058791.1	0.567633	5.19547e-50	postive		TET2	AP000941.1	0.833428	1.11511e-148	postive
YTHDF3	AC058791.1	0.491437	4.74364e-36	postive		TET3	AP000941.1	0.444236	5.15094e-29	postive
FMR1	AC058791.1	0.614523	1.37928e-60	postive		TET1	AP005329.1	0.478679	4.86652e-34	postive
RBM15	AL138921.1	0.574251	2.11494e-51	postive		TET2	AP005329.1	0.486767	2.6429e-35	postive
YTHDC2	AL138921.1	0.401392	1.62186e-23	postive		NSUN3	ARRDC3-AS1	0.599898	4.23341e-57	postive
FMR1	AL138921.1	0.512487	1.46782e-39	postive		NSUN6	ARRDC3-AS1	0.406107	4.39569e-24	postive
RBM15	AC022400.5	0.469847	1.07303e-32	postive		TET1	ARRDC3-AS1	0.471344	6.39353e-33	postive
METTL14	LRRC8C-DT	0.450467	6.99596e-30	postive		TET2	ARRDC3-AS1	0.702943	2.99141e-86	postive
RBM15	LRRC8C-DT	0.644676	2.19406e-68	postive		TET2	AC004069.1	0.405348	5.43041e-24	postive
YTHDC2	LRRC8C-DT	0.466268	3.66472e-32	postive		NSUN3	AL353708.3	0.507168	1.19316e-38	postive
FMR1	LRRC8C-DT	0.442795	8.12723e-29	postive		NSUN6	AL353708.3	0.462576	1.28133e-31	postive
FMR1	LINC00626	0.431894	2.38464e-27	postive		TET1	AL353708.3	0.494136	1.73627e-36	postive
RBM15	AC087893.3	0.558721	3.45788e-48	postive		TET2	AL353708.3	0.429964	4.28226e-27	postive
YTHDC2	AC087893.3	0.438719	2.91613e-28	postive		DNMT3A	AC018653.3	0.42016	7.91531e-26	postive
FMR1	AC087893.3	0.422593	3.87155e-26	postive		TET2	AC018653.3	0.48648	2.93418e-35	postive
METTL14	GSTCD-AS1	0.520528	5.75879e-41	postive		TET3	AC018653.3	0.54418	2.50032e-45	postive
RBM15	GSTCD-AS1	0.694717	1.81017e-83	postive		NSUN3	AL353801.3	0.512197	1.64703e-39	postive
YTHDC2	GSTCD-AS1	0.56901	2.68432e-50	postive		NSUN6	AL353801.3	0.41769	1.62579e-25	postive
YTHDF3	GSTCD-AS1	0.492387	3.33272e-36	postive		TET1	AL353801.3	0.537383	4.86474e-44	postive
FMR1	GSTCD-AS1	0.595679	3.97536e-56	postive		TET2	AL353801.3	0.550779	1.31141e-46	postive
METTL14	AC084782.3	0.474421	2.18658e-33	postive		NSUN3	AC024361.1	0.459637	3.43374e-31	postive
RBM15	AC084782.3	0.449367	9.98095e-30	postive		TET1	AC024361.1	0.526679	4.55699e-42	postive
YTHDC2	AC084782.3	0.428437	6.78738e-27	postive		TET2	AC024361.1	0.70822	4.36965e-88	postive
YTHDF3	AC084782.3	0.409718	1.5943e-24	postive		TET3	AC024361.1	0.531552	5.88727e-43	postive
FMR1	AC084782.3	0.435287	8.43883e-28	postive		NSUN3	AC116667.1	0.570928	1.06484e-50	postive
METTL14	AC092436.3	0.427328	9.47111e-27	postive		NSUN6	AC116667.1	0.411567	9.44055e-25	postive
RBM15	AC092436.3	0.567736	4.94503e-50	postive		TET1	AC116667.1	0.685666	1.62808e-80	postive
YTHDC2	AC092436.3	0.44836	1.38033e-29	postive		TET2	AC116667.1	0.587669	2.55421e-54	postive
FMR1	AC092436.3	0.454451	1.90961e-30	postive		TET3	AC116667.1	0.436887	5.14968e-28	postive
RBM15	XXYLT1-AS2	0.468953	1.46032e-32	postive		NSUN3	AL592148.3	0.672818	1.67489e-76	postive
RBM15	AP006545.1	0.547662	5.32207e-46	postive		TET1	AL592148.3	0.743488	1.68672e-101	postive
YTHDC2	AP006545.1	0.448775	1.20777e-29	postive		TET2	AL592148.3	0.760887	5.82938e-109	postive
YTHDF3	AP006545.1	0.496927	6.08367e-37	postive		TET3	AL592148.3	0.424173	2.42603e-26	postive
FMR1	AP006545.1	0.553699	3.4847e-47	postive		NSUN3	AC058791.1	0.719646	3.32212e-92	postive
VIRMA	AZIN1-AS1	0.423529	2.93638e-26	postive		TET1	AC058791.1	0.701769	7.56317e-86	postive
YTHDF3	AZIN1-AS1	0.422132	4.43519e-26	postive		TET2	AC058791.1	0.791404	1.00341e-123	postive
FMR1	AZIN1-AS1	0.405399	5.35468e-24	postive		TET3	AC058791.1	0.453881	2.30166e-30	postive
METTL14	AL353593.2	0.414474	4.11405e-25	postive		NSUN3	AL138921.1	0.541044	9.91596e-45	postive
RBM15	AL353593.2	0.466981	2.87301e-32	postive		NSUN6	AL138921.1	0.511276	2.37304e-39	postive
FTO	AL353593.2	0.408419	2.29941e-24	postive		TET1	AL138921.1	0.587409	2.91824e-54	postive
METTL14	PHACTR2-AS1	0.528979	1.74186e-42	postive		TET2	AL138921.1	0.536621	6.75857e-44	postive
RBM15	PHACTR2-AS1	0.744777	4.95604e-102	postive		TET3	AL138921.1	0.446183	2.77242e-29	postive
YTHDC2	PHACTR2-AS1	0.565266	1.60458e-49	postive		TET1	AC015922.3	0.557665	5.63919e-48	postive
YTHDF3	PHACTR2-AS1	0.4793	3.90206e-34	postive		NSUN3	AC022400.5	0.443155	7.25373e-29	postive
FMR1	PHACTR2-AS1	0.633886	1.70386e-65	postive		TET1	AC022400.5	0.540423	1.30044e-44	postive
RBM15	AC018648.1	0.465193	5.28395e-32	postive		TET2	AC022400.5	0.584832	1.08538e-53	postive
YTHDC2	AC018648.1	0.411184	1.05253e-24	postive		TET3	AC022400.5	0.503437	5.07489e-38	postive
FMR1	AC018648.1	0.557604	5.80237e-48	postive		NSUN3	LRRC8C-DT	0.545636	1.31217e-45	postive
METTL14	AC006160.1	0.488839	1.23715e-35	postive		TET1	LRRC8C-DT	0.603892	4.92188e-58	postive
RBM15	AC006160.1	0.787348	1.26719e-121	postive		TET2	LRRC8C-DT	0.796598	1.7416e-126	postive
YTHDC2	AC006160.1	0.514568	6.40262e-40	postive		TET3	LRRC8C-DT	0.431957	2.33936e-27	postive
YTHDF3	AC006160.1	0.400989	1.81153e-23	postive		NSUN3	LINC00626	0.503279	5.39441e-38	postive
FMR1	AC006160.1	0.465495	4.76861e-32	postive		TET1	LINC00626	0.624658	4.10935e-63	postive
METTL14	AC027097.2	0.421301	5.66462e-26	postive		TET2	LINC00626	0.488029	1.66561e-35	postive
RBM15	AC027097.2	0.662132	2.57218e-73	postive		NSUN3	AC087893.3	0.526241	5.46854e-42	postive
YTHDC2	AC027097.2	0.429082	5.58819e-27	postive		TET1	AC087893.3	0.678311	3.41639e-78	postive
FMR1	AC027097.2	0.409585	1.65552e-24	postive		TET2	AC087893.3	0.829679	3.51753e-146	postive
FTO	AC027097.2	0.410715	1.20219e-24	postive		TET3	AC087893.3	0.418241	1.38516e-25	postive
METTL14	AC084876.1	0.462438	1.34213e-31	postive		NSUN3	GSTCD-AS1	0.708035	5.07565e-88	postive
WTAP	AC084876.1	0.446565	2.4543e-29	postive		TET1	GSTCD-AS1	0.696463	4.73069e-84	postive
RBM15	AC084876.1	0.570677	1.20213e-50	postive		TET2	GSTCD-AS1	0.786909	2.12749e-121	postive
YTHDC2	AC084876.1	0.542252	5.84187e-45	postive		TET3	GSTCD-AS1	0.449311	1.0164e-29	postive
YTHDF3	AC084876.1	0.437361	4.44769e-28	postive		NSUN3	AC084782.3	0.565948	1.16058e-49	postive
FMR1	AC084876.1	0.545878	1.17856e-45	postive		NSUN6	AC084782.3	0.403075	1.02004e-23	postive
METTL14	AC079915.1	0.548098	4.37787e-46	postive		TET1	AC084782.3	0.724675	4.39096e-94	postive
RBM15	AC079915.1	0.645715	1.13971e-68	postive		TET2	AC084782.3	0.603432	6.31791e-58	postive
YTHDC2	AC079915.1	0.566431	9.21991e-50	postive		NSUN3	AC092436.3	0.553172	4.43032e-47	postive
YTHDF3	AC079915.1	0.564006	2.91282e-49	postive		TET1	AC092436.3	0.617004	3.38594e-61	postive
FMR1	AC079915.1	0.622722	1.26872e-62	postive		TET2	AC092436.3	0.752049	4.29784e-105	postive
METTL14	ALMS1-IT1	0.500688	1.45813e-37	postive		TET3	AC092436.3	0.434749	9.95855e-28	postive
WTAP	ALMS1-IT1	0.436903	5.12429e-28	postive		TET2	XXYLT1-AS2	0.513768	8.81345e-40	postive
RBM15	ALMS1-IT1	0.63821	1.22246e-66	postive		NSUN3	AP006545.1	0.531107	7.10768e-43	postive
YTHDC2	ALMS1-IT1	0.519461	8.89449e-41	postive		NSUN3	AL353593.2	0.471574	5.9017e-33	postive
YTHDF3	ALMS1-IT1	0.458669	4.74016e-31	postive		TET1	AL353593.2	0.808478	4.10021e-133	postive
FMR1	ALMS1-IT1	0.580653	8.91221e-53	postive		TET2	AL353593.2	0.752765	2.11821e-105	postive
METTL14	AC007365.1	0.428543	6.57411e-27	postive		NSUN3	PHACTR2-AS1	0.745694	2.0658e-102	postive
RBM15	AC007365.1	0.667531	6.56149e-75	postive		NSUN6	PHACTR2-AS1	0.400993	1.80969e-23	postive
YTHDC2	AC007365.1	0.503104	5.77056e-38	postive		TET1	PHACTR2-AS1	0.706827	1.34541e-87	postive
FMR1	AC007365.1	0.451021	5.84561e-30	postive		TET2	PHACTR2-AS1	0.783057	1.8912e-119	postive
RBM15	AC024361.3	0.494484	1.52421e-36	postive		TET3	PHACTR2-AS1	0.481525	1.76133e-34	postive
RBM15	AC025178.2	0.418339	1.34645e-25	postive		NSUN3	AC018648.1	0.586175	5.48285e-54	postive
METTL14	AC100791.3	0.40052	2.06006e-23	postive		NSUN6	AC018648.1	0.46518	5.30842e-32	postive
RBM15	AC100791.3	0.567669	5.10578e-50	postive		TET1	AC018648.1	0.623225	9.47211e-63	postive
YTHDC2	AC100791.3	0.406579	3.8523e-24	postive		TET2	AC018648.1	0.523281	1.86209e-41	postive
YTHDF3	AC100791.3	0.453494	2.61279e-30	postive		TET3	AC018648.1	0.419355	1.0013e-25	postive
FMR1	AC100791.3	0.465308	5.08135e-32	postive		NSUN3	AC006160.1	0.611122	9.2605e-60	postive
METTL14	C2orf27A	0.483971	7.29977e-35	postive		TET1	AC006160.1	0.641908	1.24158e-67	postive
WTAP	C2orf27A	0.441395	1.26301e-28	postive		TET2	AC006160.1	0.810834	1.75099e-134	postive
RBM15	C2orf27A	0.465052	5.54352e-32	postive		TET3	AC006160.1	0.465617	4.57414e-32	postive
YTHDC2	C2orf27A	0.441522	1.21355e-28	postive		NSUN3	AC027097.2	0.512731	1.33261e-39	postive
YTHDF3	C2orf27A	0.528934	1.77509e-42	postive		TET1	AC027097.2	0.655838	1.68234e-71	postive
FMR1	C2orf27A	0.484227	6.65292e-35	postive		TET2	AC027097.2	0.817151	2.97763e-138	postive
FTO	C2orf27A	0.43984	2.05573e-28	postive		TET3	AC027097.2	0.412426	7.39248e-25	postive
METTL14	AC079336.1	0.432619	1.91164e-27	postive		NSUN3	AC084876.1	0.638501	1.02233e-66	postive
RBM15	AC079336.1	0.706001	2.61343e-87	postive		NSUN6	AC084876.1	0.455977	1.15585e-30	postive
YTHDC2	AC079336.1	0.481503	1.7754e-34	postive		TET1	AC084876.1	0.673939	7.62264e-77	postive
YTHDF3	AC079336.1	0.415245	3.2961e-25	postive		TET2	AC084876.1	0.694106	2.88683e-83	postive
FMR1	AC079336.1	0.465977	4.04669e-32	postive		TET3	AC084876.1	0.448059	1.52058e-29	postive
METTL14	PCBP1-AS1	0.471214	6.68652e-33	postive		NSUN3	AC079915.1	0.742848	3.08932e-101	postive
WTAP	PCBP1-AS1	0.433513	1.4546e-27	postive		NSUN6	AC079915.1	0.40752	2.96027e-24	postive
RBM15	PCBP1-AS1	0.633097	2.74326e-65	postive		TET1	AC079915.1	0.813209	6.96162e-136	postive
YTHDC2	PCBP1-AS1	0.488999	1.16674e-35	postive		TET2	AC079915.1	0.770408	2.54624e-113	postive
FMR1	PCBP1-AS1	0.458443	5.11051e-31	postive		TET3	AC079915.1	0.434665	1.02196e-27	postive
RBM15	AL049840.6	0.408824	2.05182e-24	postive		NSUN3	ALMS1-IT1	0.687309	4.82292e-81	postive
METTL14	THUMPD3-AS1	0.41233	7.59733e-25	postive		NSUN6	ALMS1-IT1	0.464599	6.46543e-32	postive
RBM15	THUMPD3-AS1	0.550532	1.46663e-46	postive		TET1	ALMS1-IT1	0.70947	1.58259e-88	postive
YTHDC2	THUMPD3-AS1	0.493794	1.97319e-36	postive		TET2	ALMS1-IT1	0.715893	7.88309e-91	postive
YTHDF3	THUMPD3-AS1	0.439499	2.28686e-28	postive		TET3	ALMS1-IT1	0.481485	1.78686e-34	postive
FMR1	THUMPD3-AS1	0.576635	6.55834e-52	postive		NSUN3	AC007365.1	0.59328	1.40019e-55	postive
METTL14	EIF1AX-AS1	0.490938	5.70638e-36	postive		TET1	AC007365.1	0.637932	1.44947e-66	postive
RBM15	EIF1AX-AS1	0.671485	4.25417e-76	postive		TET2	AC007365.1	0.775169	1.39915e-115	postive
YTHDC2	EIF1AX-AS1	0.570312	1.43433e-50	postive		TET3	AC007365.1	0.4386	3.0264e-28	postive
YTHDF3	EIF1AX-AS1	0.475988	1.26084e-33	postive		TET2	AC025178.2	0.401685	1.49618e-23	postive
FMR1	EIF1AX-AS1	0.614049	1.80098e-60	postive		NSUN3	AC100791.3	0.552092	7.24035e-47	postive
METTL14	TTC3-AS1	0.51863	1.24624e-40	postive		TET1	AC100791.3	0.573354	3.27778e-51	postive
RBM15	TTC3-AS1	0.735492	2.86127e-98	postive		TET2	AC100791.3	0.567207	6.36903e-50	postive
YTHDC2	TTC3-AS1	0.550436	1.53109e-46	postive		NSUN3	C2orf27A	0.574995	1.46896e-51	postive
YTHDF3	TTC3-AS1	0.560521	1.49635e-48	postive		NSUN6	C2orf27A	0.406007	4.51955e-24	postive
FMR1	TTC3-AS1	0.557052	7.4861e-48	postive		TET1	C2orf27A	0.616861	3.67378e-61	postive
RBM15	AC004466.3	0.583556	2.07117e-53	postive		TET2	C2orf27A	0.573919	2.48735e-51	postive
YTHDC2	AC004466.3	0.445423	3.53231e-29	postive		TET3	AC012615.6	0.411808	8.81357e-25	postive
FMR1	AC004466.3	0.46325	1.02076e-31	postive		NSUN3	AC079336.1	0.572763	4.37152e-51	postive
METTL14	ZNF451-AS1	0.525908	6.28089e-42	postive		TET1	AC079336.1	0.583322	2.33073e-53	postive
WTAP	ZNF451-AS1	0.435504	7.89279e-28	postive		TET2	AC079336.1	0.770846	1.58591e-113	postive
RBM15	ZNF451-AS1	0.694052	3.00807e-83	postive		TET3	AC079336.1	0.490178	7.55729e-36	postive
YTHDC2	ZNF451-AS1	0.568428	3.55004e-50	postive		NSUN3	PCBP1-AS1	0.621417	2.70025e-62	postive
YTHDF3	ZNF451-AS1	0.521761	3.47804e-41	postive		NSUN6	PCBP1-AS1	0.413076	6.13926e-25	postive
FMR1	ZNF451-AS1	0.600634	2.85302e-57	postive		TET1	PCBP1-AS1	0.652216	1.78389e-70	postive
METTL14	AP001893.1	0.518218	1.473e-40	postive		TET2	PCBP1-AS1	0.759811	1.75886e-108	postive
RBM15	AP001893.1	0.654675	3.60346e-71	postive		TET3	PCBP1-AS1	0.516968	2.44091e-40	postive
YTHDC2	AP001893.1	0.613022	3.20588e-60	postive		TET1	AL049840.6	0.420024	8.23595e-26	postive
YTHDF3	AP001893.1	0.562002	7.48437e-49	postive		TET2	AL049840.6	0.494401	1.57257e-36	postive
FMR1	AP001893.1	0.603289	6.82469e-58	postive		NSUN3	THUMPD3-AS1	0.611291	8.42898e-60	postive
METTL14	AL136988.2	0.46306	1.08826e-31	postive		NSUN6	THUMPD3-AS1	0.571058	9.99847e-51	postive
RBM15	AL136988.2	0.688134	2.61125e-81	postive		TET1	THUMPD3-AS1	0.496456	7.26573e-37	postive
YTHDC2	AL136988.2	0.490958	5.66386e-36	postive		TET2	THUMPD3-AS1	0.475536	1.47819e-33	postive
YTHDF3	AL136988.2	0.455524	1.34232e-30	postive		TET3	THUMPD3-AS1	0.535155	1.26861e-43	postive
FMR1	AL136988.2	0.516114	3.44364e-40	postive		NSUN3	EIF1AX-AS1	0.704276	1.03756e-86	postive
METTL14	AC004584.1	0.425309	1.73124e-26	postive		TET1	EIF1AX-AS1	0.651594	2.66791e-70	postive
RBM15	AC004584.1	0.633009	2.89291e-65	postive		TET2	EIF1AX-AS1	0.695546	9.58663e-84	postive
YTHDC2	AC004584.1	0.47985	3.20708e-34	postive		TET3	EIF1AX-AS1	0.418774	1.18629e-25	postive
YTHDF3	AC004584.1	0.406405	4.04383e-24	postive		NSUN3	TTC3-AS1	0.703605	1.76929e-86	postive
FMR1	AC004584.1	0.448872	1.17097e-29	postive		NSUN6	TTC3-AS1	0.451262	5.40641e-30	postive
METTL14	AC016831.1	0.48443	6.18158e-35	postive		TET1	TTC3-AS1	0.681232	4.1667e-79	postive
RBM15	AC016831.1	0.76468	1.13135e-110	postive		TET2	TTC3-AS1	0.744141	9.07717e-102	postive
YTHDC2	AC016831.1	0.580156	1.14224e-52	postive		TET3	TTC3-AS1	0.451059	5.77495e-30	postive
YTHDF3	AC016831.1	0.45647	9.82559e-31	postive		NSUN3	AC004466.3	0.569298	2.33752e-50	postive
FMR1	AC016831.1	0.612464	4.38044e-60	postive		TET1	AC004466.3	0.726917	6.18861e-95	postive
METTL14	AC131953.2	0.407793	2.74189e-24	postive		TET2	AC004466.3	0.780386	4.02576e-118	postive
RBM15	AC131953.2	0.732875	3.07766e-97	postive		TET3	AC004466.3	0.408878	2.02048e-24	postive
YTHDC2	AC131953.2	0.511895	1.85699e-39	postive		NSUN3	ZNF451-AS1	0.739024	1.10892e-99	postive
FMR1	AC131953.2	0.435887	7.01531e-28	postive		NSUN6	ZNF451-AS1	0.449959	8.24361e-30	postive
METTL14	AC104109.4	0.444598	4.5919e-29	postive		TET1	ZNF451-AS1	0.84389	5.37055e-156	postive
RBM15	AC104109.4	0.680886	5.35028e-79	postive		TET2	ZNF451-AS1	0.834213	3.28386e-149	postive
YTHDC2	AC104109.4	0.570367	1.39667e-50	postive		TET3	ZNF451-AS1	0.488834	1.23954e-35	postive
FMR1	AC104109.4	0.494929	1.29005e-36	postive		NSUN3	AP001893.1	0.712905	9.45682e-90	postive
METTL14	AL031670.1	0.487646	1.91644e-35	postive		NSUN6	AP001893.1	0.44283	8.03766e-29	postive
WTAP	AL031670.1	0.40148	1.58302e-23	postive		TET1	AP001893.1	0.628746	3.70146e-64	postive
RBM15	AL031670.1	0.570255	1.47454e-50	postive		TET2	AP001893.1	0.69074	3.70737e-82	postive
YTHDC2	AL031670.1	0.526306	5.32216e-42	postive		TET3	AP001893.1	0.491302	4.98614e-36	postive
YTHDF3	AL031670.1	0.427832	8.14099e-27	postive		TET1	AL391832.3	0.46104	2.14725e-31	postive
FMR1	AL031670.1	0.578623	2.45128e-52	postive		TET2	AL391832.3	0.463168	1.04953e-31	postive
METTL14	NPTN-IT1	0.465956	4.07655e-32	postive		NSUN3	AL136988.2	0.659273	1.73977e-72	postive
RBM15	NPTN-IT1	0.670103	1.11254e-75	postive		NSUN6	AL136988.2	0.437416	4.37204e-28	postive
YTHDC2	NPTN-IT1	0.526182	5.60398e-42	postive		TET1	AL136988.2	0.731893	7.44782e-97	postive
FMR1	NPTN-IT1	0.478891	4.51298e-34	postive		TET2	AL136988.2	0.788045	5.56007e-122	postive
RBM15	AC139887.1	0.56382	3.18036e-49	postive		TET3	AL136988.2	0.516565	2.87156e-40	postive
METTL14	AP000763.3	0.401379	1.6275e-23	postive		NSUN3	MKLN1-AS	0.404533	6.81216e-24	postive
WTAP	AP000763.3	0.44425	5.12832e-29	postive		NSUN3	AC004584.1	0.541899	6.81986e-45	postive
RBM15	AP000763.3	0.604315	3.91189e-58	postive		TET1	AC004584.1	0.571116	9.72334e-51	postive
YTHDC2	AP000763.3	0.459344	3.78576e-31	postive		TET2	AC004584.1	0.654626	3.72179e-71	postive
FMR1	AP000763.3	0.437072	4.86322e-28	postive		TET3	AC004584.1	0.492333	3.40097e-36	postive
ZC3H13	AL139089.1	0.436199	6.37112e-28	postive		TET1	AC105020.1	0.448971	1.13402e-29	postive
METTL14	CD44-AS1	0.46308	1.08099e-31	postive		TET2	AC105020.1	0.577713	3.84871e-52	postive
WTAP	CD44-AS1	0.424403	2.26614e-26	postive		TET3	AC105020.1	0.445151	3.85271e-29	postive
RBM15	CD44-AS1	0.576736	6.2368e-52	postive		NSUN3	AC016831.1	0.716787	3.72607e-91	postive
YTHDC2	CD44-AS1	0.51557	4.28396e-40	postive		TET1	AC016831.1	0.614445	1.44091e-60	postive
FMR1	CD44-AS1	0.495752	9.47241e-37	postive		TET2	AC016831.1	0.733713	1.44283e-97	postive
RBM15	AC007128.2	0.414084	4.60126e-25	postive		TET3	AC016831.1	0.418671	1.22247e-25	postive
YTHDF3	AC007128.2	0.437659	4.05453e-28	postive		NSUN3	AC131953.2	0.575626	1.07745e-51	postive
RBM15	HCG27	0.445836	3.09679e-29	postive		TET1	AC131953.2	0.61922	9.55694e-62	postive
RBM15	AL138999.1	0.552401	6.29303e-47	postive		TET2	AC131953.2	0.787517	1.03877e-121	postive
METTL14	LINC00449	0.422971	3.46291e-26	postive		TET3	AC131953.2	0.474728	1.96336e-33	postive
RBM15	LINC00449	0.444439	4.82996e-29	postive		NSUN3	AC104109.4	0.635688	5.71251e-66	postive
YTHDC2	LINC00449	0.43796	3.69291e-28	postive		TET1	AC104109.4	0.670826	6.73394e-76	postive
YTHDF3	LINC00449	0.432697	1.86654e-27	postive		TET2	AC104109.4	0.773865	5.89302e-115	postive
FMR1	LINC00449	0.442882	7.90571e-29	postive		TET3	AC104109.4	0.502514	7.24053e-38	postive
METTL14	AC066613.1	0.472557	4.194e-33	postive		NSUN3	AL031670.1	0.656167	1.3554e-71	postive
WTAP	AC066613.1	0.409278	1.80501e-24	postive		TET1	AL031670.1	0.743237	2.13885e-101	postive
RBM15	AC066613.1	0.735385	3.15337e-98	postive		TET2	AL031670.1	0.753459	1.06445e-105	postive
YTHDC2	AC066613.1	0.571671	7.42981e-51	postive		TET3	AL031670.1	0.488854	1.23037e-35	postive
YTHDF3	AC066613.1	0.418976	1.11849e-25	postive		NSUN3	NPTN-IT1	0.604648	3.26444e-58	postive
FMR1	AC066613.1	0.470845	7.59999e-33	postive		TET1	NPTN-IT1	0.70993	1.08829e-88	postive
WTAP	AL355312.2	0.421385	5.52557e-26	postive		TET2	NPTN-IT1	0.885512	1.426e-191	postive
RBM15	AL355312.2	0.598389	9.46654e-57	postive		TET3	NPTN-IT1	0.513214	1.09944e-39	postive
YTHDC2	AL355312.2	0.484285	6.51582e-35	postive		TET1	AC139887.1	0.406265	4.20573e-24	postive
YTHDF3	AL355312.2	0.417146	1.90385e-25	postive		TET2	AC139887.1	0.618737	1.26084e-61	postive
FMR1	AL355312.2	0.587487	2.80384e-54	postive		TET3	AC139887.1	0.453162	2.91187e-30	postive
METTL14	AL683813.2	0.442272	9.58437e-29	postive		NSUN3	AP000763.3	0.55883	3.28851e-48	postive
RBM15	AL683813.2	0.527978	2.64965e-42	postive		TET1	AP000763.3	0.739963	4.62971e-100	postive
YTHDC2	AL683813.2	0.490315	7.18223e-36	postive		TET2	AP000763.3	0.784145	5.37722e-120	postive
FMR1	AL683813.2	0.645052	1.73183e-68	postive		TET3	AP000763.3	0.410588	1.24644e-24	postive
METTL14	AOAH-IT1	0.504038	4.02477e-38	postive		TET1	AL137186.2	0.456475	9.80835e-31	postive
RBM15	AOAH-IT1	0.649057	1.36215e-69	postive		TET2	AL137186.2	0.477652	7.00475e-34	postive
YTHDC2	AOAH-IT1	0.48813	1.60498e-35	postive		NSUN3	FSIP2-AS2	0.504227	3.74083e-38	postive
YTHDF3	AOAH-IT1	0.567243	6.25859e-50	postive		TET1	FSIP2-AS2	0.58553	7.61549e-54	postive
FMR1	AOAH-IT1	0.609097	2.84848e-59	postive		NSUN6	AL139089.1	0.430885	3.23936e-27	postive
RBM15	AC003956.1	0.411075	1.08568e-24	postive		NSUN3	CD44-AS1	0.629413	2.48974e-64	postive
METTL14	AC053513.2	0.581572	5.62305e-53	postive		TET1	CD44-AS1	0.761608	2.77104e-109	postive
RBM15	AC053513.2	0.691153	2.71609e-82	postive		TET2	CD44-AS1	0.811255	9.9121e-135	postive
YTHDC2	AC053513.2	0.590618	5.59244e-55	postive		TET3	CD44-AS1	0.435125	8.87068e-28	postive
YTHDF3	AC053513.2	0.522062	3.07317e-41	postive		NSUN3	AC007128.2	0.455401	1.39765e-30	postive
FMR1	AC053513.2	0.629347	2.59038e-64	postive		NSUN6	AC007128.2	0.451519	4.97389e-30	postive
RBM15	AC012640.1	0.567821	4.74808e-50	postive		TET1	AC007128.2	0.502498	7.28548e-38	postive
RBM15	AL451042.2	0.514828	5.76979e-40	postive		TET2	AC007128.2	0.44581	3.12252e-29	postive
RBM15	AC004637.1	0.69108	2.86816e-82	postive		TET3	AC007128.2	0.431074	3.05945e-27	postive
YTHDC2	AC004637.1	0.451148	5.60971e-30	postive		TET1	HCG27	0.407154	3.27959e-24	postive
FMR1	AC004637.1	0.411783	8.87869e-25	postive		TET2	HCG27	0.402635	1.15196e-23	postive
FTO	AC004637.1	0.412416	7.41295e-25	postive		NSUN3	AL138999.1	0.528342	2.27496e-42	postive
METTL14	NNT-AS1	0.479689	3.39698e-34	postive		TET1	AL138999.1	0.485868	3.66726e-35	postive
YTHDC1	NNT-AS1	0.445379	3.58216e-29	postive		TET2	AL138999.1	0.550884	1.2508e-46	postive
YTHDC2	NNT-AS1	0.404871	6.20208e-24	postive		NSUN3	LINC00449	0.558663	3.55309e-48	postive
YTHDF3	NNT-AS1	0.49623	7.91177e-37	postive		TET1	LINC00449	0.493698	2.0451e-36	postive
FMR1	NNT-AS1	0.550176	1.72141e-46	postive		TET2	LINC00449	0.432688	1.87156e-27	postive
RBMX	NNT-AS1	0.438525	3.09791e-28	postive		NSUN3	AC066613.1	0.630691	1.16277e-64	postive
FTO	NNT-AS1	0.408552	2.2149e-24	postive		NSUN6	AC066613.1	0.411348	1.00459e-24	postive
METTL14	AC004803.1	0.424891	1.96038e-26	postive		TET1	AC066613.1	0.679381	1.58534e-78	postive
RBM15	AC004803.1	0.407816	2.72416e-24	postive		TET2	AC066613.1	0.878993	3.72387e-185	postive
YTHDF3	AC004803.1	0.448263	1.42434e-29	postive		TET3	AC066613.1	0.537675	4.28837e-44	postive
FMR1	AC004803.1	0.491273	5.0396e-36	postive		NSUN3	AL355312.2	0.622584	1.37451e-62	postive
METTL14	PAXBP1-AS1	0.580359	1.0325e-52	postive		TET1	AL355312.2	0.620697	4.09232e-62	postive
WTAP	PAXBP1-AS1	0.42055	7.06094e-26	postive		TET2	AL355312.2	0.688751	1.6482e-81	postive
RBM15	PAXBP1-AS1	0.706418	1.87011e-87	postive		TET3	AL355312.2	0.441442	1.24445e-28	postive
YTHDC2	PAXBP1-AS1	0.59855	8.69196e-57	postive		NSUN3	AL683813.2	0.631409	7.56516e-65	postive
YTHDF3	PAXBP1-AS1	0.592096	2.59625e-55	postive		NSUN6	AL683813.2	0.522259	2.83529e-41	postive
FMR1	PAXBP1-AS1	0.643121	5.81975e-68	postive		TET1	AL683813.2	0.695536	9.65518e-84	postive
FTO	PAXBP1-AS1	0.426162	1.34245e-26	postive		TET2	AL683813.2	0.603066	7.69935e-58	postive
RBM15	AC005253.1	0.451953	4.31916e-30	postive		TET3	AL683813.2	0.499523	2.27422e-37	postive
YTHDC2	AC005253.1	0.41319	5.94252e-25	postive		NSUN3	AOAH-IT1	0.709378	1.70637e-88	postive
RBM15	SPON1-AS1	0.500376	1.64294e-37	postive		NSUN6	AOAH-IT1	0.514061	7.84274e-40	postive
RBM15	AC136604.2	0.714267	3.05863e-90	postive		TET1	AOAH-IT1	0.700054	2.90933e-85	postive
YTHDC2	AC136604.2	0.448729	1.22584e-29	postive		TET2	AOAH-IT1	0.598569	8.60379e-57	postive
METTL14	AC007938.3	0.515265	4.84262e-40	postive		TET3	AOAH-IT1	0.460805	2.32311e-31	postive
RBM15	AC007938.3	0.631003	9.64967e-65	postive		TET2	AC003956.1	0.435219	8.61775e-28	postive
YTHDC2	AC007938.3	0.528657	1.99419e-42	postive		TET3	AC003956.1	0.462954	1.12789e-31	postive
YTHDF3	AC007938.3	0.424876	1.9688e-26	postive		NSUN3	AC053513.2	0.778789	2.45593e-117	postive
FMR1	AC007938.3	0.649622	9.48501e-70	postive		NSUN6	AC053513.2	0.412126	8.05217e-25	postive
RBM15	DTX2P1-UPK3BP1-PMS2P11	0.590923	4.77426e-55	postive		TET1	AC053513.2	0.789937	5.84461e-123	postive
YTHDC2	DTX2P1-UPK3BP1-PMS2P11	0.414471	4.11801e-25	postive		TET2	AC053513.2	0.800078	2.21833e-128	postive
METTL14	LINC00662	0.443959	5.62474e-29	postive		TET3	AC053513.2	0.50653	1.53014e-38	postive
RBM15	LINC00662	0.417102	1.92828e-25	postive		NSUN3	AC012640.1	0.433903	1.291e-27	postive
YTHDC2	LINC00662	0.400724	1.94835e-23	postive		TET2	AC012640.1	0.454694	1.76346e-30	postive
YTHDF3	LINC00662	0.4983	3.61868e-37	postive		NSUN3	AC004637.1	0.521208	4.36049e-41	postive
FMR1	LINC00662	0.440107	1.89109e-28	postive		TET1	AC004637.1	0.637589	1.78938e-66	postive
YTHDF1	AL133520.1	0.621671	2.33249e-62	postive		TET2	AC004637.1	0.790303	3.77005e-123	postive
VIRMA	AC021321.1	0.483176	9.72596e-35	postive		TET3	AC004637.1	0.450615	6.66876e-30	postive
RBM15	AC021321.1	0.410285	1.35811e-24	postive		NSUN3	NNT-AS1	0.517579	1.90713e-40	postive
YTHDF3	AC021321.1	0.683375	8.75764e-80	postive		NSUN6	NNT-AS1	0.480639	2.41935e-34	postive
FMR1	AC021321.1	0.524019	1.37383e-41	postive		NSUN3	AC004803.1	0.463901	8.19e-32	postive
METTL14	AC019080.1	0.582663	3.24991e-53	postive		NSUN6	AC004803.1	0.41937	9.96927e-26	postive
RBM15	AC019080.1	0.687091	5.67302e-81	postive		TET1	AC004803.1	0.407698	2.816e-24	postive
YTHDC2	AC019080.1	0.5944	7.79152e-56	postive		TET2	AC004803.1	0.441237	1.32713e-28	postive
YTHDF3	AC019080.1	0.549051	2.85658e-46	postive		NSUN3	PAXBP1-AS1	0.776082	5.08494e-116	postive
FMR1	AC019080.1	0.622865	1.16739e-62	postive		NSUN6	PAXBP1-AS1	0.499325	2.45221e-37	postive
FTO	AC019080.1	0.457668	6.6102e-31	postive		TET1	PAXBP1-AS1	0.780712	2.77966e-118	postive
METTL14	AC087286.2	0.467119	2.74005e-32	postive		TET2	PAXBP1-AS1	0.787898	6.61795e-122	postive
WTAP	AC087286.2	0.420985	6.21529e-26	postive		TET3	PAXBP1-AS1	0.548012	4.55018e-46	postive
RBM15	AC087286.2	0.612668	3.90764e-60	postive		NSUN6	AC005253.1	0.428887	5.92705e-27	postive
YTHDC2	AC087286.2	0.497852	4.28845e-37	postive		TET1	AC005253.1	0.433781	1.34014e-27	postive
YTHDF3	AC087286.2	0.429649	4.71008e-27	postive		TET2	AC005253.1	0.484569	5.87749e-35	postive
FMR1	AC087286.2	0.500746	1.42644e-37	postive		TET3	AC005253.1	0.571704	7.3148e-51	postive
FTO	AC087286.2	0.438103	3.53222e-28	postive		NSUN3	SPON1-AS1	0.412609	7.01517e-25	postive
METTL14	AC090589.2	0.411396	9.90959e-25	postive		TET1	SPON1-AS1	0.594849	6.15486e-56	postive
RBM15	AC090589.2	0.706759	1.42136e-87	postive		TET2	SPON1-AS1	0.701818	7.2777e-86	postive
YTHDC2	AC090589.2	0.491742	4.23538e-36	postive		NSUN3	AC136604.2	0.471338	6.40689e-33	postive
YTHDF3	AC090589.2	0.432865	1.77332e-27	postive		TET1	AC136604.2	0.49158	4.49732e-36	postive
FMR1	AC090589.2	0.459305	3.83545e-31	postive		TET2	AC136604.2	0.724603	4.67447e-94	postive
METTL14	AL137003.1	0.44291	7.83676e-29	postive		TET3	AC136604.2	0.453749	2.40326e-30	postive
WTAP	AL137003.1	0.408584	2.19536e-24	postive		NSUN3	AC007938.3	0.673904	7.81431e-77	postive
RBM15	AL137003.1	0.459507	3.58538e-31	postive		NSUN6	AC007938.3	0.428818	6.05125e-27	postive
YTHDC2	AL137003.1	0.499534	2.26432e-37	postive		TET1	AC007938.3	0.684167	4.90266e-80	postive
YTHDF3	AL137003.1	0.486212	3.23532e-35	postive		TET2	AC007938.3	0.681761	2.83745e-79	postive
FMR1	AL137003.1	0.603668	5.55846e-58	postive		TET3	AC007938.3	0.474202	2.36106e-33	postive
YTHDC1	AC011511.3	-0.402993	1.0435e-23	negative		NSUN6	DTX2P1-UPK3BP1-PMS2P11	0.409624	1.63722e-24	postive	postive
HNRNPC	AC011511.3	-0.456895	8.53701e-31	negative		TET2	DTX2P1-UPK3BP1-PMS2P11	0.436465	5.86808e-28	postive	postive
METTL14	AC105339.2	0.565751	1.2742e-49	postive		TET3	DTX2P1-UPK3BP1-PMS2P11	0.454747	1.73284e-30	postive	postive
WTAP	AC105339.2	0.450733	6.41819e-30	postive		NSUN3	LINC00662	0.499538	2.2611e-37	postive
RBM15	AC105339.2	0.66954	1.64324e-75	postive		NSUN6	LINC00662	0.511656	2.04166e-39	postive
YTHDC2	AC105339.2	0.618457	1.47966e-61	postive		TET1	LINC00662	0.507936	8.83578e-39	postive
YTHDF3	AC105339.2	0.490184	7.54028e-36	postive		NSUN3	AC021321.1	0.508614	6.77447e-39	postive
FMR1	AC105339.2	0.669056	2.29649e-75	postive		NSUN6	AC021321.1	0.442194	9.8224e-29	postive
METTL14	AC004943.1	0.53397	2.10591e-43	postive		TET1	AC021321.1	0.441352	1.28024e-28	postive
RBM15	AC004943.1	0.738811	1.35106e-99	postive		NSUN3	AC019080.1	0.755423	1.50114e-106	postive
YTHDC2	AC004943.1	0.562021	7.41576e-49	postive		NSUN6	AC019080.1	0.488582	1.36001e-35	postive
YTHDF3	AC004943.1	0.519155	1.0073e-40	postive		TET1	AC019080.1	0.788159	4.85602e-122	postive
FMR1	AC004943.1	0.616922	3.54724e-61	postive		TET2	AC019080.1	0.81046	2.89695e-134	postive
FTO	AC004943.1	0.430098	4.11245e-27	postive		TET3	AC019080.1	0.549673	2.15995e-46	postive
METTL14	AL162734.1	0.525991	6.06889e-42	postive		NSUN3	AC087286.2	0.636232	4.10096e-66	postive
RBM15	AL162734.1	0.55539	1.60793e-47	postive		TET1	AC087286.2	0.866426	9.04333e-174	postive
YTHDC2	AL162734.1	0.491837	4.08877e-36	postive		TET2	AC087286.2	0.872387	5.09302e-179	postive
YTHDF3	AL162734.1	0.517391	2.05824e-40	postive		TET3	AC087286.2	0.435584	7.70255e-28	postive
FMR1	AL162734.1	0.608294	4.43612e-59	postive		NSUN3	AC090589.2	0.601666	1.63902e-57	postive
HNRNPA2B1	AC002398.1	0.435039	9.10885e-28	postive		TET1	AC090589.2	0.604569	3.40871e-58	postive
RBM15	C3orf35	0.583884	1.75444e-53	postive		TET2	AC090589.2	0.753943	6.58472e-106	postive
YTHDC2	C3orf35	0.433647	1.39619e-27	postive		TET3	AC090589.2	0.426928	1.0674e-26	postive
FMR1	C3orf35	0.450809	6.26213e-30	postive		NSUN3	AL137003.1	0.589861	8.27218e-55	postive
METTL14	AL512343.2	0.516853	2.55711e-40	postive		NSUN6	AL137003.1	0.470196	9.51364e-33	postive
RBM15	AL512343.2	0.603127	7.44886e-58	postive		TET1	AL137003.1	0.630673	1.17526e-64	postive
YTHDC2	AL512343.2	0.479574	3.53821e-34	postive		TET2	AL137003.1	0.566881	7.44105e-50	postive
YTHDF3	AL512343.2	0.519117	1.02283e-40	postive		TET3	AL137003.1	0.465947	4.08842e-32	postive
FMR1	AL512343.2	0.53404	2.04412e-43	postive		NSUN3	AC105339.2	0.767846	3.97641e-112	postive
FMR1	SEPTIN7-DT	0.459138	4.05519e-31	postive		NSUN6	AC105339.2	0.517715	1.8057e-40	postive
RBM15	INE1	0.528087	2.53163e-42	postive		TET1	AC105339.2	0.741603	9.9791e-101	postive
FMR1	INE1	0.475789	1.35239e-33	postive		TET2	AC105339.2	0.761667	2.60661e-109	postive
YTHDF3	AC104035.1	0.538902	2.52128e-44	postive		TET3	AC105339.2	0.555171	1.77756e-47	postive
FMR1	AC104035.1	0.535197	1.24591e-43	postive		TET2	TMEM92-AS1	0.496821	6.3315e-37	postive
RBM15	Z94721.1	0.652447	1.53577e-70	postive		TET1	AL078644.2	0.416039	2.6217e-25	postive
FMR1	Z94721.1	0.464468	6.75998e-32	postive		TET2	AL078644.2	0.499496	2.29736e-37	postive
METTL14	AC009754.1	0.533867	2.20045e-43	postive		NSUN3	AC004943.1	0.725635	1.90159e-94	postive
WTAP	AC009754.1	0.415376	3.17437e-25	postive		NSUN6	AC004943.1	0.508686	6.58729e-39	postive
RBM15	AC009754.1	0.623055	1.04563e-62	postive		TET1	AC004943.1	0.765315	5.80557e-111	postive
YTHDC2	AC009754.1	0.543209	3.83643e-45	postive		TET2	AC004943.1	0.781506	1.12315e-118	postive
YTHDF3	AC009754.1	0.484417	6.21103e-35	postive		TET3	AC004943.1	0.531486	6.05373e-43	postive
FMR1	AC009754.1	0.603585	5.8136e-58	postive		NSUN3	AL162734.1	0.747793	2.74127e-103	postive
FTO	AC009754.1	0.401395	1.62064e-23	postive		NSUN6	AL162734.1	0.457745	6.44277e-31	postive
RBM15	LINC01433	0.411085	1.08249e-24	postive		TET1	AL162734.1	0.756735	4.01126e-107	postive
METTL14	AC107081.2	0.405394	5.36241e-24	postive		TET2	AL162734.1	0.587543	2.72462e-54	postive
WTAP	AC107081.2	0.420069	8.12837e-26	postive		TET3	AL162734.1	0.415701	2.89009e-25	postive
RBM15	AC107081.2	0.663486	1.03249e-73	postive		TET2	AC141930.1	0.416061	2.6051e-25	postive
YTHDC2	AC107081.2	0.478871	4.54564e-34	postive		NSUN3	C3orf35	0.53758	4.46894e-44	postive
YTHDF3	AC107081.2	0.40508	5.85104e-24	postive		TET1	C3orf35	0.548797	3.201e-46	postive
FMR1	AC107081.2	0.490397	6.96964e-36	postive		TET2	C3orf35	0.675236	3.05171e-77	postive
METTL3	AC138028.4	0.42095	6.27883e-26	postive		TET3	C3orf35	0.471217	6.68011e-33	postive
RBM15	AC138028.4	0.410194	1.39347e-24	postive		NSUN3	AL512343.2	0.634893	9.26047e-66	postive
RBM15	AC244034.2	0.525195	8.44441e-42	postive		NSUN6	AL512343.2	0.462854	1.16678e-31	postive
RBM15	LRP1-AS	0.590862	4.92823e-55	postive		TET1	AL512343.2	0.705854	2.93925e-87	postive
YTHDC2	LRP1-AS	0.427176	9.91271e-27	postive		TET2	AL512343.2	0.617513	2.5343e-61	postive
YTHDF3	LRP1-AS	0.411148	1.06344e-24	postive		TET3	AL512343.2	0.455029	1.57921e-30	postive
FMR1	LRP1-AS	0.467282	2.59193e-32	postive		NSUN3	SEPTIN7-DT	0.450515	6.8864e-30	postive
RBM15	AL078587.1	0.550254	1.66264e-46	postive		TET1	SEPTIN7-DT	0.466822	3.03281e-32	postive
FMR1	AL078587.1	0.501122	1.2351e-37	postive		NSUN3	INE1	0.44408	5.41225e-29	postive
VIRMA	AC107375.1	0.41234	7.57435e-25	postive		TET1	INE1	0.50944	4.89825e-39	postive
HNRNPC	AC092718.4	0.409888	1.51958e-24	postive		TET2	INE1	0.619878	6.55373e-62	postive
HNRNPA2B1	AC092718.4	0.483716	8.0027e-35	postive		TET3	INE1	0.51536	4.66124e-40	postive
METTL3	AC091057.1	0.467402	2.48717e-32	postive		NSUN3	AC104035.1	0.484482	6.06707e-35	postive
RBM15	AC091057.1	0.599188	6.1844e-57	postive		NSUN3	Z94721.1	0.519197	9.90285e-41	postive
YTHDC2	AC091057.1	0.49671	6.60463e-37	postive		NSUN6	Z94721.1	0.474809	1.90857e-33	postive
HNRNPA2B1	AC091057.1	0.400638	1.99432e-23	postive		TET1	Z94721.1	0.448312	1.40204e-29	postive
METTL14	AC002044.1	0.446821	2.26152e-29	postive		TET2	Z94721.1	0.470806	7.7037e-33	postive
RBM15	AC002044.1	0.552346	6.44976e-47	postive		TET3	Z94721.1	0.501686	9.95317e-38	postive
YTHDC2	AC002044.1	0.439405	2.35486e-28	postive		NSUN3	STXBP5-AS1	0.434241	1.1637e-27	postive
YTHDF3	AC002044.1	0.503857	4.31576e-38	postive		TET2	STXBP5-AS1	0.488675	1.31399e-35	postive
FMR1	AC002044.1	0.520307	6.30186e-41	postive		NSUN3	AC009754.1	0.727609	3.36659e-95	postive
METTL14	AC026356.1	0.579337	1.71815e-52	postive		NSUN6	AC009754.1	0.412526	7.18313e-25	postive
WTAP	AC026356.1	0.417411	1.76281e-25	postive		TET1	AC009754.1	0.90252	2.4224e-210	postive
RBM15	AC026356.1	0.589327	1.0893e-54	postive		TET2	AC009754.1	0.800486	1.3219e-128	postive
YTHDC2	AC026356.1	0.556373	1.02367e-47	postive		TET3	AC009754.1	0.458911	4.37282e-31	postive
YTHDF3	AC026356.1	0.537184	5.30232e-44	postive		NSUN3	AC107081.2	0.578379	2.76661e-52	postive
FMR1	AC026356.1	0.579781	1.37757e-52	postive		NSUN6	AC107081.2	0.4637	8.76597e-32	postive
RBM15	SLC5A4-AS1	0.404454	6.96414e-24	postive		TET1	AC107081.2	0.572676	4.56184e-51	postive
RBM15	AL138689.1	0.519548	8.58406e-41	postive		TET2	AC107081.2	0.6648	4.23616e-74	postive
YTHDC2	AL138689.1	0.401412	1.61306e-23	postive		TET3	AC107081.2	0.413215	5.90073e-25	postive
METTL14	AC093010.2	0.450957	5.96787e-30	postive		DNMT3A	AC138028.4	0.413614	5.26396e-25	postive
FMR1	AC093010.2	0.481073	2.07101e-34	postive		TET3	AC138028.4	0.545736	1.25522e-45	postive
FTO	AC093010.2	0.478494	5.19763e-34	postive		TET1	AC244034.2	0.522805	2.26534e-41	postive
RBM15	AC005089.1	0.545484	1.40358e-45	postive		TET2	AC244034.2	0.591517	3.50784e-55	postive
FMR1	AC005089.1	0.405015	5.95914e-24	postive		NSUN3	LRP1-AS	0.590785	5.1303e-55	postive
RBM15	AP001610.2	0.455346	1.42301e-30	postive		TET1	LRP1-AS	0.612668	3.90713e-60	postive
RBM15	AC007637.1	0.669074	2.26818e-75	postive		TET2	LRP1-AS	0.672516	2.07065e-76	postive
YTHDC2	AC007637.1	0.467265	2.60624e-32	postive		DNMT3A	STARD7-AS1	0.447277	1.95409e-29	postive
FMR1	AC007637.1	0.448722	1.2288e-29	postive		NSUN3	LINC01402	0.41872	1.20516e-25	postive
HNRNPC	AC027228.2	0.426504	1.21209e-26	postive		TET1	LINC01402	0.437101	4.82009e-28	postive
METTL14	AC138932.6	0.426358	1.26595e-26	postive		NSUN3	AL078587.1	0.55871	3.47657e-48	postive
RBM15	AC138932.6	0.717505	2.03581e-91	postive		NSUN6	AL078587.1	0.432886	1.76196e-27	postive
YTHDC2	AC138932.6	0.502804	6.47761e-38	postive		TET1	AL078587.1	0.661012	5.45065e-73	postive
FMR1	AC138932.6	0.479803	3.26104e-34	postive		TET2	AL078587.1	0.610419	1.36941e-59	postive
METTL14	LINC02035	0.520996	4.75616e-41	postive		TET3	AL078587.1	0.520455	5.93229e-41	postive
RBM15	LINC02035	0.470118	9.77312e-33	postive		DNMT3B	AC107375.1	0.444228	5.16474e-29	postive
YTHDC2	LINC02035	0.499502	2.29238e-37	postive		TET3	AC107375.1	0.401483	1.58169e-23	postive
FMR1	LINC02035	0.46928	1.30511e-32	postive		NSUN3	AC091057.1	0.419633	9.23231e-26	postive
FTO	LINC02035	0.448061	1.51966e-29	postive		NSUN6	AC091057.1	0.473966	2.56394e-33	postive
RBM15	AC254562.3	0.412729	6.78006e-25	postive		TET2	AC091057.1	0.532015	4.83826e-43	postive
METTL14	AC008537.2	0.515623	4.19486e-40	postive		TET3	AC091057.1	0.626234	1.6316e-63	postive
WTAP	AC008537.2	0.421373	5.54522e-26	postive		NSUN3	AC002044.1	0.626667	1.26449e-63	postive
RBM15	AC008537.2	0.552917	4.97582e-47	postive		TET1	AC002044.1	0.71796	1.38728e-91	postive
YTHDC2	AC008537.2	0.479842	3.21603e-34	postive		TET2	AC002044.1	0.666799	1.08384e-74	postive
YTHDF3	AC008537.2	0.444711	4.43096e-29	postive		NSUN3	AC026356.1	0.650331	6.01699e-70	postive
FMR1	AC008537.2	0.486031	3.45623e-35	postive		NSUN6	AC026356.1	0.445711	3.22298e-29	postive
FTO	AC008537.2	0.42082	6.52277e-26	postive		TET1	AC026356.1	0.783601	1.00864e-119	postive
RBM15	SIDT1-AS1	0.433671	1.38605e-27	postive		TET2	AC026356.1	0.766234	2.20088e-111	postive
METTL14	AL020997.2	0.482446	1.26535e-34	postive		TET3	AC026356.1	0.451913	4.37517e-30	postive
RBM15	AL020997.2	0.706387	1.91692e-87	postive		NSUN3	AL138689.1	0.527434	3.32625e-42	postive
YTHDC2	AL020997.2	0.560641	1.41508e-48	postive		TET1	AL138689.1	0.549802	2.0381e-46	postive
YTHDF3	AL020997.2	0.462587	1.27664e-31	postive		TET2	AL138689.1	0.626198	1.66646e-63	postive
FMR1	AL020997.2	0.586555	4.51615e-54	postive		NSUN3	AC093010.2	0.526753	4.41843e-42	postive
METTL14	AC093157.2	0.568578	3.30381e-50	postive		TET1	AC093010.2	0.69026	5.32092e-82	postive
WTAP	AC093157.2	0.432791	1.81367e-27	postive		TET2	AC093010.2	0.54304	4.13319e-45	postive
RBM15	AC093157.2	0.627419	8.11755e-64	postive		ALYREF	AC093010.2	-0.449939	8.29914e-30	negative
YTHDC2	AC093157.2	0.536373	7.51941e-44	postive		TET2	AC005089.1	0.419939	8.44418e-26	postive
YTHDF3	AC093157.2	0.613138	3.00334e-60	postive		TET3	AC005089.1	0.413152	6.00746e-25	postive
FMR1	AC093157.2	0.583309	2.3468e-53	postive		TET2	AP001610.2	0.459495	3.60008e-31	postive
RBM15	AL731569.1	0.41213	8.04351e-25	postive		NSUN6	AL357079.1	0.427941	7.87975e-27	postive
RBM15	AP003392.4	0.412881	6.49269e-25	postive		NSUN3	AC007637.1	0.566545	8.73371e-50	postive
FMR1	AP003392.4	0.407174	3.26162e-24	postive		NSUN6	AC007637.1	0.439365	2.38431e-28	postive
METTL14	FSIP2-AS1	0.490094	7.79337e-36	postive		TET1	AC007637.1	0.460473	2.59675e-31	postive
RBM15	FSIP2-AS1	0.538723	2.72419e-44	postive		TET2	AC007637.1	0.52988	1.19249e-42	postive
YTHDC2	FSIP2-AS1	0.473591	2.92337e-33	postive		TET3	AC007637.1	0.466527	3.35487e-32	postive
YTHDF3	FSIP2-AS1	0.485261	4.57226e-35	postive		NSUN3	AC138932.6	0.623081	1.02999e-62	postive
FMR1	FSIP2-AS1	0.581469	5.92226e-53	postive		TET1	AC138932.6	0.683287	9.33524e-80	postive
RBM15	IRF1-AS1	0.645941	9.88236e-69	postive		TET2	AC138932.6	0.84925	5.88381e-160	postive
YTHDC2	IRF1-AS1	0.42857	6.52082e-27	postive		TET3	AC138932.6	0.51067	3.01544e-39	postive
YTHDF1	AC124067.4	0.460205	2.83957e-31	postive		NSUN3	LINC02035	0.566654	8.29169e-50	postive
METTL14	AC020612.3	0.470648	8.13678e-33	postive		TET1	LINC02035	0.620024	6.02494e-62	postive
RBM15	AC020612.3	0.643553	4.44241e-68	postive		TET2	LINC02035	0.674929	3.79161e-77	postive
YTHDC2	AC020612.3	0.47377	2.74669e-33	postive		TET3	LINC02035	0.479229	4.0019e-34	postive
FMR1	AC020612.3	0.509564	4.66383e-39	postive		ALYREF	LINC02035	-0.439953	1.98433e-28	negative
FTO	AC020612.3	0.423642	2.83942e-26	postive		NSUN3	AC008537.2	0.670321	9.56181e-76	postive
RBM15	UCKL1-AS1	0.426403	1.24917e-26	postive		NSUN6	AC008537.2	0.438956	2.70874e-28	postive
METTL14	AC022211.2	0.487714	1.8695e-35	postive		TET1	AC008537.2	0.857031	5.44665e-166	postive
RBM15	AC022211.2	0.707764	6.31479e-88	postive		TET2	AC008537.2	0.741913	7.46028e-101	postive
YTHDC2	AC022211.2	0.55998	1.92568e-48	postive		TET3	AC008537.2	0.507686	9.74569e-39	postive
YTHDF3	AC022211.2	0.439881	2.02963e-28	postive		TET2	SIDT1-AS1	0.641188	1.94291e-67	postive
FMR1	AC022211.2	0.514369	6.93221e-40	postive		TET1	AC004846.1	0.462682	1.23653e-31	postive
FMR1	TTC28-AS1	0.421771	4.93238e-26	postive		TET2	AC004846.1	0.476736	9.68406e-34	postive
METTL14	AC008026.3	0.515775	3.94672e-40	postive		NSUN3	AL020997.2	0.721091	9.67399e-93	postive
RBM15	AC008026.3	0.706201	2.22609e-87	postive		NSUN6	AL020997.2	0.416136	2.54962e-25	postive
YTHDC2	AC008026.3	0.543889	2.84258e-45	postive		TET1	AL020997.2	0.771695	6.31718e-114	postive
YTHDF3	AC008026.3	0.490644	6.36134e-36	postive		TET2	AL020997.2	0.818642	3.65249e-139	postive
FMR1	AC008026.3	0.591029	4.51982e-55	postive		TET3	AL020997.2	0.472527	4.2372e-33	postive
METTL14	AC100830.2	0.487335	2.14716e-35	postive		NSUN3	AC093157.2	0.68501	2.64002e-80	postive
RBM15	AC100830.2	0.671067	5.69466e-76	postive		NSUN6	AC093157.2	0.465709	4.43317e-32	postive
YTHDC2	AC100830.2	0.53049	9.22163e-43	postive		TET1	AC093157.2	0.644149	3.05647e-68	postive
YTHDF3	AC100830.2	0.485028	4.97674e-35	postive		TET2	AC093157.2	0.609003	2.99911e-59	postive
FMR1	AC100830.2	0.526958	4.057e-42	postive		NSUN3	AP003392.4	0.424307	2.33186e-26	postive
METTL14	CCDC18-AS1	0.532108	4.65019e-43	postive		NSUN3	FSIP2-AS1	0.719622	3.38911e-92	postive
RBM15	CCDC18-AS1	0.602996	7.99652e-58	postive		NSUN6	FSIP2-AS1	0.523292	1.85384e-41	postive
YTHDC2	CCDC18-AS1	0.522105	3.02039e-41	postive		TET1	FSIP2-AS1	0.718557	8.36997e-92	postive
YTHDF3	CCDC18-AS1	0.439959	1.98095e-28	postive		TET2	FSIP2-AS1	0.564019	2.89465e-49	postive
FMR1	CCDC18-AS1	0.487309	2.16816e-35	postive		TET3	FSIP2-AS1	0.482542	1.22229e-34	postive
METTL14	AC090517.2	0.557009	7.63556e-48	postive		NSUN3	IRF1-AS1	0.465225	5.22799e-32	postive
RBM15	AC090517.2	0.50962	4.56312e-39	postive		TET1	IRF1-AS1	0.462893	1.15154e-31	postive
YTHDC2	AC090517.2	0.515301	4.7736e-40	postive		TET2	IRF1-AS1	0.723376	1.355e-93	postive
YTHDF3	AC090517.2	0.483936	7.39175e-35	postive		TET1	AC104463.2	0.484051	7.09062e-35	postive
FMR1	AC090517.2	0.578386	2.75692e-52	postive		TET2	AC104463.2	0.471189	6.74584e-33	postive
METTL14	AC007663.4	0.494863	1.32245e-36	postive		DNMT3B	AC124067.4	0.402263	1.27621e-23	postive
[truncated: 3,586 more rows]

## Sheet: S4
Table S4: 141 common lncRNAs of m6A- and m5C-related lncRNAs of four datasets.
LncRNAs
A2M-AS1
AC087501.1
ACTA2-AS1
ADD3-AS1
AF131215.4
ALKBH3-AS1
ALMS1-IT1
ANKRD10-IT1
ARRDC3-AS1
ASAP1-IT2
ATP11A-AS1
C1RL-AS1
C1orf220
C2orf27A
C3orf35
CASC15
CASC2
CBR3-AS1
CDC42-IT1
CHRM3-AS2
COX10-AS1
CSNK1G2-AS1
CTBP1-AS
DIAPH2-AS1
DLEU1
DLEU2
DNM3OS
DTX2P1-UPK3BP1-PMS2P11
EGOT
EP300-AS1
EPN2-AS1
FAM13A-AS1
FGD5-AS1
FTX
GABPB1-AS1
GAS5-AS1
GHRLOS
GLYCTK-AS1
GSN-AS1
GTF3C2-AS1
HAND2-AS1
HCG18
HCG27
HEXA-AS1
HMGN3-AS1
INE1
INTS6-AS1
IQCH-AS1
IQCJ-SCHIP1-AS1
ITGA9-AS1
JARID2-AS1
JMJD1C-AS1
JPX
KCNIP2-AS1
LAMTOR5-AS1
LINC-PINT
LINC00244
LINC00582
LINC00624
LINC00626
LINC00628
LINC00630
LINC00641
LINC00654
LINC00662
LINC00893
LINC00894
LINC01091
LINC01094
LINC01126
LINC01138
LINC01355
MAGI1-IT1
MAGI2-AS3
MALAT1
MBNL1-AS1
MCM3AP-AS1
MIR100HG
MIR133A1HG
MIR17HG
MIRLET7BHG
MKNK1-AS1
MORF4L2-AS1
N4BP2L2-IT2
NDUFV2-AS1
NFYC-AS1
NNT-AS1
NPSR1-AS1
NPTN-IT1
NR2F1-AS1
OIP5-AS1
OVOL1-AS1
PAN3-AS1
PAXBP1-AS1
PCBP1-AS1
PITRM1-AS1
PLAC4
PLCG1-AS1
PPP3CB-AS1
PRMT5-AS1
PRR26
PRR34
PRR7-AS1
PSMD6-AS2
RAP2C-AS1
RBM26-AS1
RNF139-AS1
RUSC1-AS1
SEC24B-AS1
SEPSECS-AS1
SH3BP5-AS1
SLC16A1-AS1
SLC7A11-AS1
SLFNL1-AS1
SMC5-AS1
SMG7-AS1
SND1-IT1
SNHG17
SNHG22
SNHG4
SPAG5-AS1
SRD5A3-AS1
ST7-AS2
ST7-OT4
STAM-AS1
STX18-AS1
SUCLG2-AS1
THAP9-AS1
THUMPD3-AS1
TPT1-AS1
TSC22D1-AS1
TTC28-AS1
USP46-AS1
VAC14-AS1
WDFY3-AS2
ZBED3-AS1
ZNF252P-AS1
ZNF571-AS1
ZNF674-AS1
ZNF790-AS1
ZRANB2-AS1

## Sheet: S5
Table S5: Relative Fractions of tumor-infiltrating immune cells of 884 CRC patients by the CIBERSORT algorithm
ID	B cells naive	B cells memory	Plasma cells	T cells CD8	T cells CD4 naive	T cells CD4 memory resting	T cells CD4 memory activated	T cells follicular helper	T cells regulatory (Tregs)	T cells gamma delta	NK cells resting	NK cells activated	Monocytes	Macrophages M0	Macrophages M1	Macrophages M2	Dendritic cells resting	Dendritic cells activated	Mast cells resting	Mast cells activated	Eosinophils	Neutrophils	P-value	Correlation	RMSE
GSE39582_GSM971957	0.0147882	0	0.0375551	0.155264	0	0.0906671	0.0799777	0.0284286	0.0531021	0	0.0489604	0	0	0.127867	0.0650061	0.111779	0.0195491	0.0151462	0	0.0783792	0.0260956	0.0474342	0	0.428898	0.902625
GSE39582_GSM971958	0.0186904	0	0.0935723	0.122295	0	0.0492066	0	0.0732672	0	0.0218713	0.0095714	0	0.0204109	0.0844002	0.0637156	0.194798	0.10859	0.0235683	0.0126649	0.0200298	0.000467534	0.0828812	0	0.556182	0.844388
GSE39582_GSM971959	0.0451849	0.0133062	0.0648019	0.124196	0	0.0587189	0	0.0623835	0.0419726	0	0.0115405	0.0244078	0.0136912	0.163287	0.0471368	0.173196	0	0.00713345	0	0.128604	0	0.02044	0	0.269939	0.974875
GSE39582_GSM971960	0.101818	0	0.0835705	0.0204503	0	0.215362	0.115252	0.0251335	0.00706954	0	0.0739205	0.00706018	0.0536667	0.0738278	0.0484043	0.0779591	0.053628	0	0.0428779	0	0	0	0	0.378348	0.925024
GSE39582_GSM971961	0	0	0.0886661	0.0777348	0	0.0747372	0.0491273	0.00918708	0.0271049	0.0253977	0	0	0.0691889	0.244595	0.0536481	0.212566	0	0.00696594	0.0105801	0.0187602	0	0.0317399	0	0.563103	0.835034
GSE39582_GSM971962	0.0588393	0	0.0702943	0.01847	0	0.201112	0.0311995	0.0757373	0.0192994	0	0.0244674	0	0	0.0885536	0.082553	0.0985343	0.0774769	0.0356485	0	0.0517378	0.04321	0.0228666	0	0.581166	0.834107
GSE39582_GSM971963	0.0816153	0	0.0422352	0.204093	0	0	0.0353714	0.108979	0.0254715	0	0.026808	0.040588	0	0.0333693	0.0958043	0.153667	0.0394565	0.0240003	0.0284599	0	0.0133474	0.0467335	0	0.656191	0.790202
GSE39582_GSM971964	0	0.0431169	0.12028	0.077527	0	0.13701	0.0564311	0.0824531	0	0	0.0228805	0.00689544	0.0102369	0.0157098	0.0324282	0.12521	0.107467	0.0395111	0	0.0773522	0.0414063	0.00408382	0	0.397378	0.916876
GSE39582_GSM971965	0	0.0492412	0.0690878	0.113296	0	0.124018	0.0722419	0	0.0416234	0	0.0492771	0	0	0.0568005	0.0514084	0.160496	0.107881	0.042159	0.0592643	0	0.00320477	0	0	0.386303	0.921708
GSE39582_GSM971966	0	0.0370869	0.0369847	0.0840238	0	0.135487	0.0741684	0.0372668	0.00192105	0	0.0465943	0	0	0.180854	0.0677446	0.146414	0.00950966	0.041082	0	0.0224432	0	0.0784191	0	0.386391	0.921908
GSE39582_GSM971967	0.0023878	0.00894682	0	0.0654504	0	0.242751	0.0239452	0.0435343	0	0	0.0438149	0.0214014	0	0.181474	0.0549713	0.135268	0	0.0291111	0	0.0664899	0.00559958	0.0748541	0	0.249827	0.986493
GSE39582_GSM971968	0.000799548	0.00721339	0.0314615	0.0422385	0	0.170509	0.0253644	0	0.0624292	0.00963765	0.00381512	0.0112107	0.0444052	0.172254	0.0681786	0.124817	0.113409	0.021269	0.0552248	0	0.0231089	0.0126546	0	0.527735	0.859104
GSE39582_GSM971969	0.0702637	0	0.0493221	0.137135	0	0.0516092	0.035759	0.0675359	0.0239135	0.00935788	0.0266777	0.0186214	0	0.035515	0.0841086	0.158909	0.101543	0.0301377	0.0479379	0	0.023852	0.0278017	0	0.584022	0.834897
GSE39582_GSM971970	0.0119216	0	0.0170675	0.142807	0	0.182582	0.046647	0.0903996	0	0	0.0894178	0.00419368	0.00403278	0.0910769	0.0883373	0.108344	0.0246057	0.0245276	0.0216651	0	0	0.0523739	0	0.225637	0.997315
GSE39582_GSM971971	0.00986294	0	0.0582621	0.203015	0	0.00623285	0.0828271	0.0738556	0.0255897	0	0.0107542	0.0231818	0.0290216	0.0608612	0.0984968	0.0992526	0.106627	0.0157978	0.0264637	0	0.0698982	0	0	0.569331	0.83967
GSE39582_GSM971972	0.027111	0	0.0504369	0.183394	0	0.116152	0.0691517	0.105765	0	0	0.0203936	0.0391926	0.000684398	0.101995	0.0699254	0.117075	0.053892	0.0104722	0.0322808	0	0	0.00207813	0	0.36464	0.932327
GSE39582_GSM971973	0	0.0533961	0	0.162818	0	0	0.00416583	0.117872	0.00460214	0	0.00492539	0.0483698	0	0.155914	0.0785303	0.162315	0.0695852	0	0	0.0586864	0	0.0788205	0	0.314748	0.955326
GSE39582_GSM971974	0.00935378	0.0213153	0.0731854	0.0938349	0	0.282914	0	0.0368266	0.0516697	0	0.0333887	0.00912733	0	0.0854982	0.0264028	0.118401	0.0629724	0.0334387	0	0.0344988	0	0.0271726	0	0.341416	0.943105
GSE39582_GSM971975	0	0.0428697	0.0694936	0.0366969	0	0.166162	0.133558	0.0265901	0.00260327	0	0.081469	0	0	0.201398	0.0551375	0.074544	0	0.010947	0	0.0276626	0	0.0708683	0	0.38425	0.922818
GSE39582_GSM971976	0	0.0675073	0.0578318	0.178544	0	0.0716016	0.0951182	0.00661907	0.068407	0	0.0447437	0	0.0460401	0.105612	0.0923442	0.0901096	0.0403179	0.0126399	0.00781874	0.0147447	0	0	0	0.219064	0.993188
GSE39582_GSM971977	0.0139357	0.0181442	0.049729	0.109635	0	0.0998212	0.0521663	0.0837149	0.0255273	0	0	0.0174319	0	0.0995601	0.0889202	0.16434	0.0413232	0.0129511	0.0285446	0	0.0212404	0.0730147	0	0.529982	0.856962
GSE39582_GSM971978	0.049083	0	0.0510382	0.191949	0	0.00844193	0.0924971	0.0639702	0.0171763	0	0.0276141	0.0334651	0	0.0895426	0.0937812	0.114158	0.0626434	0.00838385	0.0703923	0	0.00861683	0.017246	0	0.483476	0.878786
GSE39582_GSM971979	0	0.106208	0.000608921	0	0	0.180361	0	0.0156419	0.00471821	0	0.0548812	0	0.038981	0.159233	0.0257541	0.0351978	0.00710344	0.0615313	0	0.205098	0.00780805	0.0968743	0	0.435503	0.899354
GSE39582_GSM971980	0.0204247	0.0164889	0.0728015	0.0715558	0	0.133652	0.0653108	0.011519	0	0.0515426	0	0.0601394	0	0.102342	0.078807	0.119207	0	0.0333478	0	0.0629154	0.0463445	0.0536013	0	0.480251	0.878671
GSE39582_GSM971981	0.00813436	0.00974108	0.0651442	0.192955	0	0.0471489	0.0399716	0.0839031	0.0128935	0	0.0111478	0.00984558	0	0.0335207	0.105606	0.249764	0.0147367	0.0119779	0.0347547	0.00850606	0	0.0602495	0	0.572891	0.833897
GSE39582_GSM971982	0	0	0.0297072	0.137813	0	0.0392239	0.0712267	0.0445912	0.00930447	0	0.0394455	0.00562196	0	0.142475	0.101342	0.160656	0.0191455	0.0197835	0	0.0984383	0.00868804	0.0725378	0	0.541108	0.847433
GSE39582_GSM971983	0.0287987	0.000984055	0.0424509	0.121884	0	0.0866177	0.081374	0.0955295	0.00834321	0	0.0588907	0	0	0.122186	0.0835042	0.127466	0.00370582	0.0189529	0.000837254	0.00735468	0.0422649	0.0688561	0	0.579711	0.831183
GSE39582_GSM971984	0	0	0.0545081	0.159573	0	0.0960816	0.109584	0.0560491	0.0127779	0	0.0512701	0	0.00254329	0.124537	0.112454	0.121704	0.0652654	0	0.00620151	0	0.0274508	0	0	0.536559	0.851148
GSE39582_GSM971985	0.00843528	0.0026458	0.137368	0.12797	0	0.25531	0.0509899	0	0.0450027	0	0.0373053	0	0	0.0557638	0.0365441	0.128192	0.0519645	0.0174933	0.0249547	0.0200606	0	0	0	0.424458	0.904745
GSE39582_GSM971986	0.00399323	0.000736005	0.0663225	0.217148	0	0.105312	0	0.0777466	0.0649088	0	0	0.0327909	0.0167868	0.071984	0.0872608	0.125603	0.0160321	0.0285152	0.0572571	0.00569259	0	0.0219114	0	0.411368	0.910907
GSE39582_GSM971987	0.0555705	0.0131764	0.0435902	0.0937065	0	0.189002	0	0.026137	0	0.0375797	0	0	0	0.0143466	0.0548651	0.127192	0.0922932	0.0100022	0.130318	0	0.11222	0	0	0.569082	0.84398
GSE39582_GSM971988	0.0290519	0.0593456	0.0559706	0.21569	0	0.0934619	0	0.0283049	0.0615488	0	0	0.0228464	0	0.0862365	0.0729553	0.10064	0	0.0917712	0	0.0675214	0	0.0146563	0	0.293615	0.966124
GSE39582_GSM971989	0.0646838	0	0.0959235	0.10633	0	0.227236	0	0.0914107	0	0	0	0.0799626	0	0.0473151	0.0560789	0.0453723	0.0906505	0.0301108	0.0649268	0	0	0	0	0.293309	0.965954
GSE39582_GSM971990	0	0.0568579	0.0698269	0.100331	0	0.132554	0.0779759	0.023825	0	0	0.0224286	0.0185406	0	0.084541	0.0760445	0.112974	0.0499382	0.00786658	0.101086	0	0.0290814	0.0361283	0.919	-0.00871018	1.06929
GSE39582_GSM971991	0	0.0158549	0.0618786	0.172077	0	0.0778592	0.102441	0.0466709	0	0	0	0.0125429	0	0.182257	0.0962567	0.0900071	0.000254433	0.00429553	0	0.0870952	0.000616237	0.0498938	0	0.491968	0.871955
GSE39582_GSM971992	0	0.0704942	0.140875	0.0393508	0	0.151371	0.113964	0.0288851	0	0	0.0022375	0.0161182	0	0.0565482	0.0688902	0.12962	0.0461907	0.029818	0.0577157	0	0.0170467	0.0308757	0	0.416278	0.908743
GSE39582_GSM971993	0.0194109	0.00902576	0.079309	0.169091	0	0.0572493	0.0680371	0.0669882	0.00869963	0	0.0461459	0	0	0.0851929	0.105031	0.125027	0.0511304	0.002122	0	0.0417792	0.0235739	0.0421873	0	0.504912	0.867692
GSE39582_GSM971994	0.0521188	0	0.0993484	0.131121	0	0.228658	0	0	0	0	0	0.0456162	0	0.00912817	0.0311871	0.210638	0.051662	0.0348813	0	0.0613779	0.0442637	0	0	0.302878	0.958681
GSE39582_GSM971995	0.0237146	0	0.0772826	0.193493	0	0.0939038	0.00572752	0.0372818	0.00912798	0	0	0.0459421	0	0.011787	0.0565642	0.169215	0.126645	0.0193823	0.08864	0	0.0412926	0	0	0.448674	0.894882
GSE39582_GSM971996	0	0.00389326	0.0467154	0.192425	0	0.0214971	0.0708027	0.0037255	0.0381222	0	0.0625722	0	0.0082847	0.070108	0.0705924	0.168167	0.0766333	0.0428653	0.0522556	0.00678159	0.0354385	0.0291202	0	0.66383	0.797241
GSE39582_GSM971997	0.13067	0	0.030978	0.18612	0	0	0.0747089	0.0665093	0.0170437	0.0260492	0.0361096	0	0	0.027686	0.0944187	0.133317	0.0681915	0.0195398	0.0370211	0	0.046111	0.00552687	0	0.706298	0.770143
GSE39582_GSM971998	0.0270536	0	0.0892583	0.1546	0	0.141545	0.0337592	0	0.0173916	0	0.0308135	0	0	0.0104358	0.0714343	0.207636	0.0280527	0.0372254	0.0769139	0.00715067	0.0667301	0	0	0.442188	0.897643
GSE39582_GSM971999	0.0413611	0.0111943	0.0601956	0.123386	0	0.108255	0.0517808	0.0821765	0.00562298	0	0.0432295	0	0.00932609	0.0798965	0.0765963	0.132455	0.0664121	0	0.0098227	0.0159101	0.0631137	0.0192662	0	0.524146	0.861239
GSE39582_GSM972000	0	0.0646151	0.0267944	0.182081	0	0.0704287	0	0.0639575	0.0614063	0	0	0.0260142	0	0.112809	0.061886	0.168318	0.10168	0.0256027	0.0123051	0.0105489	0	0.0115526	0	0.385012	0.922507
GSE39582_GSM972001	0.0787307	0	0.12512	0.0956525	0	0.22141	0.113953	0	0	0	0.0240171	0	0	0.0493005	0.0607091	0.116172	0.00815389	0.0322754	0.0363697	0	0.038136	0	0	0.481379	0.878238
GSE39582_GSM972002	0.0375953	0	0.0406255	0.0864676	0	0.147183	0.0198078	0	0.00929557	0	0.0705344	0	0	0.132338	0.0477953	0.0861364	0.00413659	0.016065	0	0.142244	0.0848511	0.074924	0	0.321923	0.950962
GSE39582_GSM972003	0	0.137068	0.145493	0.123844	0	0.13901	0.0554193	0.114143	0	0	0.0243327	0	0	0.0489267	0.0933377	0.0629061	0.0117028	0.0272934	0	0.00181458	0	0.0147076	0	0.317541	0.960823
GSE39582_GSM972004	0	0.000445082	0.145101	0.108313	0	0.175094	0.0964654	0.0516709	0	0.000767787	0	0.0269748	0	0.0708888	0.0796795	0.104868	0.0270597	0.0236397	0.0806221	0	0.00230035	0.0061092	0	0.432108	0.901229
GSE39582_GSM972005	0	0.179855	0	0.0969409	0	0.0946828	0	0.0590803	0.0453497	0	0	0.00542548	0	0.0388681	0.00341507	0.0349326	0.0925943	0	0	0.333295	0	0.0155608	0.367	0.0693337	1.08926
GSE39582_GSM972006	0.0156475	0.0254737	0.0443077	0.10964	0	0.104372	0.0202497	0.108425	0	0	0.0124994	0.001788	0	0.0733732	0.0893576	0.108217	0.0907094	0.0116828	0	0.0739097	0.0986642	0.0116838	0	0.493036	0.874619
GSE39582_GSM972007	0.00348245	0	0.0738307	0.148965	0	0.0639146	0	0	0.107172	0	0.00972307	0	0.0581764	0.0830381	0.0765664	0.154361	0.110752	0	0.074596	0	0.0351451	0.00027705	0	0.522273	0.863524
GSE39582_GSM972008	0	0.0326472	0.0182246	0.0828578	0	0.087141	0.0504822	0	0.00489716	0	0.0693749	0	0.0630103	0.0934871	0.0355848	0.124894	0.0507405	0.0468286	0	0.0771459	0.0502352	0.112449	0	0.45756	0.890127
GSE39582_GSM972009	0	0.0098939	0.133648	0.153778	0	0.153405	0.0164765	0.00861433	0.0229269	0	0	0.0346734	0	0.0632689	0.0434391	0.107048	0.0958367	0.0103879	0.121803	0	0.0134075	0.0113927	0	0.387535	0.921155
GSE39582_GSM972010	0.0313168	0	0.0486611	0.134367	0	0.0469311	0.0494317	0.0391795	0.0125061	0	0	0.0496067	0.0127988	0.113663	0.0516056	0.0943128	0.0472054	0.0461403	0	0.129685	0.0505872	0.0420008	0	0.481971	0.878211
GSE39582_GSM972011	0.0700773	0.00267632	0.0715324	0.252119	0	0.003185	0.0429687	0.0403694	0.0454397	0	0	0	0.0104961	0	0.106954	0.1841	0.0511524	0.0258465	0.0558251	0.0190401	0	0.0182175	0	0.539071	0.850905
GSE39582_GSM972012	0	0.100209	0.0816659	0	0	0.245548	0.0301577	0.0531544	0.0378294	0	0.0540973	0	0.00483608	0.0976089	0.0611358	0.0383897	0.0271807	0.0807291	0	0.0874572	0	0	0	0.353222	0.937012
GSE39582_GSM972013	0	0.0231898	0.0386142	0.0480104	0	0.135002	0.0509225	0.0195406	0.00778665	0	0.058073	0	0	0.136363	0.0530102	0.138423	0	0.0330539	0	0.172701	0.0235073	0.0618023	0	0.263316	0.977749
GSE39582_GSM972014	0.0194145	0	0.0282491	0.103651	0	0.110529	0.0183677	0.0038053	0.0625002	0	0.0108144	0	0	0.143951	0.0736357	0.121493	0.0377471	0.0335054	0	0.118572	0.0655291	0.0482359	0	0.339727	0.942704
GSE39582_GSM972015	0	0	0.00276941	0.191317	0	0.159437	0	0.0583647	0.0335698	0	0	0.0804922	0	0.157246	0.118044	0.0774631	0.0277431	0.0212912	0.0114421	0	0	0.0608191	0	0.292706	0.974258
GSE39582_GSM972016	0.0322538	0.0103046	0.0683928	0.106895	0	0.057517	0	0.084996	0.00123708	0	0.0191608	0.00230227	0.000787137	0.172035	0.0425183	0.102615	0	0.0570388	0	0.17887	0	0.063076	0	0.421736	0.906001
GSE39582_GSM972017	0	0.0252035	0.0681462	0.162542	0	0.0448521	0.0688479	0.0519484	0.0639616	0	0.0436198	0	0	0.072518	0.0583178	0.154253	0.0695171	0.0374075	0	0.0195355	0.0317141	0.0276152	0	0.458609	0.890093
GSE39582_GSM972018	0	0.0847857	0.055748	0.0477801	0	0.146236	0.0266237	0.0871471	0	0	0.0224902	0.00808282	0.00806623	0.0679464	0.0930921	0.124547	0.0644259	0.0466656	0	0.0132482	0.0364921	0.0666221	0	0.538451	0.853511
GSE39582_GSM972019	0.104613	0	0.0394646	0.149133	0	0.0890872	0.0400866	0.0810914	0.00603351	0.00951231	0	0.0215999	0	0.0918532	0.0885553	0.123262	0.0827167	0.00632491	0.0624892	0	0	0.00417698	0	0.585709	0.830816
GSE39582_GSM972020	0.0317754	0.00197739	0.0852618	0.118521	0	0.161612	0	0.0625856	0.0200199	0	0.00192027	0.00259703	0.00687781	0.107484	0.0742127	0.123569	0.0425713	0.0167213	0.0671977	0	0.0502226	0.024873	0	0.433735	0.90096
GSE39582_GSM972021	0	0.0238839	0.0379302	0.0938083	0	0.229192	0	0.121531	0	0	0.0613352	0.00241622	0	0.127394	0.0744308	0.122206	0.0439138	0.0141435	0	0.0343267	0	0.0134893	0	0.287897	0.96836
GSE39582_GSM972022	0.0780774	0.000420763	0.0700566	0.147619	0	0.165234	0.0776331	0.0213208	0.0156714	0.0122683	0	0	0	0.0538235	0.103146	0.123894	0.0661795	0.000327237	0.0322085	0.00831693	0	0.0238028	0	0.480594	0.878941
GSE39582_GSM972023	0.132018	0	0.0600169	0.0352001	0	0.165097	0.0139839	0.0526771	0.0152091	0	0.0359374	0	0	0.203042	0.0941968	0.0899629	0	0.016357	0	0.0565055	0	0.0297973	0	0.387425	0.922114
GSE39582_GSM972024	0	0.044112	0.0557494	0.0463557	0	0.228601	0.0660934	0	0.0691921	0	0.0713754	0	0.0249513	0.0688285	0.0310222	0.0492166	0.0935027	0.0250901	0	0.12591	0	0	0	0.225323	0.989963
GSE39582_GSM972025	0	0.062976	0.0992184	0.1992	0	0.137157	0.00638519	0.00659569	0.0641872	0.0149026	0	0	0	0.053606	0.0594026	0.131431	0.0729532	0	0	0.0359108	0.0356744	0.0203992	0	0.399211	0.916206
GSE39582_GSM972026	0.0793973	0	0.0367466	0.12622	0	0.0491774	0.106671	0.00273544	0	0	0.00446704	0.0241576	0.0366563	0.0668851	0.0600906	0.184559	0.0663501	0.00540732	0.0828962	0	0.0416883	0.0258947	0	0.519918	0.868137
GSE39582_GSM972027	0	0.15881	0.0542624	0.105867	0	0.107472	0.0766557	0.0117329	0.0496741	0	0.091007	0	0	0.157829	0.0111118	0.0655522	0.00948273	0.0275986	0	0.0716759	0	0.00126943	0.022	0.156632	1.02219
GSE39582_GSM972028	0.0689052	0	0.0786702	0.190057	0	0.103097	0	0.0090027	0.0669689	0	0.0506054	0	0	0	0.0454802	0.142647	0.0948265	0.0318382	0.00555758	0.0475868	0.00293345	0.0618251	0	0.471867	0.883071
GSE39582_GSM972029	0.00887107	0	0.0637918	0.172793	0	0.182947	0.0036359	0	0.0755674	0	0.0394844	0	0	0.0824222	0.0460342	0.156369	0.0367024	0.0292705	0.031542	0.0705685	0	0	0	0.403458	0.914345
GSE39582_GSM972030	0	0	0.112521	0.104104	0	0.131603	0	0.019513	0.0123298	0	0.0215054	0	0.0449522	0.185048	0.0609602	0.15181	0	0.0679566	0.025417	0.0129872	0	0.0492916	0	0.413384	0.90973
GSE39582_GSM972031	0	0.0109884	0.123954	0.0479466	0	0.154467	0.059936	0.0606376	0	0	0.0296683	0.00502069	0.00405552	0.0946179	0.103143	0.115903	0.100828	0.00100723	0.0878263	0	0	0	0	0.369761	0.928636
GSE39582_GSM972032	0.0138723	0.00891629	0.0787599	0.0087842	0	0.228149	0.0828818	0.0643015	0.0105544	0	0.0458507	0	0	0.168989	0.0585652	0.1394	0.03229	0.0159414	0.0162465	0.0110139	0	0.015484	0	0.348995	0.938109
GSE39582_GSM972033	0.104769	0	0	0.0956081	0	0.199886	0.0478947	0	0.0771922	0	0.0899801	0	0.0608686	0.0733727	0.0478293	0	0.0603695	0	0	0.0958379	0.0463926	0	0.92	-0.00894117	1.08783
GSE39582_GSM972034	0	0.121839	0.0763389	0.0730715	0	0.183136	0.0448073	0	0.0738937	0	0.067972	0	0	0.0262561	0.053001	0.0879374	0.0576358	0.0585402	0	0.0746439	0	0.000927518	0	0.269768	0.97288
GSE39582_GSM972035	0.0111981	0.0035042	0.0556326	0.0925163	0	0.210385	0.141857	0.00296685	0.0283593	0	0.0624449	0	0	0.019709	0.0442717	0.166783	0.0594029	0.0671067	0	0.033863	0	0	0.009	0.179862	1.00805
GSE39582_GSM972036	0.028156	0.0448855	0.07974	0.158457	0	0.19025	0.0507143	0.0620655	0.0290071	0	0.00820443	0.000537711	0	0.0590291	0.0810914	0.116226	0.0558005	0.0151995	0.00732246	0	0	0.0133132	0	0.307309	0.95906
GSE39582_GSM972037	0	0.043087	0.0804657	0.0725242	0	0.148355	0.0122039	0.100915	0.0560484	0.00962442	0.0113406	0	0	0.090446	0.0389474	0.0194459	0.0793941	0.0725554	0	0.140094	0.0245528	0	0	0.299357	0.960787
GSE39582_GSM972038	0	0.0966769	0.0146558	0.0948499	0	0.0821707	0.0458967	0.0429277	0.0520885	0	0.0562968	0	0.027512	0.0543479	0.0659975	0.088392	0.0621398	0.136469	0	0.0726704	0.00690866	0	0	0.295986	0.960473
GSE39582_GSM972039	0.030001	0.063296	0.0770962	0.0862625	0	0.0968726	0.0247339	0.131638	0	0.0473283	0	0.00861877	0.0604175	0.0546289	0.0428094	0.0795639	0	0.0316065	0	0.0948373	0.0114021	0.058887	0	0.499053	0.870365
GSE39582_GSM972040	0.0378695	0	0.0652182	0.052066	0	0.171397	0.0746064	0.0517531	0.00478965	0	0.0234875	0	0.0109241	0.0708073	0.0397064	0.12445	0.15311	0.0808879	0	0.00939154	0.0127228	0.0168127	0	0.334077	0.943051
GSE39582_GSM972041	0	0.0374373	0.0335366	0.105308	0	0.121964	0.0415708	0.0829429	0	0	0.0132707	0.0165783	0	0.166598	0.0861328	0.121605	0.064425	0.0233297	0.0133131	0.0282103	0	0.043778	0	0.293898	0.962214
GSE39582_GSM972042	0.0369691	0	0.150618	0.121953	0	0.157998	0.0247553	0.019467	0.0506198	0	0.0219594	0	0	0.0434144	0.0763917	0.111151	0.0947507	0.035629	0.0449256	0.000921982	0	0.00847543	0	0.396005	0.917712
GSE39582_GSM972043	0	0.00392015	0.0514582	0.0880989	0	0.250642	0.04427	0.0172472	0.0309423	0	0.0160747	0.029239	0.000960109	0.135779	0.0783957	0.127211	0.0512733	0.0108421	0.0503221	0	0	0.0133233	0	0.233661	0.988304
GSE39582_GSM972044	0.00793401	0	0.0373769	0.0676589	0	0.24866	0	0.0116665	0.05682	0	0.0954937	0	0	0.108309	0.0262613	0.092533	0.0220749	0.0308678	0	0.13967	0	0.0546741	0.018	0.162194	1.02301
GSE39582_GSM972045	0.107552	0.0215958	0	0.00216363	0	0.271913	0	0.145474	0	0	0.0727395	0.00174733	0	0.0824018	0.0309902	0.114426	0.0191123	0.0456149	0	0.0726962	0.0115748	0	0	0.222396	0.995894
GSE39582_GSM972046	0.0349477	0.00666571	0.0437183	0.111823	0	0.133385	0.012625	0.0772555	0	0.0410521	0.00154097	0.0122859	0	0.105514	0.0738958	0.197325	0.0777614	0	0.0363591	0	0.00129475	0.0325512	0	0.50964	0.8661
GSE39582_GSM972047	0.00375847	0	0.0347824	0.100004	0	0.213798	0.0581348	0.0138342	0	0	0.111419	0	0.00254862	0.129732	0.0268529	0.116099	0.0962523	0.0178209	0.0216998	0.0482267	0	0.00503733	0	0.321424	0.9507
GSE39582_GSM972048	0.061871	0	0.0797577	0.0466764	0	0.229657	0.0174031	0.0206899	0.0114528	0	0.0362488	0	0.015731	0.209352	0.0356821	0.111755	0.0422082	0.0178167	0	0.053692	0	0.0100057	0	0.276618	0.970583
GSE39582_GSM972049	0	0.0410079	0.00396377	0.112194	0	0.187633	0.00413071	0.0483361	0.0238903	0	0.0923747	0	0	0.150519	0.0259653	0.137832	0	0.0520369	0	0.0937066	0	0.0264099	0.001	0.201981	1.00603
GSE39582_GSM972050	0.019203	0	0.161701	0.155956	0	0.249792	0	0.062018	0.0253738	0	0	0	0	0	0.0262543	0.103961	0.0963448	0.031797	0.0159411	0.0332479	0.0184107	0	0	0.375192	0.929767
GSE39582_GSM972051	0	0.0235364	0.0298577	0.0767631	0	0.150242	0	0.0446394	0.00452583	0	0.00933515	0	0.0157138	0.123728	0.0807831	0.201294	0.062835	0.039863	0.0470107	0.047617	0	0.042256	0	0.405075	0.913428
GSE39582_GSM972052	0.00143053	0.0016457	0.107932	0.108764	0	0.125861	0.0287871	0.107407	0.00217848	0	0.0552445	0	0	0.13416	0.101756	0.145198	0.0129321	0.0136838	0.039826	0.0124302	0	0.000763263	0	0.387669	0.921642
GSE39582_GSM972053	0	0.0744164	0.0638122	0.0584302	0	0.147379	0.0448568	0.0569692	0.0282297	0	0.0871538	0	0.0408949	0.100593	0.117323	0	0.0975929	0.0532836	0	0.0290653	0	0	0	0.277602	0.970159
GSE39582_GSM972054	0.00102987	0.0304581	0.0417817	0.0947087	0	0.0762707	0.0323466	0.0740886	0.0149702	0	0.0359463	0	0.000792035	0.155022	0.0985008	0.144758	0.0484212	0.0272895	0.065224	0	0.0191867	0.0392048	0	0.526154	0.859115
GSE39582_GSM972055	0	0.0190102	0.0562785	0.273149	0	0.0443602	0.0196946	0.0528781	0.0237175	0	0.0368565	0.0234075	0.00473594	0.111927	0.0794243	0.157001	0.0436437	0.00566056	0.0104051	0	0	0.0378502	0	0.4301	0.901909
GSE39582_GSM972056	0	0.04047	0.0384324	0.195647	0	0.107026	0.0245691	0.0791677	0.0253913	0	0.0481957	0.00716118	0	0.0739091	0.0593634	0.104469	0.0444898	0.0196744	0	0.0940498	0	0.0379843	0	0.300817	0.960854
GSE39582_GSM972057	0.000875421	0.0397198	0.0285695	0.276066	0	0.0525517	0.0307607	0.0497169	0.0356121	0	0.0379306	0.00938321	0.0192367	0.0496744	0.0585745	0.136778	0.0591013	0.0207361	0	0.0249241	0	0.0697886	0	0.292543	0.96483
GSE39582_GSM972058	0.0275947	0	0.0272828	0.0455634	0	0.193989	0.0180207	0.050545	0.0216796	0.0147283	0.0284774	0.00790755	0	0.0138145	0.0425586	0.17645	0.047469	0.0850492	0	0.0533321	0	0.145538	0	0.558107	0.841873
GSE39582_GSM972059	0.0896693	0	0.0679761	0.240682	0	0.00242826	0.0452668	0.0653055	0.0054551	0	0.0485224	0.0189946	0.023023	0.0334728	0.0625536	0.107194	0.0826627	0.0187468	0.0421099	0	0	0.045937	0	0.56583	0.839258
GSE39582_GSM972060	0	0.0303573	0.0335645	0.12148	0	0.102252	0.0576011	0.065903	0.018389	0	0	0.0319588	0	0.0483371	0.111221	0.135767	0.149237	0.0257899	0.062049	0	0.00279861	0.00329471	0	0.548248	0.848872
GSE39582_GSM972061	0	0.0873438	0.0763281	0.257029	0	0	0.0831677	0.0965715	0.00932375	0	0.0317181	0	0.0160344	0.0678431	0.0635593	0.130561	0.0274831	0.0153747	0	0.00596813	0	0.0316938	0	0.401784	0.915069
GSE39582_GSM972062	0	0.0122745	0.0953853	0.11379	0	0.174121	0.0403382	0.0136094	0.00236113	0	0	0.0196753	0.0274249	0.0412984	0.035053	0.116084	0.148232	0.0129879	0.0340112	0.0311695	0.061535	0.0206498	0	0.441295	0.899103
GSE39582_GSM972063	0	0.00354299	0.0670283	0.098851	0	0.148872	0.0563993	0.0185803	0.0365413	0	0	0.0102762	0	0.0952888	0.0794939	0.151062	0.0728226	0.0209521	0.0680609	0	0.0396874	0.0325406	0	0.53803	0.856581
GSE39582_GSM972064	0	0.0524304	0.101746	0.0853275	0	0.145982	0.0593696	0.0210165	0	0.00026601	0.00326382	0	0.0106919	0.130072	0.06831	0.150364	0.0231109	0	0	0.0677463	0.00206685	0.0782363	0	0.573523	0.834883
GSE39582_GSM972065	0.0140339	0	0.0944976	0.0593279	0	0.169019	0.06959	0.0594643	0.0130935	0	0.00657042	0.00792426	0	0.100682	0.0677515	0.126988	0.0606177	0.0181029	0.0553698	0	0.0385335	0.0384329	0	0.464274	0.88883
GSE39582_GSM972066	0.0401353	0	0.135608	0.0619611	0	0.1622	0.10966	0.00701422	0	0.00817147	0.0374259	0	0	0.109368	0.0732678	0.124666	0.0206953	0.0129039	0.00825875	0.00182055	0.0266201	0.0602241	0	0.523658	0.859116
GSE39582_GSM972067	0.0277418	0	0.0805984	0.187448	0	0.0878473	0.0608738	0.0206264	0.0600214	0	0.0524747	0	0	0.0573051	0.0746763	0.138551	0.105068	0.00977415	0.00681608	0.018798	0	0.0113789	0	0.523732	0.858723
GSE39582_GSM972068	0.0197169	0	0.0465453	0.108961	0	0.0929247	0.035349	0.0126087	0.0326336	0.0159491	0.0162881	0	0.0302495	0.184638	0.0489514	0.187145	0.0291861	0.0179919	0.0427791	0.0166346	0.0251733	0.0362746	0	0.582253	0.831928
GSE39582_GSM972069	0	0.0136055	0.112945	0.107399	0	0.119977	0.0415103	0.0548397	0.0209422	0	0.052505	0	0	0.127603	0.0565318	0.128694	0.0278791	0.0131449	0	0.0134453	0.0613078	0.0476716	0	0.407446	0.912353
GSE39582_GSM972070	0.0225972	0	0.119552	0.0759561	0	0.197994	0	0	0.0533544	0	0.00386363	0	0	0.0160115	0.0408503	0.139769	0.152333	0.00386829	0.0782414	0.00278685	0.0928221	0	0	0.469192	0.886515
GSE39582_GSM972071	0	0.0119765	0.037766	0.0471254	0	0.200873	0.00236563	0.0219716	0.0445986	0	0.0471769	0	0	0.173226	0.0508865	0.142429	0.0579046	0.0193057	0.00833549	0.0347939	0.0629753	0.0362902	0	0.423626	0.905184
GSE39582_GSM972072	0.0468627	0	0.0426735	0.106731	0	0.0727718	0.00846964	0.118013	0.0205806	0.0366823	0	0.0631711	0	0.0477365	0.117223	0.167253	0.0414598	0.0298172	0.0729244	0	0.000891939	0.00673795	0	0.594146	0.821888
GSE39582_GSM972073	0	0	0.101175	0.0527411	0	0.134086	0.0856971	0.026733	0.00866696	0.0265992	0	0.00677952	0.00204431	0.105146	0.097793	0.10235	0.0632882	0.0104925	0.108188	0	0.030491	0.0377296	0	0.589939	0.833976
GSE39582_GSM972074	0	0.0157213	0.0972481	0.0953625	0	0.126378	0.13963	0.0285121	0	0.00227192	0	0.0143665	0	0.0495586	0.0765976	0.118107	0.136202	0.0062128	0.0315611	0	0.0174698	0.0448016	0	0.490949	0.878013
GSE39582_GSM972075	0.0166009	0	0.0668496	0.139046	0	0.18494	0.0685397	0.030803	0	0	0.0340678	0	0	0.103016	0.112688	0.171515	0.0406847	0	0.00128574	0.00661314	0.00716233	0.0161874	0	0.485177	0.875663
GSE39582_GSM972076	0.0208399	0	0.0605361	0.158611	0	0.0887676	0.0753555	0.0677986	0	0	0.0135618	0.0432125	0	0.0801578	0.0983287	0.148069	0.0194364	0.0218519	0.0532885	0	0.00594033	0.0442441	0	0.555886	0.843411
GSE39582_GSM972077	0.051275	0	0.0816812	0.226407	0	0.0465142	0.018104	0	0.104093	0	0.0825404	0	0	0	0.0330361	0.168806	0.0973358	0.00731021	0.0151675	0.0563211	0	0.0114095	0	0.44814	0.893488
GSE39582_GSM972078	0.0286246	0	0.0408053	0.0408348	0	0.176963	0.0388745	0.0471355	0.0184309	0	0.0552285	0	0	0.171598	0.0915374	0.117983	0.0176784	0.0229457	0.0148162	0.0387221	0.0176209	0.0602012	0	0.425351	0.904219
GSE39582_GSM972079	0.0630061	0	0.065773	0.194479	0	0.00591518	0.0474766	0.0407798	0.0319103	0	0.0775873	0.0147452	0.0325502	0.0386271	0.038638	0.136043	0.0915137	0.0192454	0.0568826	0	0	0.0448281	0	0.515227	0.865823
GSE39582_GSM972080	0.00069929	0	0.0707117	0.038243	0	0.2916	0	0.0294237	0.00533207	0	0.0392047	0.00355039	0.00432786	0.146746	0.0764782	0.0849993	0.049653	0.0301947	0	0.059078	0	0.0697578	0	0.437403	0.898524
GSE39582_GSM972081	0.0110998	0.00304398	0.102675	0.0875489	0	0.231646	0.107323	0	0.0333054	0	0.0299668	0	0.00668579	0.0746391	0.0526913	0.144225	0.0571094	0.0378131	0	0	0	0.0202271	0	0.375658	0.926525
GSE39582_GSM972082	0.0458204	0	0.079186	0.16979	0	0.122013	0.0734775	0.00341802	0.0200167	0.00270526	0.0321881	0	0.000825035	0.0971529	0.0531741	0.181537	0.00542071	0.0416223	0	0.0324445	0.00274697	0.0364619	0	0.540145	0.851207
GSE39582_GSM972083	0.00899671	0.0365524	0.0576684	0.149238	0	0.170362	0.0438911	0.0691795	0.0138629	0	0	0	0	0.0095835	0.081719	0.135516	0.0657041	0.0484903	0	0.0393845	0.0125715	0.0572807	0	0.54141	0.84979
GSE39582_GSM972084	0.0441299	0.0581974	0.0472712	0.0949293	0	0.192361	0.022403	0.034872	0	0.0336322	0	0	0	0	0.0432246	0.163535	0.0948928	0.00670612	0.0711689	0	0.0789416	0.0137345	0	0.553002	0.850457
GSE39582_GSM972085	0.0332553	0	0.133979	0.143358	0	0.124151	0.0467659	0.00784179	0.0177734	0	0.0796395	0	0	0.0555677	0.0338773	0.129787	0	0.0639409	0	0.0508211	0.0115099	0.0677327	0	0.487242	0.875102
GSE39582_GSM972086	0	0.0869661	0.0420587	0.152758	0	0.0910649	0.0020325	0.147772	0	0.000942884	0.00701076	0.0255929	0	0.153286	0.110157	0.114637	0.0275252	0.0212347	0.0169615	0	0	0	0	0.382164	0.925097
GSE39582_GSM972087	0.0534468	0	0.114785	0.111	0	0.136747	0.0837631	0.0674828	0	0.0656426	0	0	0	0.068623	0.0770353	0.118407	0	0.066489	0	0.0365787	0	0	0	0.464889	0.885139
GSE39582_GSM972088	0.232642	0	0.0478494	0.106004	0	0.136375	0.029554	0.0727097	0	0.0454295	0.00643615	0	0	0	0.0545335	0.176534	0.0195136	0.0184441	0.0243331	0.0265781	0	0.00306342	0	0.501582	0.866031
GSE39582_GSM972089	0.112984	0	0	0.0357889	0	0.138855	0	0.0706806	0	0.0172846	0	0.0196885	0.0134408	0	0.106574	0.216287	0.0935862	0.0210287	0.0967137	0.00185837	0.0293392	0.0258913	0	0.508116	0.868754
GSE39582_GSM972090	0.0165468	0.026336	0.0338414	0.137397	0	0.20147	0.0505053	0.050883	0.0135226	0	0.0552607	0.0183613	0	0.0232647	0.059442	0.14722	0.100574	0.0393672	0	0.0260072	0	0	0.028	0.151132	1.02404
GSE39582_GSM972091	0	0.0862261	0.0426427	0.128862	0	0.166376	0.15406	0.0613719	0	0	0.017313	0	0	0.0580493	0.0583975	0.096275	0.0520268	0.02473	0	0.0271395	0	0.0265299	0	0.273699	0.969893
GSE39582_GSM972092	0	0.0392481	0.0381302	0.0747456	0	0.0998553	0.047336	0.0537569	0.037238	0	0.016803	0.013282	0	0.16615	0.118671	0.13739	0.0582436	0.0119094	0.0682494	0	0	0.0189922	0	0.498647	0.870739
GSE39582_GSM972093	0.0183534	0.0173796	0.105492	0.0307891	0	0.199021	0.0483987	0.0246433	0.00970555	0.00719965	0.0371789	0	0	0.164999	0.0602019	0.13255	0.0162048	0.01037	0.0471234	0.017554	0.02992	0.0229169	0	0.403353	0.914329
GSE39582_GSM972094	0	0.00838042	0.116638	0.209399	0	0.0761091	0.0372544	0.041403	0	0.0144406	0.0434676	0	0	0.166078	0.0763645	0.0906472	0	0.0245807	0.0427348	0.0137733	0.00801081	0.0307186	0	0.553082	0.841563
GSE39582_GSM972095	0	0.0155663	0.0377271	0.0997441	0	0.111534	0.0343535	0.0467086	0.043413	0	0.0260146	0	0	0.17343	0.0970768	0.113914	0.0120305	0.0540944	0	0.0645524	0.0395654	0.0302746	0	0.457269	0.889052
GSE39582_GSM972096	0.047767	0	0.0101109	0	0	0.416703	0	0	0.0971091	0	0.00378459	0.0105501	0.0386422	0.106796	0.0326355	0	0.0903788	0	0	0.11878	0.0267427	0	0.123	0.107302	1.05133
GSE39582_GSM972097	0	0.0678326	0.0435989	0.168932	0	0.169208	0	0.0336992	0.0322622	0	0.0122104	0.0223062	0	0	0.05293	0.18758	0.153576	0.00875175	0.0235536	0	0	0.0235604	0	0.367029	0.930302
GSE39582_GSM972098	0	0.0709467	0.0339569	0.216002	0	0.178495	0	0.0814992	0.0256541	0	0	0.0820187	0	0.0267379	0.0334404	0.138836	0.0553116	0.0245826	0.0325185	0	0	0	0	0.217579	1.00565
GSE39582_GSM972099	0	0.0195575	0.0609657	0.21491	0	0.149404	0.0884265	0.072671	0.0194224	0	0	0.00798996	0	0.00675663	0.0401628	0.170692	0.103743	0.0146377	0.029016	0	0	0.00164503	0	0.230347	0.991134
GSE39582_GSM972100	0	0.0756724	0.0432006	0.114287	0	0.184094	0	0.0509719	0.0174424	0	0.00782727	0	0	0.166521	0.063958	0.111538	0.0139279	0.0401749	0	0.0915115	0	0.0188727	0	0.257576	0.979667
GSE39582_GSM972101	0.0590698	0.00102957	0.0748566	0.202994	0	0.104855	0	0.0392268	0.0369106	0	0.0468279	0	0	0	0.0466354	0.126521	0.101047	0.013631	0.0262446	0.0254964	0.0946541	0	0	0.399227	0.915961
GSE39582_GSM972102	0.103794	0	0.0500422	0.133223	0	0.142725	0	0.0715885	0.0105012	0.0501875	0	0.0163249	0	0	0.0568326	0.156145	0.0471192	0.00315714	0.081081	0	0.0614193	0.0158589	0	0.560486	0.842198
GSE39582_GSM972103	0.0142983	0.0283132	0.0526738	0.23193	0	0	0.0852875	0.0379937	0.0624546	0	0.0283289	0	0	0.082936	0.0960689	0.145754	0.0534229	0.0425269	0.0208103	0	0	0.0172006	0	0.541661	0.849414
GSE39582_GSM972104	0.0408215	0	0.0978029	0.0650922	0	0.162112	0.0581524	0.00401555	0.0367317	0.0159163	0	0	0	0.0391663	0.0669838	0.0848684	0.117281	0	0.111068	0	0.0842105	0.0157777	0	0.566082	0.84719
GSE39582_GSM972105	0	0.0412338	0.0562043	0.141488	0	0.128156	0.0163136	0.0452277	0.0785439	0	0.0531862	0	0	0.073171	0.0931351	0.159309	0.0692876	0	0	0.0447448	0	0	0	0.265809	0.975549
GSE39582_GSM972106	0.0136347	0	0.0201119	0.226776	0	0.126419	0	0.032025	0.0712141	0	0.0434365	0.0163714	0	0.0864863	0.07737	0.157915	0.070212	0.0316912	0	0.0263364	0	0	0	0.264727	0.98092
GSE39582_GSM972107	0.0342384	0	0.0691176	0.206825	0	0	0.0568325	0.0580286	0.0351007	0	0.0486524	0	0.0303889	0.153586	0.0747733	0.0975355	0.0119315	0.0367442	0	0.0283396	0.0204185	0.0374874	0	0.481468	0.878289
GSE39582_GSM972108	0	0.0397349	0.0632108	0.138964	0	0.140661	0.164061	0.0574823	0	0	0.0106417	0	0	0.0856349	0.098083	0.0711446	0.0924064	0	0.0375759	0	0	0.000399278	0	0.393924	0.91848
GSE39582_GSM972109	0	0.0141556	0.0406627	0.134324	0	0.10772	0.0182029	0.0835772	0.00687833	0	0.0184514	0.0447886	0	0.157681	0.0809491	0.136903	0	0.0022799	0	0.109594	0	0.0438326	0	0.337254	0.946158
GSE39582_GSM972110	0.016651	0	0.127837	0.209553	0	0.148191	0.0757744	0.0485075	0.000807007	0	0.00115265	0.00306572	0	0.0533754	0.0659795	0.162695	0.0165861	0.011359	0.041443	0	0	0.0170233	0	0.435817	0.899244
GSE39582_GSM972111	0	0.0446511	0.147781	0.231729	0	0.130237	0.0333277	0	0.0859602	0	0.00592891	0	0.00792726	0.0646095	0.040358	0.100789	0.0516114	0.00372935	0	0.0513596	0	0	0	0.455094	0.889607
GSE39582_GSM972112	0	0.0184042	0.0416983	0.145925	0	0.0529499	0.0250215	0.00797123	0.0513891	0.0269452	0	0.0213883	0	0.189149	0.0581909	0.144329	0.0538003	0.0101355	0.0525895	0	0.0648836	0.0352291	0	0.568842	0.838177
GSE39582_GSM972113	0	0.048582	0.0646528	0.197005	0	0.121681	0.00216341	0.00690832	0.0247431	0.00753408	0	0	0.0398957	0.108198	0.04569	0.166495	0.0652362	0.010979	0.0326645	0.02325	0	0.0343222	0	0.524316	0.859769
GSE39582_GSM972114	0.0316887	0	0.0869545	0.0535801	0	0.188001	0	0	0.0255133	0	0.0355128	0	0.0115677	0.159373	0.0306916	0.0537944	0.00897725	0.0469945	0	0.144344	0.029084	0.093923	0	0.362542	0.933142
GSE39582_GSM972115	0.0323144	0.0241444	0.0440643	0.156064	0	0.178697	0	0.0268447	0.0949878	0	0.00371742	0.0130164	0.00663145	0.0783337	0.0804795	0.121793	0.0815315	0	0.0177897	0.0158966	0	0.023694	0	0.266914	0.975811
GSE39582_GSM972116	0	0.0346184	0.127602	0.188232	0	0.146832	0.016438	0.0151258	0.0240629	0.00888424	0	0.0278583	0.00544828	0	0.0225803	0.121724	0.136405	0.00438916	0.115198	0	0	0.00460334	0	0.35064	0.937658
GSE39582_GSM972117	0.0642169	0	0.0361521	0.144693	0	0.0624638	0.0696973	0.110283	0.0215788	0.0271401	0.0228621	0	0	0.0248168	0.103968	0.145159	0.0651012	0.0414644	0.0251189	0	0	0.0352838	0	0.611377	0.815291
GSE39582_GSM972118	0.015402	0.0304195	0.0713228	0.166783	0	0.145378	0	0.0101621	0.0504811	0	0	0.0882392	0.0046071	0.107834	0.0198498	0.0559261	0.0913435	0.00820284	0.0918727	0	0.0325081	0.00966772	0	0.235226	0.987294
GSE39582_GSM972119	0	0.0585736	0.0680536	0.097339	0	0.229069	0.169644	0.00629352	0.0402514	0	0.0443123	0	0	0.038477	0.0603182	0.136043	0.0302862	0.0188066	0	0.00253197	0	0	0	0.222441	0.994443
GSE39582_GSM972120	0.028011	0	0.0693894	0.106363	0	0.109157	0.0810641	0.103421	0.00135927	0	0	0.0302663	0	0.136381	0.0862684	0.10708	0.0365664	0.039562	0.0444031	0	0	0.0207066	0	0.530139	0.856313
GSE39582_GSM972121	0.00949173	0.000404332	0.129583	0.142277	0	0.176149	0	0.0885608	0.0423936	0	0.0465237	0	0	0.0738676	0.0506968	0.107853	0.0538677	0.0150026	0	0.0448427	0	0.0184855	0	0.433679	0.900193
GSE39582_GSM972122	0	0.106932	0.0449748	0.162274	0	0.147773	0.0275714	0	0.0806091	0	0.0214932	0	0	0.0310242	0.073962	0.137107	0.0766193	0	0	0.0896609	0	0	0.006	0.187097	1.00788
GSE39582_GSM972123	0.0527416	0	0.0871231	0.138008	0	0.15707	0.0614457	0.121232	0	0	0.0289977	0.0104793	0.0187454	0.109578	0.0728716	0	0.0647714	0.0566134	0.0203229	0	0	0	0	0.325494	0.95106
GSE39582_GSM972124	0	0.0700562	0.0746457	0.112032	0	0.187077	0	0.0299168	0.00789992	0	0	0.0138311	0	0.0371458	0.0783524	0.177074	0.0853738	0.00143225	0.096477	0	0.0286863	0	0	0.479295	0.881579
GSE39582_GSM972125	0.0740024	0	0.0685823	0.128069	0	0.141217	0	0.0481096	0.0191384	0	0.0350846	0	0	0.0761263	0.0432839	0.174214	0.0348762	0.0177781	0.0516068	0.0221667	0.0468874	0.0188571	0	0.438099	0.899297
GSE39582_GSM972126	0	0.100048	0.0436046	0.229895	0	0	0.115873	0.0453012	0.0304355	0	0.0380123	0.0217843	0	0.146528	0.119203	0.0236648	0.0712216	0.0125002	0.00192882	0	0	0	0	0.22081	0.999028
GSE39582_GSM972127	0	0.0515236	0.0839379	0.109943	0	0.0790901	0.0789865	0.0714606	0.0229369	0	0.0528885	0	0.00464189	0.0781377	0.0696065	0.157277	0.0282435	0.0251764	0.0361876	0.0225731	0.00938039	0.0180091	0	0.426822	0.904267
GSE39582_GSM972128	0	0.0015533	0.0868277	0.0659989	0	0.162447	0.019397	0.0321299	0.0543325	0	0.0181857	0.0117694	0.0778065	0.147427	0.0689418	0.0622681	0.0514548	0.0134229	0.0366224	0.0259405	0	0.063475	0	0.483945	0.878557
GSE39582_GSM972129	0.0451899	0.00623362	0.0735411	0.137433	0	0.0972673	0.0738506	0.0670775	0	0	0.00253442	0.0341148	0	0.0672514	0.0785883	0.101177	0.0828889	0	0.0893884	0	0.0269103	0.0165539	0	0.455889	0.892268
GSE39582_GSM972130	0	0.0680108	0.0237488	0.104433	0	0.176842	0.0235346	0	0.0623036	0	0.0900384	0	0.037204	0.0892514	0.115843	0.0359054	0.0927121	0	0	0.0801728	0	0	0	0.219957	0.995846
GSE39582_GSM972131	0.106861	0.0197707	0.0676142	0.0752428	0	0.115867	0.0257193	0.0945631	0.00869437	0.0520028	0	0	0	0.0973796	0.07882	0.137834	0.0338104	0.0286849	0.0488749	0.00804645	0	0.000214062	0	0.549058	0.846733
GSE39582_GSM972132	0.0462099	0	0.0530545	0.0745787	0	0.163408	0.0535807	0.0509025	0	0	0	0.0233309	0.0230225	0.172814	0.0832319	0.106334	0.0141748	0	0.0939524	0	0.0356131	0.00579203	0	0.377665	0.925307
GSE39582_GSM972133	0	0.0190085	0.0590261	0.116845	0	0.179548	0	0.0717722	0.0171751	0	0	0.0298727	0	0.118797	0.074478	0.191461	0.0191248	0.0250719	0	0.038299	0.00620624	0.0333151	0	0.48151	0.87744
GSE39582_GSM972134	0.0990545	0.0128809	0.0481732	0.0384032	0	0.138065	0	0.0580842	0	0.00518567	0.0212925	0	0	0.119632	0.0765632	0.107459	0.0228333	0.0180981	0	0.0680548	0.0971974	0.0690222	0	0.467738	0.885291
GSE39582_GSM972135	0.00446645	0.0415075	0.0435975	0.149317	0	0.162364	0	0	0.188581	0	0.0287278	0.00274153	0	0.0168302	0.0297319	0.136353	0.0762791	0.0303689	0	0.0891345	0	0	0.029	0.149729	1.02997
GSE39582_GSM972136	0	0.0121564	0.0839587	0	0	0.209284	0.0783602	0	0.0223078	0.000655349	0.0438608	0	0	0.161798	0.0412999	0.118465	0.0338756	0.0266226	0.0549499	0.0116787	0.058493	0.0422347	0	0.358123	0.933295
GSE39582_GSM972137	0.0208187	0.0216699	0.0758508	0.118941	0	0.209784	0.114066	0	0.0276459	0	0.0320844	0	0	0.0603781	0.0659229	0.103496	0.064194	0.0246655	0.00706756	0.0469531	0.00646172	0	0	0.410689	0.911009
GSE39582_GSM972138	0.0958731	0	0.104156	0.255092	0	0.0768534	0.0206711	0.0308891	0.0545508	0	0.000424559	0	0	0.0279837	0.0471359	0.11426	0.0287895	0.0212478	0	0.0758227	0.0462503	0	0	0.330509	0.949077
GSE39582_GSM972139	0	0.0967148	0.094454	0.0416464	0	0.140723	0.0862691	0.0301874	0.045048	0	0.0698766	0	0	0.0709001	0.0262269	0.149314	0.0629338	0.0460763	0	0.03408	0.00107293	0.0044769	0	0.331162	0.944837
GSE39582_GSM972140	0	0.0465491	0.00690833	0.0882831	0	0.109505	0	0.0156943	0.0638118	0	0	0	0	0.184503	0.0846672	0.20686	0.0424145	0.00992986	0.0550776	0.0420246	0	0.0437716	0	0.541147	0.84796
GSE39582_GSM972141	0.0285202	0	0.00163789	0	0	0.215456	0.0839509	0.0317815	0	0	0.0438072	0	0	0.12475	0.0589962	0.0968712	0.0568486	0.0279523	0	0.0609846	0.0650505	0.103393	0.085	0.121611	1.03064
GSE39582_GSM972142	0	0.0759955	0.0681254	0.0370813	0	0.244247	0.0267427	0.0277995	0.0269101	0	0.016453	0	0.00580797	0.0178268	0.0973183	0.115459	0.121319	0.0177885	0.024071	0.0202905	0.0269799	0.0297847	0	0.36543	0.930373
GSE39582_GSM972143	0	0.0141676	0.0581507	0.13043	0	0.0926153	0.0902319	0.063441	0.0246809	0	0.0597363	0	0	0.116696	0.117894	0.0933596	0.0274579	0.0121032	0	0.0615822	0	0.0374532	0	0.463424	0.886125
GSE39582_GSM972144	0.00921313	0.00723889	0.132115	0.134153	0	0.223921	0.0759193	0.00850545	0	0	0.0263093	0.0155964	0	0.0251695	0.0476096	0.113797	0.108921	0.0265685	0.0394991	0	0.00546434	0	0	0.340448	0.942317
GSE39582_GSM972145	0.111302	0.0180809	0.0592974	0.0677704	0	0.223666	0.0129364	0.0990693	0	0	0.0189401	0	0	0.0667115	0.0924555	0.145214	0.0116255	0.0141337	0.0431219	0.0156748	0	0	0	0.443031	0.895765
GSE39582_GSM972146	0.0471638	0	0.100359	0.137758	0	0.203379	0.0298347	0.0454434	0	0	0	0.00505021	0	0.0698096	0.0769728	0.115233	0.0254313	0.0153497	0.0392412	0.0371384	0	0.0518357	0	0.404997	0.913466
GSE39582_GSM972147	0	0.0155506	0.0113073	0.0936305	0	0.112324	0.115146	0.0900338	0	0.00555397	0.00654219	0	0	0.164387	0.153	0.147269	0.0278087	0.00706609	0.0254015	0	0.00697889	0.0179991	0	0.360702	0.935383
GSE39582_GSM972148	0	0.0201473	0.0412388	0.135081	0	0.0970726	0.0891778	0.0759298	0.0114034	0	0.0109948	0.00391155	0	0.0784785	0.0836133	0.174607	0.0408259	0.0239713	0.0612002	0	0.0376117	0.0147344	0	0.417195	0.90852
GSE39582_GSM972149	0.0628958	0	0.123384	0.210733	0	0.0948793	0	0.00930231	0.0719478	0	0	0.0402233	0	0.0341609	0.0495528	0.17235	0	0.0468259	0	0.0553822	0	0.0283623	0	0.271246	0.976555
GSE39582_GSM972150	0	0.0516754	0.163166	0.0637045	0	0.183605	0.0263188	0.000615112	0.0229415	0	0.00752498	0	0	0.0360175	0.0453453	0.132289	0.0666294	0.04046	0.0813145	0	0.0520275	0.0263655	0	0.460212	0.888935
GSE39582_GSM972151	0.0274816	0.0579211	0.0917366	0.0422717	0	0.213947	0.0696042	0.0390317	0	0.0262286	0	0.0203228	0	0.0681193	0.088319	0.119894	0.0460311	0.0411349	0.0248459	0.00167189	0	0.021438	0	0.409433	0.911468
GSE39582_GSM972152	0	0.0207968	0.110054	0.129285	0	0.144037	0.0980955	0.0581386	0	0	0.0161747	0.0154503	0	0.0913228	0.0438009	0.0986219	0.0627911	0.0149863	0.0605695	0	0.0358759	0	0	0.338703	0.941733
GSE39582_GSM972153	0	0.0536444	0.108601	0.0733343	0	0.168482	0.0131607	0.0976829	0	0	0.00712769	0.0192344	0	0.108691	0.0686504	0.101512	0	0.0193082	0.0361689	0.00591905	0.0852576	0.0332248	0	0.433281	0.900714
GSE39582_GSM972154	0.00259562	0.0203768	0.054682	0.0613585	0	0.302954	0.00463392	0.0642203	0.0120851	0	0	0.0303902	0	0.0764721	0.105389	0.140137	0.0548565	0.0274023	0.0141905	0	0.0282559	0	0	0.340118	0.944289
GSE39582_GSM972155	0.0669559	0.0413782	0.0729203	0.0972971	0	0.142177	0.0127477	0.0813887	0	0	0.0736192	0	0.00836249	0.135749	0.0415073	0.0594175	0.0388948	0.0437006	0	0.0452504	0.0386336	0	0	0.231403	0.98834
GSE39582_GSM972156	0	0	0.100035	0.117967	0	0.165391	0.0250379	0.0311342	0.0237878	0	0	0.017106	0	0.0886047	0.0583098	0.144894	0.0659891	0.0042853	0.0408356	0.00614175	0.0768928	0.0335869	0	0.352395	0.935806
GSE39582_GSM972157	0	0.0949987	0.0765178	0.085927	0	0.0819965	0.0679953	0.0456698	0	0.00378179	0	0.00265053	0	0.114751	0.101364	0.150034	0.0118914	0.00615839	0.080735	0	0.0513545	0.0241742	0	0.39681	0.9171
GSE39582_GSM972158	0	0.0195736	0.0817832	0.158702	0	0.0455845	0.0584815	0.0698763	0.0173076	0	0.0433674	0	0.00604801	0.213492	0.0823078	0.133501	0.00566227	0.0077865	0.00368715	0.0099494	0.00503397	0.0378563	0	0.576438	0.829537
GSE39582_GSM972159	0.0619569	0.0128878	0.0756733	0.00275315	0	0.28113	0.0362444	0.146153	0	0	0.0112967	0	0	0.0836604	0.0792795	0.10749	0.0143833	0.0321642	0	0.0549278	0	0	0	0.359382	0.935408
GSE39582_GSM972160	0	0.0114831	0.0270955	0.143001	0	0.209955	0	0.00744891	0.0511619	0	0.0291299	0.0722589	0	0.0689659	0.0754646	0.138143	0.0663472	0	0.0560947	0	0.0434507	0	0	0.447699	0.893452
GSE39582_GSM972161	0.0277893	0	0.06077	0.134232	0	0.20984	0.025328	0	0.0290603	0	0.0441273	0.00752149	0.0136684	0.0983799	0.0312216	0.143831	0.0835724	0.0389912	0	0.0450409	0	0.00662652	0.001	0.20223	0.999736
GSE39582_GSM972162	0	0.0277878	0.032152	0.0433044	0	0.159175	0.0434234	0.0594802	0.00376524	0	0.0040391	0	0.00725971	0.188238	0.109033	0.14188	0.00636804	0.0227314	0	0.0591894	0.0295369	0.0626364	0	0.505764	0.865099
GSE39582_GSM972163	0.0347173	0.00812614	0.11952	0.117326	0	0.249892	0.0244253	0	0.000540189	0	0.0426232	0	0	0.0228988	0.0434079	0.13618	0.0523108	0.0280863	0.0216445	0.0585709	0.0239331	0.0157982	0	0.440863	0.897183
GSE39582_GSM972164	0.0345467	0	0.073042	0.079349	0	0.148211	0.0835608	0.0688042	0	0	0.00621293	0	0	0.152276	0.058887	0.103986	0.0376726	0.0234676	0	0.0280779	0.0377898	0.0641169	0	0.42419	0.905115
GSE39582_GSM972165	0.0631257	0	0.0716968	0.0509132	0	0.213275	0	0.0198656	0.018743	0	0.00388774	0	0	0.095189	0.0779321	0.170428	0.0878396	0.0133786	0.00328486	0.0532345	0.0431753	0.0140307	0	0.486913	0.877054
GSE39582_GSM972166	0	0.0759155	0.0439435	0	0	0.278435	0.0120788	0.0721079	0	0	0.0512304	0	0	0.0656518	0.035786	0.0699681	0.108956	0.0154469	0	0.0878596	0.0266823	0.0559382	0	0.327162	0.946368
GSE39582_GSM972167	0.00101856	0.0246867	0.11389	0.0660521	0	0.1909	0.0332381	0.0391605	0.0334544	0	0.0356613	0	0.0134188	0.102043	0.0711593	0.0953756	0.0924737	0	0.00878029	0.00972482	0.0440889	0.0248735	0	0.498852	0.871673
GSE39582_GSM972168	0	0.0195702	0.0495981	0.037623	0	0.223628	0	0.051885	0.00349811	0	0.0364768	0.003335	0	0.129364	0.0555404	0.133686	0	0.0324322	0	0.104119	0	0.119243	0	0.459176	0.888124
GSE39582_GSM972169	0	0.0565804	0.0527259	0.0546183	0	0.185649	0.131902	0.0515583	0.000784241	0	0.00487599	0	0	0.0347347	0.0639429	0.118117	0.0450441	0.075743	0	0.0603684	0.0475572	0.0157979	0	0.357593	0.933497
GSE39582_GSM972170	0.0582662	0	0.0799002	0.0803858	0	0.10286	0.034835	0.13844	0	0.0610854	0	0	0	0.126581	0.0858934	0.135603	0.0258852	0.025033	0	0.0385518	0	0.00668078	0	0.50856	0.864637
GSE39582_GSM972171	0.0899845	0	0.048805	0.184271	0	0.0187071	0.11584	0.0159233	0.0191479	0.0112203	0.00569577	0.00472012	0.0124983	0.0734761	0.0787914	0.182751	0.013424	0.0535749	0.0245477	0	0.0266934	0.0199281	0	0.607314	0.822112
GSE39582_GSM972172	0	0.0778459	0.0472546	0.16446	0	0.076545	0.00746775	0.0755967	0.0560727	0	0.0452139	0	0	0.0225038	0.044302	0.118216	0.081211	0.0858692	0	0.0974408	0	0	0	0.303047	0.958206
GSE39582_GSM972173	0	0.0305159	0.0628288	0.133917	0	0.113456	0.145738	0.0405149	0	0	0.014893	0.012713	0	0.0857205	0.0470863	0.19136	0.0664172	0.0172114	0.0376284	0	0	0	0	0.312222	0.952225
GSE39582_GSM972174	0.0165604	0.0444272	0.0802376	0.278531	0	0	0.125354	0.0629496	0.0388237	0	0.0477167	0	0	0.0526114	0.0699862	0.0983581	0.00315307	0.0228248	0.0455318	0.0129348	0	0	0	0.334641	0.946919
GSE39582_GSM972175	0	0.0279904	0.115474	0.262416	0	0.0814484	0.0904066	0	0.0326711	0	0.0284333	0	0	0.00655992	0.0596279	0.135912	0.070196	0.012948	0	0.0759162	0	0	0	0.358476	0.935301
GSE39582_GSM972176	0	0.0307262	0.0479155	0.222263	0	0.0316295	0.0673374	0.0570999	0.0561543	0	0.0353162	0	0.00422135	0.121269	0.108612	0.107165	0.0746033	0.0107013	0.0202727	0	0	0.00471339	0	0.455583	0.889848
GSE39582_GSM972177	0	0.0704531	0.0654127	0.185491	0	0.0748533	0.0899264	0	0.108522	0	0.0320416	0.00593612	0.0141608	0.053984	0.0509519	0.129344	0.100678	0	0.0182442	0	0	0	0	0.362395	0.932287
GSE39582_GSM972178	0.0238237	0.0119841	0.0615207	0.251673	0	0.148069	0	0.011635	0.0995666	0	0.0323759	0	0.0168633	0	0.0407388	0.126443	0.0748036	0	0	0.0813491	0.0191533	0	0	0.32505	0.952601
GSE39582_GSM972179	0.0938419	0	0.115354	0.182954	0	0.0711734	0.024601	0.0563134	0.0114015	0	0.0197022	0.0105748	0.00520835	0.116837	0.0626214	0.121441	0.0175429	0.0204952	0	0.0184004	0	0.0515362	0	0.597398	0.81825
GSE39582_GSM972180	0	0.0442312	0.0360021	0.315428	0	0	0.0675827	0.0771101	0.0284873	0	0.0648616	0.0197505	0.00790788	0	0.0725537	0.171262	0.0612205	0.033602	0	0	0	0	0	0.571305	0.827795
GSE39582_GSM972181	0	0.0745088	0.00843033	0.0260737	0	0.167485	0	0	0	0	0.0767365	0	0.0948052	0.0879702	0.0300268	0.130948	0	0.0549237	0	0.157324	0	0.0907674	0	0.493175	0.87218
GSE39582_GSM972182	0	0.100152	0.0882565	0.111922	0	0.158818	0.0391584	0	0.0617568	0	0.0626896	0	0.0261045	0.0635489	0.0052187	0.0313856	0.140222	0.0370369	0.0193442	0.0543862	0	0	0	0.31318	0.953167
GSE39582_GSM972183	0	0.117486	0.070671	0.167648	0	0.205163	0.039171	0	0.119951	0	0.0338002	0	0	0.0170779	0.00328942	0.0738211	0.0402576	0.0427426	0	0.0689222	0	0	0.004	0.192465	1.01662
GSE39582_GSM972184	0	0.00322076	0.00537295	0.167172	0	0.184435	0.0171986	0.00228848	0	0.00627115	0.0169387	0.0286998	0	0.122391	0.0611847	0.193513	0.0332358	0.0374383	0.0266971	0.023656	0	0.0702873	0	0.449192	0.892711
GSE39582_GSM972185	0	0.0674055	0.0686595	0.174842	0	0.10446	0.0164823	0	0.126932	0	0.0253669	0	0	0.00634284	0.0451409	0.132169	0.105292	0	0	0.126908	0	0	0	0.265263	0.975733
GSE39582_GSM972186	0.0576258	0	0.025594	0.190001	0	0.0170128	0.0448546	0.00797107	0.0644891	0	0	0	0.0383998	0	0.0271803	0.228006	0.0902772	0.0676728	0.0877357	0	0.024566	0.0286137	0	0.520235	0.866838
GSE39582_GSM972187	0.0112724	0.0340386	0.0854511	0.143605	0	0.0869342	0.00118066	0.0790231	0.0276622	0	0.0076532	0	0	0.16665	0.0576048	0.169915	0.00402681	0.0112362	0	0.0626056	0	0.0511416	0	0.446832	0.894016
GSE39582_GSM972188	0.027326	0	0.0682147	0.0852101	0	0.123149	0.0328297	0.0200218	0.0180924	0	0.0169685	0.0289149	0	0.0218469	0.0362534	0.156319	0.175819	0.0517371	0.0698363	0.0267151	0	0.0407465	0	0.343147	0.938865
GSE39582_GSM972189	0	0.0303494	0.0370856	0.212	0	0.0183567	0.0672236	0.0555793	0.0724381	0	0.0495427	0.00850617	0.0109946	0.0947729	0.107063	0.142736	0.0790783	0.0123641	0.00190927	0	0	0	0	0.590819	0.82198
GSE39582_GSM972190	0.0743517	0	0.0828479	0.131336	0	0.205138	0.0273341	0.0397821	0.0578789	0	0.07039	0	0	0.0681034	0.0448478	0.0565334	0.0693524	0.0330128	0	0.0377248	0	0.00136716	0	0.31815	0.954685
GSE39582_GSM972191	0	0.0686676	0.0517098	0.0545152	0	0.174701	0	0.0700213	0.014622	0	0.00463633	0.00647708	0.0412933	0.116435	0.0867363	0.0705964	0.0541037	0.079649	0	0.101147	0.00468904	0	0	0.294816	0.961823
GSE39582_GSM972192	0.0121526	0.00651809	0.0970511	0.107236	0	0.158465	0	0.0926549	0.0217471	0	0.0527925	0	0.0056762	0.0723735	0.0767763	0.124949	0.0109311	0.0666154	0	0.0672593	0	0.0268023	0	0.443918	0.895413
GSE39582_GSM972193	0.110552	0	0.076377	0.213742	0	0.0905795	0.050868	0.0965457	0.043785	0	0.0165735	0	0	0.0693004	0.0575067	0.0390638	0.0746832	0.0352753	0	0.0251478	0	0	0	0.398158	0.917723
GSE39582_GSM972194	0.0728315	0	0.0642003	0.193582	0	0	0.101824	0.104547	0.0438544	0	0.0714254	0	0.0322401	0.052205	0.0465884	0.0867406	0.0713971	0.0293648	0	0.0291989	0	0	0	0.382648	0.923444
GSE39582_GSM972195	0	0	0.0735378	0.183277	0	0.104508	0.0120089	0.0847166	0.0221977	0	0.0372358	0.0562268	0	0.0308177	0.0791878	0.118121	0.0905709	0.023205	0	0.0312523	0	0.0531361	0	0.373283	0.928807
GSE39582_GSM972196	0	0.00434244	0.0566229	0.24541	0	0	0.0875933	0.0878072	0.00628056	0	0.0585445	0.0274291	0.00636519	0.145939	0.121163	0.0706557	0	0	0	0	0	0.081848	0	0.406273	0.914577
GSE39582_GSM972197	0	0.061975	0.0959173	0.221222	0	0.0597863	0.0197147	0.026681	0.0816816	0	0.0841544	0	0	0.101322	0.0505241	0.0447836	0.07356	0.000473686	0	0.0782044	0	0	0	0.338895	0.945398
GSE39582_GSM972198	0.0144774	0	0.0639012	0.191408	0	0.0950526	0.0448614	0.00691758	0.0330641	0	0.0470692	0.00477386	0.0159053	0.0926559	0.0279514	0.0995951	0.0973627	0.0297181	0.0908018	0	0.0444847	0	0	0.302423	0.955584
GSE39582_GSM972199	0.0257673	0.0435648	0.0463951	0.234247	0	0.0375234	0.00950092	0.0669182	0.0471273	0	0.0364574	0.00875991	0.0313454	0.0933605	0.0629593	0.0796753	0.110654	0	0.056365	0.00937881	0	0	0	0.357129	0.934384
GSE39582_GSM972200	0.00471741	0	0.0878329	0.135985	0	0.130599	0.109606	0.0668416	0.00586664	0	0.0180292	0.0179499	0.000270697	0.130465	0.0662616	0.116853	0.0585354	0.0220446	0.0182897	0	0.00690732	0.0029444	0	0.381643	0.923945
GSE39582_GSM972201	0.00486015	0	0.130518	0.143669	0	0.012712	0.0532848	0.098219	0.00503774	0.0263334	0.00168388	0	0.0052438	0.165967	0.089995	0.147721	0	0.0112197	0	0.0730517	0	0.0304847	0	0.518251	0.858728
GSE39582_GSM972202	0	0	0.129511	0.102327	0	0.0975626	0.0627245	0.0485783	0.00467495	0	0.00276091	0	0	0.0997564	0.0736633	0.123433	0.078907	0.0240709	0.0160394	0	0.0620477	0.0739427	0	0.44594	0.895497
GSE39582_GSM972203	0.00778252	0.000943797	0.0714168	0.198249	0	0.0358403	0.0736178	0.0411357	0.0307399	0	0.0367359	0	0	0.0478514	0.0735739	0.128622	0.145405	0.0181042	0.0677453	0	0.0124404	0.00979556	0	0.504048	0.871407
GSE39582_GSM972204	0.0217347	0	0.115987	0.0548564	0	0.254675	0.0476974	0.0568263	0.0115876	0.00609194	0.0274865	0	0.0020455	0.117612	0.0317754	0.124767	0.0352231	0.0327963	0	0.0479397	0	0.0108979	0	0.512253	0.863419
GSE39582_GSM972205	0.0104311	0.00202342	0.0493369	0.222858	0	0.0490635	0.13448	0.0470354	0.0192582	0	0.0633154	0	0	0.0284987	0.102626	0.138073	0.0972966	0.00784873	0.0169644	0	0	0.0108904	0	0.596988	0.820616
GSE39582_GSM972206	0.0304187	0	0.0533131	0.158187	0	0.0773085	0.0639892	0.0129525	0.036895	0	0.0391479	0	0	0.0688858	0.0475317	0.156736	0.103521	0.0134122	0.0594674	0.0330288	0.0444319	0.000772192	0	0.37011	0.928235
GSE39582_GSM972207	0.0546703	0.0137525	0.0934759	0.0469906	0	0.103437	0.0283191	0.124201	0	0.0361501	0	0	0	0.120023	0.0856318	0.132614	0.0193254	0.0324358	0	0.025761	0.0612895	0.0219221	0	0.465803	0.88583
GSE39582_GSM972208	0.0230656	0	0.0844112	0.108698	0	0.117323	0.0593267	0.0622606	0.0126196	0.0439748	0	0	0	0.172811	0.0997075	0.158352	0	0	0.0160741	0.00382708	0	0.0375482	0	0.551634	0.842701
GSE39582_GSM972209	0.131182	0	0.0315077	0.114498	0	0.0552758	0.094849	0.0800317	0.00630497	0.030435	0.0323363	0	0	0.080613	0.0893743	0.178753	0.00672149	0	0	0	0.024949	0.0431683	0	0.577593	0.832786
GSE39582_GSM972210	0	0.0320411	0.0319675	0.166599	0	0.0568622	0.0397345	0.0670187	0.0538295	0	0.033716	0	0.00332791	0.0775034	0.0907305	0.136686	0.0831006	0.0165369	0.0384559	0.00933092	0.0625593	0	0	0.444255	0.896345
GSE39582_GSM972211	0	0.0660745	0.0344192	0.101593	0	0.196799	0.0183017	0.0398954	0.0515286	0	0.0167811	0	0	0.124108	0.0701318	0.100211	0.0771306	0.0200424	0.0511624	0.00703273	0	0.0247888	0	0.305345	0.956388
GSE39582_GSM972212	0.0200931	0.00777883	0.0486625	0.0946985	0	0.163005	0.110457	0.0361014	0.0203893	0	0.0569629	0	0	0.0509422	0.0607607	0.107643	0.120615	0.0377673	0	0.00795331	0.0300254	0.0261451	0	0.391568	0.919336
GSE39582_GSM972213	0	0.0819731	0.0517567	0.154065	0	0.0529319	0.0108356	0.0951557	0	0	0	0.0542772	0	0.199775	0.0330872	0.131359	0.0876212	0.0195476	0	0	0	0.027614	0	0.271847	0.973471
GSE39582_GSM972214	0.0122148	0.01234	0.0490839	0.0487637	0	0.257552	0	0.017487	0.00128071	0	0.0524728	0	0	0.0974069	0.0104028	0.156972	0	0.0818655	0.00918539	0.0470662	0.0895721	0.0563341	0	0.31045	0.953808
GSE39582_GSM972215	0.078454	0	0.0307966	0.0771065	0	0.101282	0.0501345	0.0961344	0.00210459	0	0.0214474	0.00416331	0	0.040252	0.0900057	0.148894	0.0721831	0.0648178	0.030032	0.0259406	0.0459786	0.0202735	0	0.526198	0.860833
GSE39582_GSM972216	0.0581513	0	0.0660907	0.0929887	0	0.172536	0.0752442	0.0344632	0.0256902	0	0.0303374	0	0.0124871	0.0772294	0.0457106	0.0379831	0.136266	0.0482682	0.0151986	0.0267782	0	0.0445769	0	0.417075	0.908541
GSE39582_GSM972217	0	0.0815375	0.0463078	0.0524385	0	0.146628	0.0757373	0.0891696	0	0	0.0642146	0	0.00602138	0.0550335	0.0554949	0.138011	0.101681	0.0341141	0	0.0429808	0	0.0106303	0	0.37869	0.924717
GSE39582_GSM972218	0.0188955	0.0298157	0.0243213	0.0715112	0	0.342877	0.0149655	0.0168237	0	0	0.00410581	0	0.0424239	0.0111831	0.0493813	0.107747	0.0548583	0.0498102	0	0.109986	0.051294	0	0	0.279937	0.968586
GSE39582_GSM972219	0.014737	0.0060364	0.0947639	0.127073	0	0.200887	0.0386879	0.0461552	0.0251725	0	0.00387375	0	0	0.119645	0.0794622	0.117066	0.0475463	0.0370453	0	0.0236648	0	0.0181854	0	0.328971	0.948229
GSE39582_GSM972220	0.0535555	0.0242192	0.0403464	0.131691	0	0.0850101	0.0720438	0.0902601	0	0.016446	0.0345884	0	0	0.0672291	0.0972761	0.112396	0.0370057	0.0103303	0.0231013	0.00294298	0.0554028	0.0461551	0	0.599762	0.824239
GSE39582_GSM972221	0.0263112	0	0.0720131	0.0739437	0	0.250329	0.0827035	0.0449129	0	0.0152823	0.0318292	0	0	0.122807	0.0818228	0.107199	0.0346078	0.0193196	0.00259265	0.0137908	0	0.0205357	0	0.390935	0.920009
GSE39582_GSM972222	0	0.0579984	0.0453336	0.117097	0	0.172334	0	0.100787	0	0	0	0.0224574	0	0.041875	0.0534556	0.166491	0.0359456	0.0683503	0	0.0589643	0.0490479	0.00986259	0	0.318163	0.951335
GSE39582_GSM972223	0.0198622	0	0.0593415	0.0619032	0	0.179106	0.0584712	0.0347946	0	0	0.034148	0	0	0.150655	0.0785539	0.13567	0.0390266	0.00455621	0.0204823	0	0.0224852	0.100945	0	0.495076	0.872494
GSE39582_GSM972224	0.00411546	0.00669809	0.0501547	0.159987	0	0.0619542	0.0452043	0.052345	0.0384965	0	0.0585669	0	0	0.164816	0.081266	0.141361	0	0.0136161	0.017753	0.0215695	0	0.0820962	0	0.508674	0.864243
GSE39582_GSM972225	0.0178537	0.046324	0.0420801	0.185939	0	0.0639963	0.0771308	0.109257	0.0168396	0	0.0251917	0	0	0.0880825	0.0679853	0.118975	0.0338435	0.0194285	0	0.0666815	0.0054796	0.0149127	0	0.467271	0.884869
GSE39582_GSM972226	0	0.0243703	0.0645846	0.077654	0	0.230133	0	0.0315568	0	0	0.0860091	0	0.00360572	0.0689384	0.0449612	0.126619	0.0146537	0.0226252	0	0.11233	0.0370205	0.0549377	0	0.347996	0.938717
GSE39582_GSM972227	0.0029785	0.034386	0.0707589	0.115553	0	0.267349	0	0	0.0864425	0	0.0461398	0	0.00613857	0	0.054824	0.154914	0.0687873	0.0123783	0	0.0746167	0.00389087	0.000841876	0	0.360499	0.934574
GSE39582_GSM972228	0.0265016	0	0.0692479	0.153629	0	0.246085	0.0249377	0.0443974	0.0431755	0	0	0.0198101	0	0.00395492	0.0776783	0.137916	0.0780458	0.0114856	0	0.0516023	0	0.0115329	0	0.388651	0.921912
GSE39582_GSM972229	0	0	0.0191064	0.0955387	0	0.120015	0.0600527	0.0259305	0	0.0112162	0.00715067	0.0119427	0.0190295	0.161341	0.0683587	0.0893141	0.0197517	0.0245769	0	0.124937	0.0572635	0.0844754	0	0.538658	0.848839
GSE39582_GSM972230	0.00510612	0.0379572	0.0217775	0.194312	0	0.00800633	0	0.105792	0.0339441	0	0.0264187	0.00797714	0	0.244391	0.0660703	0.0820691	0	0.03071	0	0.120163	0	0.0153046	0	0.257109	0.985587
GSE39582_GSM972231	0.0269107	0.0131826	0.0784404	0.059782	0	0.163706	0.00131919	0.0571697	0	0	0	0	0.0217714	0.114327	0.038332	0.130824	0.0236295	0.0554457	0.0635775	0.0405747	0	0.111008	0	0.592482	0.827841
GSE39582_GSM972232	0.00118323	0.00236309	0.0535679	0.175499	0	0.0509023	0.00901601	0.0658443	0.0568111	0	0.0259941	0.010078	0	0.15619	0.0668363	0.195383	0.0254337	0.0171053	0.0429175	0	0	0.0448758	0.034	0.145069	1.02545
GSE39582_GSM972233	0	0.00435529	0.0437113	0.122546	0	0.123786	0.0374981	0.0345713	0.0261222	0	0	0.0281696	0.0171742	0.20024	0.0615668	0.152531	0.0355075	0.0246281	0	0.0447218	0	0.0428706	0	0.537955	0.849643
GSE39582_GSM972234	0.00169103	0.0213107	0.0583523	0.0569824	0	0.154911	0	0.0496361	0.0279472	0	0	0.0203039	0	0.123061	0.0651454	0.185486	0.0607112	0.00904588	0.0378108	0.0267825	0.0644378	0.0363847	0	0.507958	0.868204
GSE39582_GSM972235	0.0170885	0	0.0476985	0.0677783	0	0.181384	0.0838794	0.0729508	0	0	0.0480567	0	0	0.0643366	0.0666717	0.167958	0.0874794	0.0332085	0.0328358	0.00640533	0.000367058	0.0219013	0	0.461959	0.889283
GSE39582_GSM972236	0	0.0407188	0.0478039	0.169875	0	0.0347073	0.0809194	0.0322425	0.0287106	0	0.0218251	0	0	0.143062	0.0819593	0.199419	0.0672593	0	0	0.0217714	0	0.0297272	0	0.367041	0.93025
GSE39582_GSM972237	0.00805086	0.011826	0.0421419	0.0879508	0	0.158011	0.101437	0.0349765	0.0239395	0	0.000370735	0.0254868	0.0150884	0.122441	0.0479891	0.0608072	0.0822381	0.0550001	0.122245	0	0	0	0	0.338757	0.941099
GSE39582_GSM972238	0.00174211	0.0232153	0.0492734	0.0777022	0	0.106191	0.0536253	0.081474	0.00790538	0	0.0222517	0	0	0.174364	0.0902844	0.128655	0.0446889	0.0250301	0.0662218	0	0	0.0473754	0	0.460971	0.888725
GSE39582_GSM972239	0.00283717	0.0177463	0.0909373	0.105081	0	0.0971933	0.0714049	0.0400638	0.0481353	0.0115859	0.00369432	0.00584526	0	0.13558	0.0841982	0.158121	0.0247543	0.011451	0.0634735	0	0	0.0278969	0	0.586717	0.830962
GSE39582_GSM972240	0.00577656	0	0.0206169	0.199506	0	0.0177522	0.0638947	0.044723	0.0113569	0	0.0243601	0.0197925	0.00837459	0.127694	0.131685	0.182619	0.0596293	0	0.0349474	0	0	0.0472713	0	0.589821	0.822365
GSE39582_GSM972241	0	0.0373753	0.0355013	0.0685119	0	0.235144	0.0526628	0.0731277	0.0114285	0.0138992	0.113912	0	0	0.112699	0.0809676	0.0787491	0.0376686	0.0309073	0.00240331	0	0	0.0150422	0	0.400709	0.916232
GSE39582_GSM972242	0.00385241	0.024487	0.0257158	0.182917	0	0.0715406	0.0780325	0.0357743	0.0260822	0	0.02157	0	0	0.0692649	0.11346	0.161463	0.0839296	0	0.0642987	0	0.0123443	0.0252674	0	0.518734	0.862586
GSE39582_GSM972243	0.006766	0.0272853	0.0907831	0.172688	0	0.121857	0.0449556	0.0404929	0	0	0.00104261	0.0413746	0	0.0281045	0.0806155	0.117495	0.148765	0	0.0307744	0	0.0184283	0.0285719	0	0.505344	0.868375
GSE39582_GSM972244	0.127028	0.00320357	0.0537794	0.165548	0	0.0867805	0.0773723	0.033478	0.034877	0	0.0440284	0	0	0.0355397	0.0663889	0.101709	0.0286854	0.0125788	0.0601408	0.0224693	0	0.0463933	0	0.548848	0.847397
GSE39582_GSM972245	0.0263835	0.022894	0.093762	0.147547	0	0.0552265	0.0123719	0.0974996	0.045938	0	0.0266328	0	0	0.126911	0.0763683	0.153456	0.0240154	0.0404046	0	0.0300105	0	0.0205786	0	0.433663	0.900265
GSE39582_GSM972246	0	0.0216494	0.0472557	0.165057	0	0.131536	0.134168	0	0.0171553	0	0.0337604	0	0.00265466	0.0851515	0.0907316	0.157304	0.0306173	0.0408239	0.012487	0	0.00145939	0.0281885	0	0.294306	0.961758
GSE39582_GSM972247	0.0114325	0.0324968	0.034607	0.207211	0	0.1218	0.00196453	0.0612199	0.0504903	0	0	0.0437727	0.02541	0.157056	0.0723214	0.118718	0.0319872	0.0022976	0.00816079	0.0190544	0	0	0	0.396618	0.918272
GSE39582_GSM972248	0	0.100908	0.0727933	0.158639	0	0.136615	0.0138014	0.0171817	0.0840517	0	0.0289003	0	0	0.0218819	0.0667562	0.126452	0.0557809	0.0282992	0	0.0667182	0	0.0212201	0	0.415085	0.90889
GSE39582_GSM972249	0.00340685	0.0055432	0.0729728	0.197264	0	0.119772	0.0119519	0.0518556	0.000386062	0	0.000363661	0.030507	0.00577708	0.0319843	0.101361	0.1359	0.122165	0	0.0724849	0	0.0130046	0.0233006	0	0.422486	0.905671
GSE39582_GSM972250	0.0247113	0	0.0762215	0.1327	0	0.172736	0.0479902	0.00859142	0.0225385	0	0.0549107	0	0.00687201	0.12771	0.0417887	0.136412	0.0530787	0.0210645	0	0.0427735	0.00778309	0.022118	0	0.298679	0.959423
GSE39582_GSM972251	0.00338356	0.0142048	0.0330363	0.0894197	0	0.0645086	0.103461	0.0858222	0	0.0126476	0	0.0228254	0	0.0730564	0.11927	0.112187	0.0731507	0.0149891	0.122824	0	0.0552141	0	0	0.404051	0.914122
GSE39582_GSM972252	0.056584	0	0.0381338	0.131039	0	0.107588	0.0675498	0.0879599	0.00615831	0.0126368	0	0	0	0.0715369	0.110133	0.178448	0.0806067	0	0.0140114	0.00670785	0	0.0309065	0	0.507775	0.866429
GSE39582_GSM972253	0.0395208	0.028598	0.0920681	0.110695	0	0.246963	0.0263533	0.0284531	0.0129439	0	0	0.0041151	0	0.073561	0.04078	0.0730013	0.0804128	0.0379026	0	0.0624351	0	0.0421978	0	0.371957	0.928299
GSE39582_GSM972254	0.0301431	0.00902592	0.0377856	0.102565	0	0.0810088	0	0.0856635	0.042646	0	0.060714	0	0	0.15458	0.0597571	0.117696	0.0693464	0.0655342	0	0.0771708	0	0.00636388	0	0.438268	0.898309
GSE39582_GSM972255	0.0258991	0.0147978	0.0237041	0.0981493	0	0.121605	0	0.0502547	0.0301797	0	0.0292006	0	0	0.207338	0.0605559	0.155385	0	0	0	0.121993	0.0151181	0.0458192	0.804	0.0171602	1.08409
GSE39582_GSM972256	0.014148	0.0274113	0.0788506	0.156395	0	0.142105	0.032026	0.110692	0	0	0.0612688	0.00610266	0.0135885	0.0772832	0.0736244	0.132746	0.00276425	0.0204811	0.0125083	0.0298634	0	0.00814103	0	0.346714	0.940856
GSE39582_GSM972257	0	0.0758874	0.0410724	0.140441	0	0.110085	0.0840636	0.0672017	0.01239	0	0.00972689	0.0274272	0.0124435	0.0350324	0.0681394	0.143786	0.0750574	0.00163252	0.0795562	0	0	0.016058	0	0.402961	0.914624
GSE39582_GSM972258	0.013242	0.0187511	0.0486033	0.136776	0	0.112805	0.105069	0	0.0688391	0	0.0363989	0.029977	0.0538424	0.0800596	0.0343325	0.0944911	0.0862402	0.0323153	0	0.0482578	0	0	0	0.295963	0.959597
GSE39582_GSM972259	0.0191493	0.0299391	0.127085	0.12935	0	0.173795	0.0211148	0.0854158	0.0570894	0.00105305	0.0102304	0	0	0.0276381	0.0707381	0.154324	0.0488842	0.0204671	0	0.0200345	0	0.00369158	0	0.479983	0.877171
GSE39582_GSM972260	0.0298682	0	0.0410731	0.233221	0	0.087937	0.0415483	0.0452358	0.0112665	0	0.0376933	0.00471355	0.0297274	0.0342231	0.0388375	0.0713376	0.0873534	0.0484615	0	0.156008	0	0.00149434	0	0.280206	0.970182
GSE39582_GSM972261	0.0182564	0	0.100164	0.0338279	0	0.19918	0.0473466	0.0660182	0	0.0627293	0	0.0383436	0	0.105117	0.0757505	0.0881114	0.0506037	0.0463922	0	0.0105182	0.00548663	0.0521542	0	0.467966	0.884398
GSE39582_GSM972262	0	0.0192479	0.0188914	0.194621	0	0.0406332	0.044966	0.0252802	0.0363414	0.00379123	0.0348783	0	0	0.137297	0.0931655	0.23232	0	5.91012e-06	0.0229663	0.0386499	0	0.056945	0	0.549266	0.843471
GSE39582_GSM972263	0.0211242	0.0169019	0.113726	0.0753184	0	0.128673	0.0901636	0.0822857	0.00142344	0	0.00355639	0.0110229	0.00382112	0.107164	0.0780532	0.0644423	0.049907	0.0883199	0.00775669	0.00665066	0	0.0496891	0	0.554814	0.843319
GSE39582_GSM972264	0	0.00651948	0.0239276	0.0705065	0	0.140856	0.114116	0.0515391	0	0	0.0784619	0	0	0.101174	0.136843	0.149832	0.0670725	0.00699068	0	0.00805376	0.00179342	0.0423142	0	0.446981	0.893903
GSE39582_GSM972265	0.0851336	0	0.0191367	0.148237	0	0.16627	0.00636319	0.0568684	0.0302855	0	0.0192794	0.0281889	0.00320879	0.0936006	0.057557	0.141657	0.0882955	0.0279157	0.00652236	0.00282322	0.0017854	0.0168717	0	0.337493	0.944008
GSE39582_GSM972266	0	0.0511068	0.0943715	0.202912	0	0.0487511	0.0186769	0.150709	0	0	0	0.0339567	0	0.045458	0.0835209	0.169569	0.00597508	0.0777469	0.0172458	0	0	0	0.011	0.175188	1.01949
GSE39582_GSM972267	0	0.0784323	0.0773842	0.252789	0	0.0171229	0.10526	0.0411197	0.0390428	0	0.0318572	0	0	0.0150343	0.0498999	0.129959	0.0857122	0.0187628	0	0.0249337	0	0.032689	0	0.359373	0.9337
GSE39582_GSM972268	0.057182	0	0.0641593	0.175409	0	0.179071	0	0.0571593	0.0237907	0	0	0.0499347	0.048184	0.0472969	0.0410592	0.116259	0.0400472	0.0158001	0.0368107	0.0301713	0.0176653	0	0	0.272102	0.972746
GSE39582_GSM972269	0.0494717	0	0.120708	0.14901	0	0.20479	0.0345917	0	0.0916398	0	0	0.0143742	0.00907709	0.0871505	0.0424769	0.0871587	0.0542727	0.0413429	0.01042	0	0	0.00351541	0	0.515528	0.859306
GSE39582_GSM972270	0.0257184	0	0.127251	0.111265	0	0.0793451	0.107771	0.0325607	0.0108069	0.046059	0.0244162	0	0	0.0984069	0.068798	0.132391	0.0185328	0.0261858	0.0246078	0	0.0374863	0.0283972	0	0.521179	0.861157
GSE39582_GSM972271	0.0839861	0	0.0329945	0.252312	0	0.0840036	0.0263034	0.0723247	0	0	0.0209108	0	0	0.0254253	0.0702397	0.118259	0.0522331	0.0295157	0	0.0872576	0	0.0442351	0	0.263211	0.977354
GSE39582_GSM972272	0.174464	0	0.0286427	0.187343	0	0.0535222	0	0.0833727	0.0677131	0	0.026766	0.0012616	0	0.0158685	0.0633923	0.136318	0.0730117	0	0	0.0579567	0	0.0303679	0	0.292633	0.965176
GSE39582_GSM972273	0.0605831	0	0.0862674	0.0812011	0	0.262533	0	0.00341843	0.0628187	0	0.00172756	0.0325848	0.00223056	0.0420466	0.0536971	0.137223	0.0711123	0.0114249	0.061141	0	0.022949	0.00704168	0	0.412897	0.909954
GSE39582_GSM972274	0.00545376	0	0.0834424	0.182033	0	0	0.0805383	0.0539291	0	0.0171842	0.0877137	0	0	0.114111	0.108294	0.134197	0.0312656	0.0519916	0	0.00453539	0	0.0453118	0	0.570886	0.832015
GSE39582_GSM972275	0.0558125	0	0.0322537	0.193215	0	0	0.0762257	0.0606295	0	0	0.033566	0.00840592	0	0.0102372	0.070702	0.215894	0.0234977	0.0360051	0.0324755	0	0.088389	0.0626907	0	0.590646	0.831502
GSE39582_GSM972276	0	0.0711578	0.0430665	0.230691	0	0.0278281	0.10203	0.0325355	0.0403782	0	0.00621292	0.00894829	0.00612264	0.0856221	0.113122	0.114492	0.0024651	0.0515824	0.0295299	0	0	0.0342144	0	0.444937	0.894893
GSE39582_GSM972277	0	0.0220959	0.0515841	0.0661034	0	0.248703	0.0382492	0.0280375	0.0692824	0	0.0185523	0	0	0.0756349	0.0587835	0.091396	0.0266826	0.0626852	0	0.0898561	0	0.0523534	0	0.326092	0.948895
GSE39582_GSM972278	0	0.0562974	0.0681157	0.0257217	0	0.101978	0.091609	0.102993	0	0.0313626	0.0739176	0.0103908	0	0.068372	0.115585	0.0974672	0.0705467	0.0416573	0	0	0	0.043986	0	0.497164	0.87094
GSE39582_GSM972279	0.0295798	0	0.119607	0.124101	0	0.0581624	0.0195192	0.0663909	0.00238147	0	0.0385548	0	0	0.11453	0.0550881	0.150494	0.0587251	0.0576585	0.0187857	0.00828983	0.0219236	0.0562083	0	0.520273	0.861313
GSE39582_GSM972280	0	0.0351039	0.064859	0.141571	0	0.0750125	0.0589157	0.0442742	0.0387571	0	0	0	0.00217907	0.190061	0.0531509	0.084698	0.0318001	0.0306325	0	0.044669	0.0152055	0.0891101	0	0.534379	0.852981
GSE39582_GSM972281	0.0293223	0	0.0834769	0.156245	0	0.114505	0.11928	0.0444061	0	0.0220816	0	0.00848322	0	0.164769	0.0878894	0.100823	0	0.0155095	0.0375209	0	0	0.0156888	0	0.519168	0.859972
GSE39582_GSM972282	0	0.0764565	0.0480186	0.00527156	0	0.0834737	0.0324878	0.0976773	0	0.0224582	0.0892678	0	0.0352082	0.120808	0.0674233	0.11693	0.0513896	0.0779386	0	0.0506182	0.0245724	0	0	0.387031	0.92118
GSE39582_GSM972283	0.022166	0	0.0598397	0.220726	0	0	0.0718313	0.0892817	0.0313883	0	0.0621055	0.0118094	0.00720018	0.09043	0.108177	0.112139	0.0386501	0.0545103	0.0197463	0	0	0	0	0.526324	0.854252
GSE39582_GSM972284	0.00278848	0.0700487	0.0378653	0.176746	0	0.0729656	0.155647	0.0251929	0.0470284	0	0.0111225	0.0165154	0	0.0456448	0.0460645	0.199605	0.0142495	0.0572945	0	0	0	0.0212212	0	0.267494	0.972598
GSE39582_GSM972285	0.0141919	0	0.0568098	0.0413755	0	0.172293	0.0103959	0	0.00818453	0	0.0869616	0	0	0.192072	0.0350166	0.0994679	0.0141877	0.0296894	0	0.126905	0.0548392	0.0576101	0	0.335143	0.945508
GSE39582_GSM972286	0.0288443	0.00711252	0.0262718	0.139694	0	0.148348	0.0640447	0.0792473	0.00907468	0	0.0783692	0	0	0.150489	0.0856944	0.114086	0	0.0199618	0	0.0239954	0	0.0247676	0	0.468474	0.883136
GSE39582_GSM972287	0.00351028	0.00546943	0.0173047	0.0688789	0	0.0769604	0.0158206	0.0377455	0	0	0.0955946	0	0.0479734	0.118912	0.0451429	0.0738819	0	0.0719934	0	0.203062	0.026824	0.0909263	0	0.54031	0.845187
GSE39582_GSM972288	0.0412433	0	0.0688037	0.246031	0	0.0308212	0	0.0056165	0.18151	0	0	0.0492121	0	0.0722051	0.0554572	0.15948	0.00870864	0	0	0.0464417	0	0.0344696	0	0.292492	0.968912
GSE39582_GSM972289	0.0120965	0.0431365	0.107453	0.0390691	0	0.284008	0	0.0229564	0.0679968	0	0.0573817	0	0.000154817	0.0836071	0.0358364	0.127776	0.0296923	0.0358638	0	0.0520826	0	0.000888181	0	0.322083	0.951728
GSE39582_GSM972290	0.085406	0	0.078131	0.108823	0	0.0380241	0.0477315	0.0726239	0	0	0.0542721	0	0	0.118822	0.0753257	0.105916	0.0367482	0.0347235	0.0412509	0.00841798	0.0618748	0.0319095	0	0.612449	0.820901
GSE39582_GSM972291	0	0.0205348	0.0541329	0.211441	0	0.0936247	0.0487557	0.0341942	0	0.0170688	0	0	0.0125181	0.0111608	0.0489218	0.141164	0.138503	0.0203591	0	0.0255963	0.100973	0.0210518	0	0.420366	0.907076
GSE39582_GSM972292	0	0	0.0345341	0.0837989	0	0.155664	0.0683597	0.0712097	0.0219048	0	0.102962	0	0	0.0844564	0.0437956	0.0719048	0.0164012	0.0736837	0	0.0800222	0.0137301	0.0775732	0	0.43105	0.901501
GSE39582_GSM972293	0.0556634	0.0138873	0.0669724	0.16756	0	0.126579	0.0401602	0.0408167	0.0141216	0.0468694	0	0	0	0.0308028	0.109896	0.122009	0.0684265	0	0	0.0695178	0.0180144	0.00870293	0	0.505461	0.86599
GSE39582_GSM972294	0	0	0.0361084	0.285283	0	0	0.0894316	0.0876273	0.0377164	0.0140132	0.0139972	0.0297443	0	0.0719509	0.0926821	0.111185	0.0387581	0.0372638	0	0	0	0.0542387	0	0.597575	0.813907
GSE39582_GSM972295	0.0867012	0	0.045407	0.161097	0	0.133692	0	0.0737836	0.0466086	0	0	0.0690496	0.079109	0.0990113	0.0352831	0.0840857	0.0246338	0.0034116	0	0.0581267	0	0	0	0.258078	0.98092
GSE39582_GSM972296	0.0673361	0	0.125522	0.165552	0	0.13454	0.0498095	0.0606519	0.0358712	0	0.0470706	0	0	0.0857656	0.0671493	0.0798504	0.024094	0.0326164	0	0.00723452	0.00958547	0.00735065	0	0.467922	0.883149
GSE39582_GSM972297	0.00925617	0.0310416	0.0552835	0.096105	0	0.0929193	0.00742351	0.0547755	0	0	0.0272394	0.0128872	0.0319721	0.134286	0.0765838	0.142741	0	0.00915103	0	0.110409	0	0.107925	0	0.541872	0.847764
GSE39582_GSM972298	0.029916	0.0158821	0.0804906	0.079065	0	0.209977	0.0477406	0.106989	0	0	0	0.00292131	0	0.0900698	0.0674507	0.107747	0.0354585	0.0527598	0	0.0466667	0	0.0268654	0	0.360304	0.933604
GSE39582_GSM972299	0.0198636	0.00328742	0.0372483	0.14161	0	0.118089	0.0864506	0.0425854	0.0557207	0	0.0187839	0	0	0.10546	0.116597	0.117053	0.0874349	0.00484958	0.0229915	0	0	0.0219759	0	0.448648	0.893462
GSE39582_GSM972300	0.0505321	0	0.0507639	0.148762	0	0.235048	0	0	0	0.00024437	0	0.0347713	0	0.0166704	0.0565349	0.126457	0.173633	0.00406508	0.0696074	0	0.0329108	0	0	0.364086	0.931165
GSE39582_GSM972301	0.0849586	0	0.0727619	0.122798	0	0.0706853	0.00039238	0.0331413	0.0389669	0.0056619	0.0149642	0	0	0.0676923	0.0582629	0.153806	0.0775782	0.0249319	0.0441156	0.00752461	0.0810798	0.0406788	0	0.561775	0.845732
GSE39582_GSM972302	0.0231748	0	0.0723413	0.140702	0	0.120324	0.0256371	0.0491506	0.0329158	0	0.0278705	0	0	0.018983	0.0473859	0.147778	0.165218	0.00911736	0.0748719	0.0259783	0	0.0185519	0	0.313055	0.951342
GSE39582_GSM972303	0	0.049395	0.0518313	0.095794	0	0.251029	0.0805463	0.0108301	0.0100315	0	0.0367828	0.013423	0.0255461	0.0545905	0.0727432	0.105228	0.0229431	0.0107905	0	0.108495	0	0	0	0.249403	0.982475
GSE39582_GSM972304	0.0291882	0.00857828	0.113329	0.0895772	0	0.156275	0.128641	0.0256877	0.0118638	0.0236654	0.0264189	0	0.0219949	0.136523	0.0935759	0.0541529	0.0485529	0.0149558	0	0.0170196	0	0	0	0.403657	0.914187
GSE39582_GSM972305	0.0971329	0.00396975	0.0444882	0.125931	0	0.0909968	0.0275681	0.099381	0.000262333	0	0.0508743	0	0	0.0882675	0.0269034	0.121077	0.0404855	0.0706191	0	0.0583923	0.0286564	0.0249951	0	0.613821	0.818102
GSE39582_GSM972306	0.0133343	0.024581	0.0756237	0.0652616	0	0.179935	0.0391836	0.0451599	0.0267926	0	0	0.043578	0	0.12227	0.0847242	0.0885558	0.129042	0.0203802	0.0414514	0	0	0.000125916	0	0.301443	0.957734
GSE39582_GSM972307	0	0.113095	0.0231577	0.148775	0	0.106942	0.0651344	0.0612238	0.0396558	0	0.0749713	0	0	0	0.0864646	0.107251	0.064318	0.0320666	0	0.064275	0	0.0126697	0	0.394012	0.918643
GSE39582_GSM972308	0.0565583	0	0.0577133	0.153488	0	0.0724724	0.0241881	0.108122	0	0	0.0249054	0.0401429	0	0.0578052	0.097946	0.172521	0.0872204	0.0141613	0.00873944	0	0	0.0240161	0	0.56914	0.835475
GSE39582_GSM972309	0	0.122095	0.0313509	0.272052	0	0	0.0787954	0.130932	0	0	0.00689403	0.00132676	0	0.0418887	0.0602705	0.0661375	0.091461	0.0591886	0	0.0376077	0	0	0.009	0.176793	1.01509
GSE39582_GSM972310	0	0.0211078	0.04792	0.0706384	0	0.242273	0.0650383	0.0698717	0.0158065	0	0.0441445	0	0	0.0971908	0.0864674	0.11625	0.0272043	0.0439385	0.0184338	0.0215772	0	0.0121372	0	0.406533	0.912903
GSE39582_GSM972311	0.0674418	0	0.0305509	0.0139404	0	0.281655	0	0.0198963	0.0702178	0	0.016951	0.0922932	0.0644216	0.100224	0.0657298	0.0617369	0	0	0.106061	0	0	0.00887981	0.151	0.10257	1.04389
GSE39582_GSM972312	0.00913852	0.0664644	0.0159888	0.264903	0	0.053315	0.0963563	0.05776	0	0	0.024804	0	0.0463126	0.126075	0.0473854	0.0594529	0	0.022844	0	0.058996	0	0.0502037	0	0.250688	0.98249
GSE39582_GSM972313	0.0334213	0	0.0473237	0.179981	0	0.0648966	0.076564	0.114743	0.0149208	0	0	0.0699105	0	0.0623646	0.0796264	0.128863	0.0412641	0.0522068	0.0339141	0	0	0	0	0.208647	1.00177
GSE39582_GSM972314	0.00513301	0	0.0265514	0.227574	0	0.0291754	0.00929011	0.0991435	0.0591414	0	0.0115963	0.0614051	0.00246935	0.135918	0.0887553	0.185751	0.0298009	0.00763007	0	0	0	0.0206661	0	0.502878	0.864653
GSE39582_GSM972315	0.027775	0	0.0832189	0.180591	0	0.176851	0.0201323	0	0.0511475	0	0.0204231	0.0203663	0	0.0263476	0.0877983	0.121605	0.120814	0	0.0544284	0	0	0.00850111	0	0.396291	0.917448
GSE39582_GSM972316	0.014802	0	0.062302	0.105392	0	0.108767	0	0.0447209	0.00863178	0	0	0.0276971	0	0.138	0.0497944	0.129691	0.0390258	0.00955114	0	0.173946	0.0133059	0.0743723	0	0.398084	0.917202
GSE39582_GSM972317	0.00781345	0	0.0293489	0.244896	0	0	0.0418285	0.099734	0	0	0.0823314	0.0171308	0.0017168	0.114557	0.114388	0.124312	0.040776	0	0.0372161	0	0.0369018	0.00704868	0	0.378991	0.926484
GSE39582_GSM972318	0	0.0569105	0.109618	0.10569	0	0.104029	0.055235	0.0327647	0	0.000765647	0.0626974	0	0.0254274	0.0922024	0.0477676	0.123867	0.00324914	0.0158231	0	0.0894818	0.00182881	0.0726433	0	0.419301	0.907042
GSE39582_GSM972319	0	0.12639	0.0301296	0.172611	0	0.0709296	0.093554	0.0547617	0.00914967	0	0.00950707	0	0	0.0490718	0.0988743	0.116677	0.0625119	0.0234491	0.0644686	0	0	0.017914	0	0.299774	0.957806
GSE39582_GSM972320	0	0.0384013	0.0653485	0.106115	0	0.128126	0.104223	0	0.0286907	0	0.0186574	0	0.00356129	0.0123354	0.0386565	0.145108	0.137545	0.0343427	0.0992464	0.0208804	0	0.0187627	0	0.275242	0.964467
GSE39582_GSM972321	0.0917875	0	0.0892269	0.061192	0	0.113502	0.0595644	0.0544076	0.016619	0.0180183	0.0174262	0.000476241	0.0427457	0.0932519	0.0727908	0.123769	0.00394505	0	0.0808098	0	0.0356178	0.0248507	0	0.44384	0.897318
GSE39582_GSM972322	0.114278	0	0.0744234	0.0815317	0	0.164063	0.0802807	0.0220324	0.0364275	0.00692067	0.017666	0	0	0.0215903	0.0714662	0.083696	0.112164	0.0149808	0.0368604	0	0.0220165	0.0396014	0	0.602691	0.824561
GSE39582_GSM972323	0	0.0287579	0.123368	0.088845	0	0.146934	0.0105066	0.0502681	0.00738727	0	0.0322806	0	0	0.0571017	0.0526063	0.124533	0.147358	0.00299884	0.0554964	0.0174923	0.0540657	0	0	0.346387	0.938159
GSE39582_GSM972324	0	0.045273	0.0220126	0.197826	0	0.0398328	0.063145	0.0688565	0.0133658	0	0.0735947	0.0257836	0.0155552	0.14749	0.0621612	0.116063	0.0210044	0.0177534	0.048229	0	0	0.0220529	0	0.354189	0.936463
GSE39582_GSM972325	0.0178061	0.0189815	0.0438036	0.133328	0	0.0525534	0.00938152	0.0979234	0.0015183	0.0193319	0.00980222	0	0	0.0991879	0.0427759	0.0961263	0.0336928	0.0468268	0	0.181998	0.0261249	0.068837	0	0.511177	0.863032
GSE39582_GSM972326	0	0.0565652	0.0624592	0.131416	0	0.232781	0	0	0.0863273	0	0.0520102	0.0311392	0.00240812	0.0446799	0.0333308	0.112215	0.0497378	0.0155853	0.089345	0	0	0	0	0.316481	0.954417
GSE39582_GSM972327	0.0106029	0	0.0867766	0.17933	0	0.0747855	0.0505263	0.0111229	0.0150862	0	0.0220054	0	0.0502746	0.106866	0.0839927	0.157181	0.0265399	0.0021153	0.0387486	0	0.0532039	0.0308425	0	0.560382	0.844418
GSE39582_GSM972328	0.0159957	0	0.0390965	0.106368	0	0.0786963	0.0733959	0.0548437	0.000361043	0	0.0721897	0	0.0151074	0.173921	0.0473035	0.0913033	0.0629473	0.0362438	0	0.0723248	0.0175527	0.0423494	0	0.354176	0.935521
GSE39582_GSM972329	0.0323097	0.0148665	0.0678678	0.1045	0	0.071161	0.00822456	0.0634785	0.0157855	0	0.0149045	0.0178122	0	0.0390293	0.102627	0.13992	0.115956	0	0.0807275	0	0.0797519	0.0310777	0	0.510866	0.869001
GSE39582_GSM972330	0.0148713	0	0.0757012	0.11018	0	0.130587	0.0483434	0.0508727	0	0.0143675	0.0169826	0	0	0.145115	0.0934096	0.0918232	0	0.021841	0	0.130067	0	0.0558387	0	0.531443	0.852334
GSE39582_GSM972331	0	0	0.102592	0.089756	0	0.0976401	0.0708908	0.0865809	0	0	0.0169266	0.00449905	0	0.149975	0.0489252	0.151868	0.0375932	0.0503784	0.00118184	0.0113237	0.0216484	0.0582202	0	0.447333	0.894633
GSE39582_GSM972332	0.00804678	0	0.0427068	0.143766	0	0.0905103	0.0201024	0.0563177	0.012729	0	0.0605578	0.00398335	0.0120626	0.165837	0.0534443	0.0921161	0	0.0220888	0	0.15775	0	0.0579806	0	0.325841	0.951405
GSE39582_GSM972333	0.0142998	0.0114526	0.0923147	0.0638759	0	0.22237	0	0.00557446	0.0896727	0	0.0175465	0	0.0106206	0.0480702	0.052223	0.138548	0.116173	0.0295137	0	0.0631823	0.0245622	0	0	0.37914	0.924738
GSE39582_GSM972334	0.015046	0.00776521	0.0455944	0.168649	0	0.0166373	0.0372326	0.144465	0.0381712	0	0.0315301	0.0135079	0.013306	0.0349267	0.0920993	0.187896	0.0263392	0.0786256	0	0.025206	0	0.0230028	0	0.625691	0.804403
GSE39582_GSM972335	0.0126279	0	0.138976	0.0870429	0	0.146248	0.0736973	0.0323931	0.0278859	0	0.0387169	0	0	0.113927	0.0507719	0.160615	0.00970288	0.0152162	0	0.0596874	0.00297242	0.0295205	0	0.420437	0.906525
GSE39582_GSM972336	0.0222525	0.0168591	0.0975655	0.0519188	0	0.136873	0.0256327	0	0.032466	0	0.049513	0	0	0.0315641	0.0522216	0.159805	0.131324	0	0.0231459	0.0437864	0.101915	0.0231573	0	0.42023	0.907785
GSE39582_GSM972337	0.135275	0	0.0113603	0.131582	0	0.043427	0.0406228	0.128796	0.0154585	0.0414487	0	0.0165465	0	0.0236054	0.0925871	0.136282	0.0753656	0.0248793	0.0518843	0	0.0199502	0.0109298	0	0.654632	0.794962
GSE39582_GSM972338	0.0430441	0.0132678	0.127739	0.196737	0	0.0928748	0.0384566	0.0496524	0.0201755	0	0	0	0	0.0312254	0.0666787	0.133341	0.0962656	0.0179447	0.0181793	0.0120318	0.00467959	0.037706	0	0.451655	0.892024
GSE39582_GSM972339	0	0.0965585	0.115677	0.0475501	0	0.195458	0.0398463	0.0586886	0	0	0.0182944	0	0.0181497	0.0606085	0.0827025	0.155663	0.0576714	0.0285624	0	0	0.0199869	0.00458304	0	0.407836	0.912252
GSE39582_GSM972340	0	0.0154167	0.0369475	0.0919072	0	0.155048	0.100348	0	0	0	0.0767535	0	0.0144284	0.0847602	0.0235104	0.0987188	0.0444119	0.0301893	0	0.11822	0	0.10934	0	0.369513	0.929095
GSE39582_GSM972341	0.0188098	0.0026935	0.0179727	0.184426	0	0.0241832	0	0.108942	0.0298095	0	0	0.0848163	0	0.0731336	0.0632138	0.189753	0.113511	0.0614097	0.00332517	0	0.0222117	0.00178765	0	0.499312	0.868314
GSE39582_GSM972342	0.0329631	0.0313538	0.0809393	0.222501	0	0.0797796	0.0766473	0.0552923	0	0	0	0	0	0.0949982	0.0754383	0.115496	0.0446074	0.0416916	0.0272996	0.0151775	0	0.00581521	0	0.435171	0.899763
GSE39582_GSM972343	0	0	0.0490518	0.137907	0	0.228252	0.0227585	0.0444992	0.00886079	0	0	0.0496074	0.00707928	0.0138535	0.102327	0.134498	0.190916	0	0	0	0	0.0103907	0	0.409615	0.911716
GSE39582_GSM972344	0	0.0757555	0.0231295	0.0527759	0	0.149375	0.0429716	0.0713491	0.00616955	0	0.135867	0	0.0260381	0.0853966	0.0548593	0.100605	0.0596594	0.0284464	0	0.087601	0	0	0	0.263585	0.974094
GSE39582_GSM972345	0	0.0375377	0.0213053	0.107755	0	0.094463	0.0178414	0.0440993	0.0581826	0	0	0.01947	0.0157802	0.0740815	0.116178	0.210357	0.0518467	0	0.0749042	0	0.0416868	0.0145114	0	0.464283	0.887214
GSE39582_GSM972346	0.0718726	0	0	0.146651	0	0.276436	0	0	0.0568588	0	0.0190333	0	0.072721	0.0768684	0.0481645	0.0512196	0	0.0277118	0	0.120158	0.0323055	0	0.002	0.200913	1.00856
GSE39582_GSM972347	0.0451541	0.0129118	0.0719154	0.12145	0	0.0728088	0.157051	0.057409	0	0.0254215	0	0.0289872	0	0.0851856	0.0791559	0.104942	0.050412	0.0318829	0.0448052	0	0.00262602	0.00788222	0	0.445064	0.896242
GSE39582_GSM972348	0	0.00792329	0.122628	0.0731731	0	0.178819	0.131292	0.0374283	0.00271091	0	0.0366002	0	0	0.0294886	0.023805	0.114759	0.0524264	0.0858802	0.048984	0	0.037679	0.0164031	0	0.377547	0.925342
GSE39582_GSM972349	0.0361187	0	0.131322	0.179079	0	0.0670021	0	0.0671386	0	0	0	0.0199051	0.0023838	0.129238	0.0772404	0.132421	0.0160773	0.0218906	0.0823095	0.000240092	0	0.0376339	0	0.546382	0.846574
GSE39582_GSM972350	0	0.0930696	0.14038	0.146233	0	0.194898	0.0135355	0.042512	0.0280143	0	0.035488	0	0	0.0432106	0.0383196	0.10357	0.0791005	0	0.0179651	0.0237028	0	0	0	0.293471	0.9673
GSE39582_GSM972351	0	0.0530536	0.177135	0.0608291	0	0.155489	0.0471728	0.0282292	0.0373328	0.0126771	0.0420092	0	0	0.069412	0.02405	0.132426	0.076254	0.0262411	0.0229627	0.0139208	0	0.0208059	0	0.359987	0.934406
GSE39582_GSM972352	0.0173917	0	0.082812	0.0920787	0	0.193192	0.0157723	0.0337401	0.0270825	0	0	0.000583794	0	0.070013	0.0729122	0.190603	0.0763079	0.0169729	0.0137626	0.0166825	0.0393472	0.0407455	0	0.416844	0.908316
GSE39582_GSM972353	0.0697945	0.000246217	0.0699493	0.0826005	0	0.093234	0.0640057	0.0650148	0.0184658	0	0	0.0480087	0	0.113256	0.108082	0.101132	0.0238068	0.0137184	0.0908275	0	0.0163826	0.021475	0	0.549614	0.848186
GSE39582_GSM972354	0	0.024226	0.0391183	0.17911	0	0.0787073	0.0233255	0.149396	0	0	0	0.115179	0.0183435	0.0810255	0.144933	0.0803337	0.0291528	0.0371502	0	0	0	0	0	0.46843	0.88315
GSE39582_GSM972355	0	0.0303858	0.0505857	0.177823	0	0.10642	0.00983516	0.0557138	0.0207469	0	0	0.0145438	0	0.131941	0.10095	0.125277	0.035631	0.00556839	0.0724871	0	0.0224184	0.0396714	0	0.373949	0.927217
GSE39582_GSM972356	0	0	0.09996	0.129857	0	0.10068	0.149286	0.0504181	0.0153761	0	0.0346417	0	0	0.147699	0.0735103	0.0986425	0.0198468	0.00197835	0.00532327	0	0.0309127	0.0418683	0	0.486975	0.876284
GSE39582_GSM972357	0.0346712	0.0203005	0.0813233	0.244184	0	0.0920097	0	0.0708143	0.046912	0	0.000173592	0.0678165	0	0	0.0401691	0.211214	0.0258287	0.027677	0.0355373	0	0	0.00136821	0	0.324365	0.953251
GSE39582_GSM972358	0.0298631	0.00150405	0.111573	0.0366297	0	0.184802	0.0127624	0.0765525	0.0305262	0	0.0232941	0	0.000113245	0.0825804	0.0818821	0.111938	0.0903254	0.0330885	0	0.0489487	0.0350218	0.00859526	0	0.527451	0.85765
GSE39582_GSM972359	0.10536	0	0.0561758	0.108588	0	0.167928	0	0.0660581	0	0.0216287	0	0.00155973	0	0	0.0630775	0.177543	0.0730181	0	0.0901642	0.00789075	0.0383266	0.0226812	0	0.529787	0.858668
GSE39582_GSM972360	0	0.029429	0.0354784	0.193205	0	0.0622933	0.00925807	0.0938384	0.051632	0	0.0316318	0.0529273	0	0.0247314	0.0846424	0.144189	0.0795203	0.0452116	0.0470002	0	0	0.0150113	0	0.450955	0.891937
GSE39582_GSM972361	0.0515589	0	0.0658996	0.214911	0	0	0.0798956	0.115724	0.0090883	0.00960426	0.00996605	0.033712	0.00172051	0.000287723	0.10439	0.228491	0.0484861	0.013936	0.00420433	0	0	0.0081239	0	0.659379	0.78516
GSE39582_GSM972362	0.0113272	0.0174091	0.14853	0.134214	0	0.149328	0.0653775	0.0436008	0.0308759	0	0.011044	0	0	0.0854374	0.0487916	0.0757097	0.0229506	0.0246876	0.108661	0.0220547	0	0	0	0.432945	0.90081
GSE39582_GSM972363	0	0.00436418	0.0368908	0.214463	0	0.0500455	0.0362262	0.0743565	0.0169059	0	0.0316862	0.0247007	0.00844736	0.180063	0.0818822	0.124709	0.0113611	0.0233644	0	0.0141537	0	0.0663805	0	0.441227	0.896507
GSE39582_GSM972364	0.0448533	0	0.0246326	0.168151	0	0.250789	0	0	0.0525869	0	0.0461671	0	0	0.0496938	0.0477297	0.126917	0.0235814	0	0	0.157836	0	0.00706147	0.026	0.153293	1.03283
GSE39582_GSM972365	0.115976	0	0.0231682	0.110673	0	0.0760245	0.0295263	0.0263288	0.0358989	0	0.0346579	0	0.0429334	0.0789218	0.0541995	0.088716	0.0664292	0.03151	0	0.0752981	0.0579171	0.0518214	0	0.555795	0.848134
GSE39582_GSM972366	0.00893296	0.0209005	0.0473879	0.146832	0	0.223417	0	0.029365	0.0447141	0	0.0161874	0	0.0176222	0	0.0363342	0.153502	0.0987553	0.00879919	0.0528623	0.0184406	0.073083	0.00286492	0	0.466174	0.886327
GSE39582_GSM972367	0.0241681	0	0.0750282	0.103698	0	0.136939	0	0.0400041	0.0488742	0	0.0289063	0	0.00771471	0.139651	0.0882725	0.138361	0.0755235	0	0.029535	0.0396531	0	0.0236711	0	0.513781	0.863806
GSE39582_GSM972368	0.0203017	0	0.0863122	0.280873	0	0.00315318	0.130086	0.0481394	0.0474548	0	0.0250325	0.022798	0	0.0512699	0.0354693	0.135501	0.029077	0.00920885	0	0.0516385	0	0.0236853	0	0.348855	0.939935
GSE39582_GSM972369	0	0.00784143	0.0196941	0.077379	0	0.0919422	0.043802	0.0105593	0.014529	0	0.0281912	0	0.00279435	0.213882	0.0670077	0.140654	0	0.0216529	0	0.125349	0.0229888	0.111733	0	0.551256	0.839035
GSE39582_GSM972370	0.032563	0	0.117582	0.180296	0	0.158553	0.0692682	0.00940989	0.0466247	0	0.0495579	0	0.00733781	0.0269064	0.042843	0.107147	0.08598	0	0.0228218	0.0170418	0.0118583	0.0142097	0	0.424253	0.90472
GSE39582_GSM972371	0.11803	0	0	0.0746867	0	0.0934881	0.0250464	0.116539	0	0	0.0443653	0	0.013135	0.110444	0.0366544	0.114161	0.141913	0.00580428	0	0.0289496	0.0767841	0	0	0.379788	0.924303
GSE39582_GSM972372	0.0688238	0	0.091888	0.0846872	0	0.116965	0.0145009	0.0498164	0.036653	0	0.0431727	0	0.0242556	0.126257	0.0779817	0.152548	0	0	0	0.0455083	0.031644	0.0352991	0	0.413769	0.909487
GSE39582_GSM972373	0	0.111617	0.0166635	0.166518	0	0.16622	0.0518854	0	0.0153161	0	0.0778862	0.00307235	0.00693479	0.118398	0.0477998	0.128307	0.0421043	0	0	0.0472785	0	0	0.023	0.15526	1.02217
GSE39582_GSM972374	0.0490054	0	0.0680516	0.152833	0	0.0740415	0.104763	0.0761212	0.0270815	0	0.0472218	0	0	0.0886015	0.104338	0.15978	0.0306441	0.00912085	0.00287837	0.00197176	0.00354636	0	0	0.486565	0.875266
GSE39582_GSM972375	0.00095905	0	0.0350139	0.0747474	0	0.139712	0.0604423	0.00955902	0.014014	0	0.018886	0.00806697	0	0.113258	0.0694047	0.183068	0.0745708	0.0302389	0.0578447	0.00154229	0.0168278	0.0918437	0	0.450269	0.893874
GSE39582_GSM972376	0	0.0143957	0.0170003	0.142924	0	0.109064	0.056723	0.0299392	0.0366606	0	0	0.0319516	0.013067	0.218965	0.103683	0.0926073	0.0846617	0	0.0483577	0	0	0	0	0.357588	0.93579
GSE39582_GSM972377	0.00412365	0.0348828	0.0721661	0.0148041	0	0.133645	0.0778814	0.0625208	0.0480786	0.0206594	0.0305615	0	0.00164652	0.0840301	0.0855853	0.148647	0.0452474	0.0632136	0.00778845	0.0273974	0	0.0371205	0	0.578533	0.835343
GSE39582_GSM972378	0.0107212	0.004178	0.0815178	0.0536018	0	0.0196667	0.029553	9.76787e-05	0.020161	0	0.0463783	0	0	0.193241	0.012122	0.0525071	0.0209313	0.055338	0	0.309926	0.00409528	0.0859636	0	0.373677	0.938913
GSE39582_GSM972379	0	0.0721525	0.110074	0.224765	0	0.162805	0.0533435	0.0198546	0.0556023	0	0.00924173	0	0	0.0336493	0.048324	0.149128	0.0016169	0.0324689	0	0.026975	0	0	0	0.420852	0.906888
GSE39582_GSM972380	0.0853182	0	0.0738946	0	0	0.129977	0.0491584	0.1301	0	0.0573963	0.00565748	0	0	0.0980801	0.0835279	0.11166	0	0.0480367	0.0585546	0.0290563	0.00407799	0.0355045	0	0.579478	0.833958
GSE39582_GSM972381	0	0.129931	0.0165976	0.0632343	0	0.0843817	0	0	0.0977501	0	0	0.102799	8.06354e-05	0.180391	0.00549956	0.223925	0	0.0259411	0	0.0188323	0	0.050637	0	0.259172	0.982052
GSE39582_GSM972382	0.013568	0	0.0276761	0.183663	0	0.0324868	0.168822	0.0292585	0	0	0.0195835	0.00194487	0.0123252	0.128057	0.0946692	0.0768884	0.135155	0.0343261	0	0.0055498	0.0167153	0.0193114	0	0.430595	0.90221
GSE39582_GSM972383	0.00333277	0	0.138152	0.148789	0	0.167927	0.0510368	0	0.0574749	0	0.0234409	0.00464675	0	0.0338218	0.0422476	0.126045	0.0590926	0.0150902	0.105732	0	0.0231698	0	0	0.375766	0.926447
GSE39582_GSM972384	0	0.0663807	0.0357622	0.150919	0	0.0345355	0	0	0.0375337	0	0.048051	0	0	0.067615	0.0310908	0.0190578	0.0583465	0.0828591	0	0.146493	0.109554	0.111802	0	0.317399	0.952755
GSE39582_GSM972385	0.0909202	0	0.0368649	0.183584	0	0.0166695	0.028696	0.0686238	0.0385732	0	0.0237033	0	0	0.0511855	0.071356	0.119088	0.127468	0.0238891	0	0.0124368	0.0868742	0.0200674	0	0.598544	0.826819
GSE39582_GSM972386	0.0010107	0	0.12636	0.119342	0	0.158423	0	0.0437852	0.0410984	0	0.0156277	0	0	0.122832	0.0630805	0.16546	0.00206951	0.00157864	0.0130747	0.0580083	0.0606566	0.00759235	0	0.393379	0.918902
GSE39582_GSM972387	0	0.02301	0.0890917	0.0839965	0	0.174559	0.102622	0	0.0191313	0	0.0129545	0.00403028	0	0.155309	0.0653041	0.094498	0	0.0388268	0.100014	0	0.00106816	0.0355837	0	0.328995	0.945534
GSE39582_GSM972388	0	0.057429	0.0399021	0.0733444	0.0117724	0.0317173	0	0	0.176466	0	0.0782921	0	0.0055433	0.134103	0.163987	0.0183755	0.147092	0.0019143	0	0.060061	0	0	0.009	0.17899	1.01899
GSE39582_GSM972389	0.0266241	0	0.0591725	0.037626	0	0.238146	0.110231	0.00356647	0.0246569	0.0236656	0	0.0154675	0	0.129071	0.119444	0.120089	0.0318056	0.00468003	0.0406858	0	0	0.0150693	0	0.465133	0.886043
GSE39582_GSM972390	0.113614	0	0.119481	0.264144	0	0.02385	0	0.0374867	0.0763631	0	0.0179527	0.0265913	0	0.0829299	0.0493935	0.0948106	0.0358642	0.00935978	0.0330259	0.0151332	0	0	0	0.417157	0.90884
GSE39582_GSM972391	0	0	0.0361377	0.165286	0	0.159963	0.00880289	0.0301625	0.00848374	0	0.00818874	0.0527546	0.00912472	0.0651046	0.048657	0.131244	0.033406	0.0627799	0	0.116528	0	0.0633769	0	0.420197	0.906616
GSE39582_GSM972392	0.0237014	0	0.0601814	0.205032	0	0.0375598	0.056492	0.093592	0.0112942	0	0.00414391	0.0200013	0	0.143467	0.0723864	0.166194	0	0.0376761	0.0376485	0.00569362	0	0.0249354	0	0.383047	0.923433
GSE39582_GSM972393	0.0310313	0.00279689	0.0706637	0.195446	0	0.0199788	0.122302	0.106729	0.0219236	0	0.0701764	0	0.0156529	0.0968712	0.0420191	0.104586	0	0.0428106	0	0.0570125	0	0	0	0.413086	0.909867
GSE39582_GSM972394	0.0144167	0.0482695	0.0727112	0.146287	0	0.1468	0	0.0477388	0.0344839	0	0.0287745	0	0	0.0213814	0.0526427	0.181234	0.0775365	0.0173618	0.0269506	0.0475951	0.0253755	0.0104403	0	0.440899	0.897725
GSE39582_GSM972395	0.00336162	0.0272708	0.0458788	0.106611	0	0.121223	0.0314955	0.0483359	0	0	0.0090027	0	0	0.113067	0.0959791	0.12127	0.0925994	0.00375523	0.0847567	0	0.0781174	0.0172757	0	0.479695	0.882233
GSE39582_GSM972396	0	0.0894405	0.0180703	0	0	0.544177	0	0	0	0	0	0.00554494	0	0.0737512	0.0445686	0.0886056	0.0595614	0.0173331	0	0.058947	0	0	0.072	0.124341	1.04835
GSE39582_GSM972397	0.012418	0	0.0743198	0.195792	0	0.0997836	0.0935287	0.00526798	0.021748	0	0.0329278	0	0	0.0726688	0.079941	0.140117	0.0529334	0.00671899	0.0268621	0	0.0569738	0.0279991	0	0.445723	0.895737
GSE39582_GSM972398	0	0.0181739	0.087665	0.0038051	0	0.200453	0.133243	0.0277876	0.00224284	0.0163146	0.0391281	0	0	0.0134426	0.0632162	0.108166	0.139054	0.0194032	0	0	0.0375052	0.0903991	0	0.507634	0.87047
GSE39582_GSM972399	0	0.0906309	0.0572372	0.104107	0	0.152453	0.0365678	0.0421016	0.0733762	0	0.0375593	0	0	0.0535051	0.0325482	0.130902	0.0707173	0.0494431	0	0.0576107	0	0.0112402	0	0.308342	0.954972
GSE39582_GSM972400	0.0131543	0.00505495	0.087299	0.125058	0	0.15878	0.0149654	0.0482732	0	0	0.0176924	0.00790189	0	0.0745614	0.0455823	0.160019	0.0601471	0.0317087	0.0081803	0.0402004	0.0514699	0.0499517	0	0.372411	0.927403
GSE39582_GSM972401	0.0303258	0	0.0902696	0.0594142	0	0.0979013	0.00185497	0.014574	0.0208153	0	0.0570544	0	0.0814149	0.126337	0.0562939	0.138928	0	0.0161965	0	0.0464299	0.0382343	0.123957	0	0.640723	0.798435
GSE39582_GSM972402	0	0.0697901	0.0630741	0.111436	0	0.094004	0.0459758	0.00603385	0.0315286	0	0.0704069	0	0	0.120519	0.0613892	0.115732	0.0426028	0.0212297	0	0.0988092	0	0.0474679	0	0.375896	0.926116
GSE39582_GSM972403	0.0199405	0.0127469	0.0309515	0.0810634	0	0.157101	0.0204498	0.0358255	0.00898001	0	0.0586929	0	0	0.178013	0.0716288	0.0948888	0	0	0	0.148798	0	0.0809198	0	0.441946	0.896151
GSE39582_GSM972404	0	0.0149609	0.0797779	0.112354	0	0.100029	0.0440395	0.0495518	0	0	0	0	0	0.117973	0.0574522	0.134427	0.0392918	0.0415661	0.0775592	0.0314894	0.0700972	0.0294308	0	0.445651	0.89685
GSE39582_GSM972405	0.00444867	0.0173831	0.0572197	0.151785	0	0.0797161	0.00948134	0.0161923	0.057858	0	0.0321644	0	0	0.14985	0.0307561	0.111824	0.0345345	0.0215266	0	0.0910863	0.0458218	0.0883524	0	0.42594	0.903962
GSE39582_GSM972406	0	0.0309924	0.0480726	0.12146	0	0.0990737	0.0538661	0.081516	0	0	0.00820216	0.00540549	0	0.140571	0.085883	0.140591	0.0608489	0.0473628	0.0224539	0.00736181	0	0.0463386	0	0.564702	0.839712
GSE39582_GSM972407	0.0023559	0.0218027	0.069726	0.133656	0	0.12068	0.0328511	0.0060188	0.0333693	0	0.0148855	0	0	0.116761	0.0475768	0.18645	0.130589	0.0142878	0.0108911	0.023228	0.0210391	0.0138317	0	0.423158	0.905782
GSE39582_GSM972408	0	0.01365	0.013464	0	0	0.154274	0.00226232	0.0417552	0.00255292	0.0379659	0	0.00317118	0	0.162376	0.0143302	0.119678	0	0.0781528	0	0.136681	0.0360625	0.183624	0	0.479586	0.876742
GSE39582_GSM972409	0.00659886	0.00155112	0.0375111	0.173813	0	0	0.0889564	0.0167075	0.0549719	0	0.0359975	0	0.0185524	0.131251	0.0857415	0.18476	0.0692632	0.0374102	0.0391318	0	0	0.0177825	0	0.683807	0.782097
GSE39582_GSM972410	0	0.0286939	0.029641	0.160424	0	0.1205	0	0	0.0712849	0	0.0873255	0	0.00785106	0.124672	0.0606152	0.100198	0.105677	0	0	0.0867583	0	0.0163598	0	0.43593	0.899234
GSE39582_GSM972411	0.0013993	0	0.0749927	0	0	0.189541	0.11007	0.0862005	0	0.0107858	0.0755013	0	0	0.143629	0.0386341	0.126848	0	0.037341	0	0.0337181	0.0582643	0.0130744	0	0.34008	0.941434
GSE39582_GSM972412	0.0560533	0.00594047	0.101431	0.139842	0	0.18309	0	0.0323162	0.0481063	0	0	0.0100073	0	0.0253844	0.0770986	0.150948	0.0280307	0	0.0406862	0	0.101065	0	0	0.482316	0.877475
GSE39582_GSM972413	0	0.0362867	0.0410236	0.0745139	0	0.168797	0.00443301	0.0550726	0	0	0	0.00288336	0.0365143	0.169821	0.0576678	0.134602	0.0783135	0.0096907	0.0192047	0.0534592	0.0159761	0.0417409	0	0.566801	0.839173
GSE39582_GSM972414	0.0191765	0.00197747	0.106995	0.080926	0	0.134068	0.0723804	0.086254	0.00778775	0	0.0178373	0	0	0.0984342	0.0619047	0.110385	0.0345989	0.0247331	0.0202267	0.028003	0.0621731	0.0321381	0	0.414341	0.909573
[truncated: 972 more rows]

## Sheet: S6
Table S6: Functional annotation of the differentially expressed genes between the two risk groups.
[truncated: 1,543 more rows]
